# Supplementary material for: Integrating single cell transcriptomics and volume electron microscopy confirms the presence of pancreatic acinar-like cells in sea urchins
Source: Front Cell Dev Biol. 2022 Aug 19;10:991664. doi: 10.3389/fcell.2022.991664 (PMC9437490; doi:10.3389/fcell.2022.991664)
Supplement: Supplementary file 1 [file Table2.XLSX]

## Sheet: vescicle transport genes
WHL ID	Gene name	NCBI annotation
WHL22.36566	WHL22.36566	synaptojanin-2-binding protein (LOC755326), mRNA
WHL22.657570	Sp-Vapa	vesicle-associated membrane protein-associated protein A (LOC580779), mRNA
WHL22.398294	Sp-Syap1	synapse-associated protein 1 (LOC574928), mRNA
WHL22.535389	Sp-Vti1ah	vesicle transport through interaction with t-SNAREs homolog 1A-like (LOC592608), partial mRNA
WHL22.195383	Sp-Trappc2L	trafficking protein particle complex subunit 2-like protein (LOC594590), mRNA
WHL22.633222	Sp-Trappc2	trafficking protein particle complex subunit 2 (LOC579875), transcript variant X1, mRNA
WHL22.479752	Sp-Sec22_1	vesicle-trafficking protein SEC22b (LOC590766), mRNA
WHL22.736417	Sp-Nsf	N-ethylmaleimide-sensitive factor (NSF), mRNA
WHL22.370609	Sp-Sv2b	synaptic vesicle glycoprotein 2C (LOC593927), transcript variant X1, mRNA
WHL22.371930	SPU_017779	syntaxin-12 (LOC100891860), transcript variant X3, mRNA
WHL22.74632	Sp-Stx5	syntaxin-5 (LOC579153), mRNA
WHL22.150755	Sp-Stx12	syntaxin-7 (LOC588497), mRNA
WHL22.567027	SPU_017921	syntaxin-18 (LOC576851), mRNA
WHL22.691393	WHL22.691393	syntaxin-6 (LOC755205), mRNA
WHL22.643534	Sp-Syt6-1	synaptotagmin-6-like (LOC755726), mRNA
WHL22.616127	Sp-Syt15-1_1; Sp-Syt15-1	synaptotagmin-15 (LOC580697), transcript variant X2, mRNA
WHL22.162715	Sp-Syt7L_1	synaptotagmin-7 (LOC100893577), mRNA
WHL22.593652	Sp-Exoc7	exocyst complex component 7 (LOC574569), mRNA
WHL22.426305	Sp-Nupb2	exocyst complex component 7 (LOC100888040), partial mRNA
WHL22.689400	SPU_002485; Sp-Exoc5	exocyst complex component 5 (LOC578817), mRNA
WHL22.547320	Sp-Scfd2	sec1 family domain-containing protein 2 (LOC578232), mRNA
WHL22.282660	Sp-Arcn1	coatomer subunit delta (LOC575187), mRNA
WHL22.516943	Sp-Clta; Sp-Clta_1	clathrin light chain A (LOC591682), mRNA
WHL22.21740	Sp-Hypp_2467	basigin-like (LOC100889480), transcript variant X3, mRNA
WHL22.159695	Sp-Copb2	coatomer subunit beta' (LOC589321), mRNA
WHL22.618973	Sp-Sec16a; Sp-Unk_3	protein transport protein Sec16A (LOC100888527), transcript variant X1, mRNA
WHL22.609061	Sp-Copg2_1	coatomer subunit gamma-2-like (LOC588465), mRNA
WHL22.512193	SPU_028692	clathrin heavy chain 1-like (LOC754770), partial mRNA
WHL22.383682	Sp-Ap2b1_1; Sp-Ap2b1	AP-1 complex subunit beta-1 (LOC767501), mRNA
WHL22.618733	Sp-Ap3m1_1	AP-3 complex subunit mu-2 (LOC582979), mRNA
WHL22.50219	SPU_005583	AP-1 complex subunit gamma-1 (LOC591642), mRNA
