# Supplementary material for: Integrating single cell transcriptomics and volume electron microscopy confirms the presence of pancreatic acinar-like cells in sea urchins
Source: Front Cell Dev Biol. 2022 Aug 19;10:991664. doi: 10.3389/fcell.2022.991664 (PMC9437490; doi:10.3389/fcell.2022.991664)
Supplement: Supplementary file 2 [file Table3.XLSX]

## Sheet: Sheet1
WHL ID	avg.exp.scaled	name	NCBI_annotation	SPU_ID	GO_annnotation	PFAM_annotation	Function_annotation
WHL22.514	2.5	Sp-Tram1	translocating chain-associated membrane protein 1 (LOC594187), mRNA	SPU_025806	integral component of membrane	TRAM1-like protein; TLC domain	NA
WHL22.520	2.5	WHL22.520	translocating chain-associated membrane protein 1 (LOC594187), mRNA	NA	NA	NA	NA
WHL22.243301	2.5	Sp-RigIL6	probable ATP-dependent RNA helicase DHX58 (LOC100889139), mRNA	SPU_011866	nucleic acid binding; helicase activity; ATP binding; hydrolase activity; acting on acid anhydrides	RIG-I receptor C-terminal domain; C-terminal domain of RIG-I; Type III restriction enzyme, res subunit	ImmuneSystem_Receptor_OtherPRR
WHL22.388846	2.5	Sp-Hes1	ES1 protein homolog, mitochondrial (LOC755883), transcript variant X1, mRNA	SPU_012918	NA	DJ-1/PfpI family	Unclassified
WHL22.388955	2.5	Sp-Ddrgk1_1; SPU_012309; Sp-Ddrgk1	DDRGK domain-containing protein 1 (LOC594038), mRNA	SPU_006317; SPU_012309; SPU_014206	NA	DDRGK domain	Unclassified
WHL22.535857	2.5	SPU_016299	heparan sulfate glucosamine 3-O-sulfotransferase 1-like (LOC100890548), transcript variant X2, mRNA	SPU_016299	NA	Sushi repeat (SCR repeat)	Unclassified
WHL22.536213	2.5	Sp-Ccp/Zp_2	complement factor H (LOC582741), mRNA	SPU_028843	NA	Sushi repeat (SCR repeat); Zona pellucida-like domain	Adhesion_ZP
WHL22.552520	2.5	Sp-Glt_3	uncharacterized LOC100888490 (LOC100888490), transcript variant X1, mRNA	SPU_011336	NA	Uncharacterized protein conserved in bacteria (DUF2064); Glycosyl transferase family 2; Glycosyltransferase like family 2	NA
WHL22.553122	2.5	Sp-Pofut2	GDP-fucose protein O-fucosyltransferase 2 (LOC578163), mRNA	SPU_008163	NA	GDP-fucose protein O-fucosyltransferase	Transferase
WHL22.655819	2.5	Sp-Mon2-2	protein MON2 homolog (LOC753266), mRNA	SPU_021943	protein transport	Dimerisation and cyclophilin-binding domain of Mon2; Guanine nucleotide exchange factor in Golgi transport N-terminal	NA
WHL22.656530	2.5	WHL22.656530	kelch-like protein 8 (LOC756347), mRNA	NA	NA	NA	NA
WHL22.656955	2.5	WHL22.656955	uncharacterized LOC763009 (LOC763009), transcript variant X1, mRNA	NA	NA	NA	NA
WHL22.656964	2.5	Sp-Mett11	uncharacterized LOC763009 (LOC763009), transcript variant X3, mRNA	SPU_018525	NA	Methyltransferase domain; Methyltransferase domain; Methyltransferase domain	Transferase
WHL22.737287	2.5	Sp-Wdr76	WD repeat-containing protein 76 (LOC593392), mRNA	SPU_018065	protein binding	WD domain, G-beta repeat	Unclassified
WHL22.2445	2.5	Sp-Snx6; SPU_020063	N-acetyltransferase 6 (LOC575743), mRNA	SPU_016849; SPU_020063	phosphatidylinositol binding	PX domain; Vps5 C terminal like	Transport_VacuolarProteinSorting
WHL22.2600	2.5	Sp-Wars2	tryptophan--tRNA ligase, cytoplasmic (LOC574927), mRNA	SPU_011196	tRNA aminoacylation for protein translation; tryptophanyl-tRNA aminoacylation; nucleotide binding; aminoacyl-tRNA ligase activity; tryptophan-tRNA ligase activity; ATP binding; cytoplasm	tRNA synthetases class I (W and Y)	Translation_AminoAcyl-tRNASynthetase
WHL22.33696	2.5	SPU_027760	uncharacterized LOC100888754 (LOC100888754), transcript variant X1, mRNA	SPU_027760	NA	NA	NA
WHL22.85111	2.5	WHL22.85111	thiosulfate sulfurtransferase (LOC591629), mRNA	NA	NA	NA	NA
WHL22.114584	2.5	Sp-Hypp_2614	uncharacterized LOC575598 (LOC575598), mRNA	SPU_022542	NA	Repeat domain in Vibrio, Colwellia, Bradyrhizobium and Shewanella; FG-GAP repeat	Unclassified
WHL22.114683	2.5	Sp-Clpp; Sp-Clpp_1	ATP-dependent Clp protease proteolytic subunit, mitochondrial (LOC581816), mRNA	SPU_001258; SPU_010663	proteolysis; serine-type endopeptidase activity	Clp protease	Metabolism_ProteinDegradation
WHL22.159695	2.5	Sp-Copb2	coatomer subunit beta' (LOC589321), mRNA	SPU_021311	intracellular protein transport; vesicle-mediated transport; structural molecule activity; protein binding; membrane coat	Coatomer WD associated region; WD domain, G-beta repeat; Anaphase-promoting complex subunit 4 WD40 domain	NA
WHL22.229342	2.5	SPU_012801; SPU_026046	neurocalcin homolog (LOC100891730), mRNA	SPU_012801; SPU_026046	calcium ion binding	EF-hand domain pair; EF-hand domain pair	Unclassified
WHL22.203665	2.5	SPU_024821	AN1-type zinc finger protein 1 (LOC585997), mRNA	SPU_024821	zinc ion binding	AN1-like Zinc finger	NA
WHL22.225144	2.5	Sp-Reeler/Egf/Cub	fibrillin-2 (LOC762514), transcript variant X3, mRNA	SPU_014572	calcium ion binding; protein binding	EGF-like domain; Human growth factor-like EGF; Reeler domain	Unclassified
WHL22.263361	2.5	Sp-Ddx50	nucleolar RNA helicase 2 (LOC581409), mRNA	SPU_025416	nucleic acid binding; RNA binding; helicase activity; ATP binding; nucleus	DEAD/DEAH box helicase; GUCT (NUC152) domain; Helicase conserved C-terminal domain	NucleicAcid_Helicase
WHL22.296902	2.5	Sp-Cog3	conserved oligomeric Golgi complex subunit 3 (LOC590196), mRNA	SPU_024158	intracellular protein transport; cis-Golgi network; membrane	Sec34-like family	Transport_Translocon
WHL22.297630	2.5	WHL22.297630	trypsin-1 (LOC594731), mRNA	NA	NA	NA	NA
WHL22.297492	2.5	Sp-Cacna1h; Sp-Hypp_1672; SPU_013467	voltage-dependent T-type calcium channel subunit alpha-1G (LOC590271), mRNA	SPU_005163; SPU_006653; SPU_013467	ion transport; transmembrane transport; ion channel activity; membrane	Ion transport protein	Channel_Calcium
WHL22.297652	2.5	Sp-St6galnac4_1	alpha-N-acetyl-neuraminyl-2,3-beta-galactosyl-1,3-N-acetyl-galactosaminide alpha-2,6-sialyltransferase (LOC100891500), transcript variant X1, mRNA	SPU_023403	protein glycosylation; sialyltransferase activity	Glycosyltransferase family 29 (sialyltransferase)	Metabolism_Carbohydrate
WHL22.311060	2.5	Sp-Ddx55L	ATP-dependent RNA helicase DDX55 (LOC587371), mRNA	SPU_000059	NA	NA	NA
WHL22.311066	2.5	Sp-Cpa2L_2; Sp-Cpa1L	carboxypeptidase B (LOC575777), mRNA	SPU_001398; SPU_001399	proteolysis; carboxypeptidase activity; metallocarboxypeptidase activity; zinc ion binding	Zinc carboxypeptidase; Carboxypeptidase activation peptide	Metalloprotease
WHL22.311069	2.5	Sp-Cpa2L_2	carboxypeptidase B (LOC575704), mRNA	SPU_001398	proteolysis; carboxypeptidase activity; metallocarboxypeptidase activity; zinc ion binding	Zinc carboxypeptidase; Carboxypeptidase activation peptide	Metalloprotease
WHL22.311075	2.5	Sp-Cpa3L_1	carboxypeptidase B (LOC575912), mRNA	SPU_001400	proteolysis; metallocarboxypeptidase activity; zinc ion binding	Zinc carboxypeptidase	Metalloprotease
WHL22.338941	2.5	WHL22.338941	uncharacterized protein C1orf109 homolog (LOC764230), transcript variant X1, mRNA	NA	NA	NA	NA
WHL22.414388	2.5	Sp-Znf593	uncharacterized LOC592435 (LOC592435), mRNA	SPU_011429	nucleic acid binding; zinc ion binding; metal ion binding	Zinc-finger double-stranded RNA-binding	ZincFinger
WHL22.470024	2.5	SPU_013251	3-oxoacyl-[acyl-carrier-protein] reductase, chloroplastic (LOC584411), transcript variant X2, mRNA	SPU_013251	metabolic process; oxidoreductase activity	short chain dehydrogenase; Enoyl-(Acyl carrier protein) reductase; KR domain	Dehydrogenase
WHL22.496026	2.5	Sp-Tm9sf2	transmembrane 9 superfamily member 2 (LOC588437), mRNA	SPU_020931	integral component of membrane	Endomembrane protein 70	Unclassified
WHL22.507210	2.5	Sp-Kctd21-2	uncharacterized LOC586670 (LOC586670), transcript variant X3, mRNA	SPU_002271	protein homooligomerization; protein binding	BTB/POZ domain	Channel_Potassium
WHL22.507257	2.5	Sp-Pycr1L	pyrroline-5-carboxylate reductase 1, mitochondrial (LOC583871), mRNA	SPU_000821	proline biosynthetic process; oxidation-reduction process; pyrroline-5-carboxylate reductase activity	Pyrroline-5-carboxylate reductase dimerisation; NADP oxidoreductase coenzyme F420-dependent; Prephenate dehydrogenase	Metabolism_AminoAcid
WHL22.520233	2.5	WHL22.520233	tectonic-1 (LOC753533), mRNA	NA	NA	NA	NA
WHL22.546970	2.5	Sp-Arsb_6	arylsulfatase B-like (LOC100891337), mRNA	SPU_016800	metabolic process; catalytic activity; sulfuric ester hydrolase activity	Sulfatase	Hydrolase
WHL22.547617	2.5	Sp-Nolc1	nucleolar and coiled-body phosphoprotein 1 (LOC591574), mRNA	SPU_023881	protein binding	SRP40, C-terminal domain	Chaperone
WHL22.547320	2.5	Sp-Scfd2	sec1 family domain-containing protein 2 (LOC578232), mRNA	SPU_009387	vesicle docking involved in exocytosis; vesicle-mediated transport	Sec1 family	NA
WHL22.554681	2.5	WHL22.554681	NLR family CARD domain-containing protein 4 (LOC100892635), mRNA	NA	NA	NA	NA
WHL22.580778	2.5	Sp-Jip3; Sp-Jip3_1	C-Jun-amino-terminal kinase-interacting protein 4 (LOC577161), mRNA	SPU_017187; SPU_019022	NA	NA	NA
WHL22.560064	2.5	SPU_018867	monocarboxylate transporter 11 (LOC753960), mRNA	SPU_018867	transmembrane transport; integral component of membrane	Major Facilitator Superfamily; Uncharacterised MFS-type transporter YbfB	Unclassified
WHL22.572307	2.5	SPU_014109	pancreatic triacylglycerol lipase (LOC593441), mRNA	SPU_014109	lipid metabolic process; catalytic activity; protein binding	Lipase	Hydrolase
WHL22.575766	2.5	Sp-Ube3cL; Sp-Olf; Sp-Olf_1; Sp-Olf_2	amassin 4 (AMAS4), transcript variant X1, mRNA	SPU_003391; SPU_006351; SPU_023924; SPU_026884	ubiquitin-protein ligase activity	HECT-domain (ubiquitin-transferase)	Unclassified
WHL22.575796	2.5	WHL22.575796	amassin 4 (AMAS4), transcript variant X1, mRNA	NA	NA	NA	NA
WHL22.575844	2.5	Sp-OlfL	noelin (LOC755394), mRNA	SPU_003389	protein binding	Olfactomedin-like domain	ImmuneSystem_Clotting
WHL22.579531	2.5	Sp-Slsp_18	zygotic DNA replication licensing factor mcm6-B (LOC577868), transcript variant X1, mRNA	SPU_023815	proteolysis; serine-type endopeptidase activity	Subtilase family	Metabolism_ProteinDegradation
WHL22.611415	2.5	WHL22.611415	peptidoglycan-recognition protein SC2 (LOC764572), mRNA	NA	NA	NA	NA
WHL22.611465	2.5	WHL22.611465	uncharacterized LOC100890127 (LOC100890127), mRNA	NA	NA	NA	NA
WHL22.616127	2.5	Sp-Syt15-1_1; Sp-Syt15-1	synaptotagmin-15 (LOC580697), transcript variant X2, mRNA	SPU_016698; SPU_028132	transport; transporter activity; protein binding; synaptic vesicle; membrane	C2 domain	Nervous_SynapticVesicleRelease
WHL22.617056	2.5	Sp-Slsp_26	proteinase T (LOC588090), mRNA	SPU_027992	proteolysis; serine-type endopeptidase activity	Subtilase family	Metabolism_PeptidaseInhibitor
WHL22.626932	2.5	SPU_009089; Sp-Eif3a; Sp-Eif3a_1	eukaryotic translation initiation factor 3 subunit A (LOC594422), mRNA	SPU_009089; SPU_014579; SPU_028611	eukaryotic translation initiation factor 3 complex	NA	NA
WHL22.631511	2.5	SPU_002197	ER membrane protein complex subunit 1 (LOC584675), mRNA	SPU_002197	ER membrane protein complex	NA	NA
WHL22.652775	2.5	SPU_027309	Gal beta 1,3-GalNAc alpha-2,3-sialyl transferase-like (st), mRNA	SPU_027309	protein glycosylation; sialyltransferase activity	Glycosyltransferase family 29 (sialyltransferase)	Transferase
WHL22.658124	2.5	WHL22.658124	receptor-interacting serine/threonine-protein kinase 1 (LOC100890983), mRNA	NA	NA	NA	NA
WHL22.674665	2.5	SPU_014034; Sp-Dnttip2	deoxynucleotidyltransferase terminal-interacting protein 2 (LOC586304), mRNA	SPU_014034; SPU_023616	NA	NA	NA
WHL22.674929	2.5	Sp-MacpfF.1	uncharacterized LOC764265 (LOC764265), mRNA	SPU_014229	NA	C-terminal domain of apextrin	ImmuneSystem_Effector_Cytolytic
WHL22.674972	2.5	SPU_004106; SPU_027076	uncharacterized LOC105445428 (LOC105445428), mRNA	SPU_004106; SPU_027076	NA	NA	NA
WHL22.675005	2.5	SPU_001848; Sp-SommL_2	poly(U)-specific endoribonuclease (LOC579079), transcript variant X1, mRNA	SPU_001848; SPU_018658	hydrolase activity; acting on ester bonds	Endoribonuclease XendoU	NucleicAcid_Degradation
WHL22.683095	2.5	Sp-Pdrg1	p53 and DNA damage-regulated protein 1 (LOC100889315), mRNA	SPU_012441	NA	NA	NA
WHL22.699742	2.5	Sp-Asns_4	asparagine--tRNA ligase, cytoplasmic (LOC574833), mRNA	SPU_009446	tRNA aminoacylation for protein translation; asparaginyl-tRNA aminoacylation; nucleotide binding; nucleic acid binding; aminoacyl-tRNA ligase activity; asparagine-tRNA ligase activity; ATP binding; cytoplasm	tRNA synthetases class II (D, K and N); OB-fold nucleic acid binding domain	NucleicAcid_Helicase
WHL22.722297	2.5	Sp-Rdh8	retinol dehydrogenase 8 (LOC574716), mRNA	SPU_000063	metabolic process; oxidoreductase activity	short chain dehydrogenase; Enoyl-(Acyl carrier protein) reductase; KR domain	Metabolism_SecondaryMetabolites
WHL22.745450	2.5	Sp-Rcc2	protein RCC2 homolog (LOC587000), mRNA	SPU_014459	mitotic cell cycle; endosome organization; cell division	Regulator of chromosome condensation (RCC1) repeat; Regulator of chromosome condensation (RCC1) repeat	NA
WHL22.748997	2.5	Sp-Slit3L	leucine-rich repeat-containing protein 15-like (LOC105437498), mRNA	SPU_019760	protein binding	Leucine rich repeat; BspA type Leucine rich repeat region (6 copies); Leucine Rich repeats (2 copies)	Unclassified
WHL22.752884	2.5	Sp-UdpN_act_a_Dgalspp	polypeptide N-acetylgalactosaminyltransferase 1 (LOC755000), mRNA	SPU_012221	NA	Ricin-type beta-trefoil lectin domain; Glycosyl transferase family 2; Ricin-type beta-trefoil lectin domain-like	NA
WHL22.761770	2.5	Sp-Atpaf1	intraflagellar transport protein 88 homolog (LOC577377), transcript variant X3, mRNA	SPU_020492	protein complex assembly; mitochondrion	ATP11 protein	Unclassified
WHL22.767555	2.5	Sp-Gmps	GMP synthase [glutamine-hydrolyzing] (LOC578500), transcript variant X1, mRNA	SPU_014791	purine nucleotide biosynthetic process; GMP biosynthetic process; GMP synthase (glutamine-hydrolyzing) activity; ATP binding; pyrophosphatase activity	Glutamine amidotransferase class-I; GMP synthase C terminal domain; Peptidase C26	Metabolism_Nucleotide
WHL22.3339	2.5	Sp-Amt	uncharacterized LOC579958 (LOC579958), mRNA	SPU_008349	glycine catabolic process; aminomethyltransferase activity; protein binding; cytoplasm	Aminomethyltransferase folate-binding domain; Glycine cleavage T-protein C-terminal barrel domain	Metabolism_AminoAcid
WHL22.11256	2.5	Sp-Herc4; SPU_028140	probable E3 ubiquitin-protein ligase HERC4 (LOC590409), mRNA	SPU_016418; SPU_028140	ubiquitin-protein ligase activity	HECT-domain (ubiquitin-transferase); Regulator of chromosome condensation (RCC1) repeat; Regulator of chromosome condensation (RCC1) repeat	NA
WHL22.17594	2.5	Sp-Man1b1L; Sp-Man1b1; Sp-Man1b1_1	endoplasmic reticulum mannosyl-oligosaccharide 1,2-alpha-mannosidase (LOC592701), mRNA	SPU_000382; SPU_000383; SPU_000862	mannosyl-oligosaccharide 1;2-alpha-mannosidase activity; calcium ion binding; membrane	Glycosyl hydrolase family 47	Hydrolase
WHL22.21762	2.5	WHL22.21762	trypsin-2 (LOC753460), mRNA	NA	NA	NA	NA
WHL22.33988	2.5	Sp-Higd1A; Sp-Higd1A_1	HIG1 domain family member 1A, mitochondrial (LOC581354), mRNA	SPU_005268; SPU_020117	NA	Hypoxia induced protein conserved region	Unclassified
WHL22.39419	2.5	Sp-Mocs1	cyclic pyranopterin monophosphate synthase, mitochondrial (LOC587110), mRNA	SPU_009491	catalytic activity; metal ion binding; iron-sulfur cluster binding; 4 iron; 4 sulfur cluster binding	Radical SAM superfamily; 4Fe-4S single cluster domain; 4Fe-4S single cluster domain	Metabolism_Coenzyme
WHL22.42204	2.5	WHL22.42204	uncharacterized LOC100889759 (LOC100889759), transcript variant X1, ncRNA	NA	NA	NA	NA
WHL22.42435	2.5	Sp-Slc17a5_8	sialin (LOC100889923), mRNA	SPU_022914	transmembrane transport; integral component of membrane	Major Facilitator Superfamily; Sugar (and other) transporter	Metabolism_Carbohydrate
WHL22.46984	2.5	Sp-Sil1	nucleotide exchange factor SIL1 (LOC584943), mRNA	SPU_014272	binding	NA	NA
WHL22.57103	2.5	SPU_004285; Sp-Lman1	protein ERGIC-53 (LOC575299), mRNA	SPU_004285; SPU_004286	membrane	Legume-like lectin family	Lectin
WHL22.57691	2.5	Sp-Idh3g	isocitrate dehydrogenase [NAD] subunit gamma, mitochondrial (LOC578131), transcript variant X1, mRNA	SPU_002807	tricarboxylic acid cycle; oxidation-reduction process; magnesium ion binding; isocitrate dehydrogenase (NAD+) activity; oxidoreductase activity; acting on the CH-OH group ofdonors; NAD or NADP as acceptor; NAD binding	Isocitrate/isopropylmalate dehydrogenase	Metabolism_AminoAcid
WHL22.70450	2.5	Sp-Spsc3h	signal peptidase complex subunit 3 (LOC100889091), mRNA	SPU_028130	NA	Signal peptidase subunit	Metabolism_ProteinDegradation
WHL22.72640	2.5	SPU_002322; SPU_018511	G-protein coupled receptor GRL101 (LOC583882), mRNA	SPU_002322; SPU_018511	G-protein coupled receptor signaling pathway; G-protein coupled receptor activity; integral component of membrane	7 transmembrane receptor (rhodopsin family)	NA
WHL22.77589	2.5	SPU_001203	death-associated protein 1 (LOC575396), transcript variant X1, mRNA	SPU_001203	NA	Death-associated protein	NA
WHL22.86532	2.5	Sp-Amy_8	alpha-amylase 1 (LOC581100), mRNA	SPU_028199	carbohydrate metabolic process; catalytic activity; cation binding	Alpha amylase, C-terminal all-beta domain; Alpha amylase, catalytic domain	Metabolism_Carbohydrate
WHL22.119288	2.5	Sp-Cdk5rap3	CDK5 regulatory subunit-associated protein 3 (LOC580777), transcript variant X1, mRNA	SPU_022429	NA	CDK5 regulatory subunit-associated protein 3	Homolog-of-gene-with-unknown-function
WHL22.119567	2.5	SPU_000473	protein FAM214A (LOC100888330), mRNA	SPU_000473	NA	NA	NA
WHL22.121380	2.5	Sp-Txndc	thioredoxin-related transmembrane protein 1 (LOC582904), mRNA	SPU_013376	cell redox homeostasis	Thioredoxin	Oxidoreductase
WHL22.128842	2.5	Sp-Ddx18	ATP-dependent RNA helicase DDX18 (LOC577986), mRNA	SPU_015607	nucleic acid binding; helicase activity; ATP binding; ATP-dependent helicase activity	DEAD/DEAH box helicase; Helicase conserved C-terminal domain; Domain of unknown function (DUF4217)	NucleicAcid_Helicase
WHL22.131057	2.5	Sp-Nudt19	nucleoside diphosphate-linked moiety X motif 19, mitochondrial (LOC756379), mRNA	SPU_024693	hydrolase activity	NA	NA
WHL22.132614	2.5	Sp-CpaL; SPU_013550; SPU_022101; Sp-PcbpdB1L	carboxypeptidase B (LOC582373), mRNA	SPU_013549; SPU_013550; SPU_022101; SPU_022102	proteolysis; carboxypeptidase activity; metallocarboxypeptidase activity; zinc ion binding	Zinc carboxypeptidase	Metalloprotease
WHL22.137315	2.5	Sp-Hypp_478	uncharacterized LOC100888703 (LOC100888703), mRNA	SPU_006373	regulation of Rab GTPase activity; Rab GTPase activator activity	Rab-GTPase-TBC domain	NA
WHL22.142680	2.5	WHL22.142680	amassin-3 (AMAS3), mRNA	NA	NA	NA	NA
WHL22.144040	2.5	SPU_004178	transmembrane protein 26 (LOC588321), mRNA	SPU_004178	NA	Transmembrane protein 26	Transmembrane
WHL22.146279	2.5	Sp-Kiaa1147	protein LCHN (LOC580075), mRNA	SPU_019406	NA	Uncharacterized conserved protein (DUF2347); Stabilization of polarity axis; Transport protein Avl9	Homolog-of-gene-with-unknown-function
WHL22.154359	2.5	Sp-Cpa3L_2; Sp-Cpa1L_1	carboxypeptidase B (LOC589383), mRNA	SPU_012020; SPU_012021	proteolysis; carboxypeptidase activity; metallocarboxypeptidase activity; zinc ion binding	Zinc carboxypeptidase; Carboxypeptidase activation peptide	Metalloprotease
WHL22.160761	2.5	Sp-ClvhH2b	late histone H2B.L4-like (LOC576546), mRNA	SPU_001312	nucleosome assembly; DNA binding; protein heterodimerization activity; nucleosome; nucleus	Core histone H2A/H2B/H3/H4; Histone-like transcription factor (CBF/NF-Y) and archaeal histone	Histone_Variant
WHL22.162715	2.5	Sp-Syt7L_1	synaptotagmin-7 (LOC100893577), mRNA	SPU_012541	exocytosis; protein binding	C2 domain	Unclassified
WHL22.166189	2.5	Sp-Atl	atlastin-2 (LOC575529), mRNA	SPU_016743	GTPase activity; GTP binding	Guanylate-binding protein, N-terminal domain; Guanylate-binding protein, C-terminal domain	GTPase_Dynamin_Related
WHL22.169169	2.5	Sp-Cpa3	calmodulin-dependent protein kinase type II (LOC373512), mRNA	SPU_004157	protein phosphorylation; proteolysis; carboxypeptidase activity; metallocarboxypeptidase activity; protein kinase activity; ATP binding; zinc ion binding; transferase activity; transferring phosphorus-containing groups	Zinc carboxypeptidase; Carboxypeptidase activation peptide; Protein kinase domain	Metalloprotease
WHL22.189977	2.5	Sp-Wdr19; Sp-Wdr19_2	WD repeat-containing protein 19 (LOC581997), mRNA	SPU_003048; SPU_021463	protein binding	WD domain, G-beta repeat; Anaphase-promoting complex subunit 4 WD40 domain; Region in Clathrin and VPS	Unclassified
WHL22.197204	2.5	SPU_003225	probable signal peptidase complex subunit 2 (LOC591648), mRNA	SPU_003225	signal peptide processing; peptidase activity; signal peptidase complex; integral component of membrane	Microsomal signal peptidase 25 kDa subunit (SPC25)	Cytoskeleton_KinetochoreAssociated
WHL22.203758	2.5	SPU_014264; Sp-Asp_16; Sp-Slsp_10	proteinase T (LOC755588), mRNA	SPU_014264; SPU_014265; SPU_019537	proteolysis; serine-type endopeptidase activity	Subtilase family	Metabolism_ProteinDegradation
WHL22.204515	2.5	Sp-Serp-2; Sp-Serp-3	proteinase T (LOC581986), mRNA	SPU_004803; SPU_004804	proteolysis; serine-type endopeptidase activity	Subtilase family	Metabolism_PeptidaseInhibitor
WHL22.206461	2.5	SPU_022724	inositol polyphosphate 5-phosphatase OCRL-1 (LOC592451), mRNA	SPU_022724	signal transduction; intracellular	RhoGAP domain	NA
WHL22.213589	2.5	Sp-Pnlip_8	pancreatic lipase-related protein 2 (LOC592803), mRNA	SPU_015113	lipid metabolic process; catalytic activity; triglyceride lipase activity	Lipase	Hydrolase
WHL22.213592	2.5	Sp-Pnlip_7	pancreatic triacylglycerol lipase (LOC100888764), mRNA	SPU_015112	lipid metabolic process; catalytic activity	Lipase	Hydrolase
WHL22.213595	2.5	Sp-Pnlip_6	pancreatic lipase-related protein 2 (LOC592819), mRNA	SPU_015111	lipid metabolic process; catalytic activity	Lipase	Hydrolase
WHL22.213604	2.5	Sp-Pnlip_2; Sp-Pnlip_5	pancreatic triacylglycerol lipase (LOC583538), transcript variant X1, mRNA	SPU_012906; SPU_015110	lipid metabolic process; catalytic activity	Lipase	Hydrolase
WHL22.213606	2.5	SPU_012907	pancreatic lipase-related protein 2 (LOC592851), transcript variant X1, mRNA	SPU_012907	lipid metabolic process; catalytic activity	Lipase	Hydrolase
WHL22.213609	2.5	SPU_015115	pancreatic lipase-related protein 2 (LOC592851), transcript variant X1, mRNA	SPU_015115	lipid metabolic process; catalytic activity	Lipase	Hydrolase
WHL22.213622	2.5	SPU_013540	lipase member H-like (LOC584027), mRNA	SPU_013540	lipid metabolic process; catalytic activity	Lipase	Hydrolase
WHL22.224666	2.5	SPU_007932; Sp-Dnase1_1	deoxyribonuclease-1 (LOC594310), mRNA	SPU_007932; SPU_012341	DNA catabolic process; deoxyribonuclease activity	NA	NA
WHL22.224670	2.5	SPU_012340	deoxyribonuclease-1 (LOC594310), mRNA	SPU_012340	DNA catabolic process; deoxyribonuclease activity	NA	NA
WHL22.229864	2.5	Sp-CpBL	carboxypeptidase B (LOC585090), mRNA	SPU_027565	proteolysis; carboxypeptidase activity; metallocarboxypeptidase activity; zinc ion binding	Zinc carboxypeptidase	Metalloprotease
WHL22.248469	2.5	SPU_012251; Sp-Slc3a1	neutral and basic amino acid transport protein rBAT (LOC576765), mRNA	SPU_012251; SPU_013735	NA	Alpha amylase, catalytic domain	Unclassified
WHL22.248766	2.5	Sp-Faastkd2L	uncharacterized LOC756504 (LOC756504), transcript variant X2, mRNA	SPU_001819	NA	FAST kinase-like protein, subdomain 1	NA
WHL22.255463	2.5	Sp-Slc7a4_4	cationic amino acid transporter 3 (LOC588590), mRNA	SPU_015059	amino acid transmembrane transport; amino acid transmembrane transporter activity; membrane	Amino acid permease; Amino acid permease; C-terminus of AA_permease	Metabolism_AminoAcid
WHL22.255677	2.5	SPU_001656	cytoplasmic tRNA 2-thiolation protein 2 (LOC585726), mRNA	SPU_001656	NA	PP-loop family	Homolog-of-gene-with-unknown-function
WHL22.262093	2.5	Sp-Nagpa	N-acetylglucosamine-1-phosphodiester alpha-N-acetylglucosaminidase (LOC586707), mRNA	SPU_026240	NA	Phosphodiester glycosidase	Unclassified
WHL22.268828	2.5	Sp-Rmnd1h	required for meiotic nuclear division protein 1 homolog (LOC577029), mRNA	SPU_006451	NA	Uncharacterised ACR, YagE family COG1723	Homolog-of-gene-with-unknown-function
WHL22.270322	2.5	Sp-Ern2L; Sp-ColL	serine/threonine-protein kinase/endoribonuclease IRE1-like (LOC105442135), mRNA	SPU_017184; SPU_021235	protein phosphorylation; protein kinase activity; ATP binding; transferase activity; transferring phosphorus-containing groups	NA	Biomineralization_Collagen
WHL22.271649	2.5	WHL22.271649	probable lysosomal cobalamin transporter (LOC594425), mRNA	NA	NA	NA	NA
WHL22.283811	2.5	Sp-Srp68	signal recognition particle subunit SRP68 (LOC582434), mRNA	SPU_024348	SRP-dependent cotranslational protein targeting to membrane; signal recognition particle binding; protein binding; 7S RNA binding; endoplasmic reticulum signal peptide binding; signal recognition particle; endoplasmic reticulum targeting	RNA-binding signal recognition particle 68; Tetratricopeptide repeat	GTPase_SRP_NonGTPase
WHL22.283830	2.5	Sp-Dnmt3A	DNA (cytosine-5)-methyltransferase 3A (LOC582367), mRNA	SPU_024347	DNA methylation; DNA binding; methyltransferase activity	C-5 cytosine-specific DNA methylase; PWWP domain	NA
WHL22.284068	2.5	Sp-Gnbp1/2/3C	beta-1,3-glucan-binding protein (LOC100889837), mRNA	SPU_024075	carbohydrate metabolic process; hydrolase activity; hydrolyzing O-glycosyl compounds	Glycosyl hydrolases family 16	ImmuneSystem_Receptor_OtherPRR
WHL22.285602	2.5	WHL22.285602	neutral ceramidase (LOC576884), mRNA	NA	NA	NA	NA
WHL22.285632	2.5	Sp-Hmbox1-2; Sp-Hmbox1	homeobox-containing protein 1 (LOC594572), mRNA	SPU_002791; SPU_022737	regulation of transcription; DNA-templated; positive regulation of transcription; DNA-templated; DNA binding; sequence-specific DNA binding transcription factoractivity; sequence-specific DNA binding; nucleus	Hepatocyte nuclear factor 1 (HNF-1), N terminus; Homeodomain	NA
WHL22.294408	2.5	SPU_008506; SPU_013357	non-specific lipid-transfer protein (LOC100893445), mRNA	SPU_008506; SPU_013357	RNA-dependent DNA replication; RNA binding; RNA-directed DNA polymerase activity	Reverse transcriptase (RNA-dependent DNA polymerase)	DNA_Replication
WHL22.313779	2.5	Sp-Lyss; SPU_019077	lysine--tRNA ligase (LOC588700), transcript variant X1, mRNA	SPU_008981; SPU_019077	tRNA aminoacylation for protein translation; lysyl-tRNA aminoacylation; nucleotide binding; nucleic acid binding; aminoacyl-tRNA ligase activity; lysine-tRNA ligase activity; ATP binding; cytoplasm	tRNA synthetases class II (D, K and N); OB-fold nucleic acid binding domain; tRNA synthetases class II core domain (F)	NucleicAcid_Helicase
WHL22.314865	2.5	SPU_015082	membrane protein FAM174B (LOC100894029), transcript variant X2, mRNA	SPU_015082	NA	Protein of unknown function (DUF1180)	Homolog-of-gene-with-unknown-function
WHL22.319180	2.5	Sp-Ubr4; SPU_007438; SPU_008626; SPU_021009; Sp-Ubr4_7	E3 ubiquitin-protein ligase UBR4 (LOC586064), partial mRNA	SPU_000531; SPU_007438; SPU_008626; SPU_021009; SPU_026187	NA	NA	NA
WHL22.322752	2.5	SPU_006496; Sp-Cope	coatomer subunit epsilon (LOC582090), transcript variant X2, mRNA	SPU_006496; SPU_019012	retrograde vesicle-mediated transport; Golgi to ER; structural molecule activity; protein binding	Coatomer epsilon subunit	Transport_Coatomer
WHL22.323163	2.5	Sp-Ttc17	tetratricopeptide repeat protein 17 (LOC592570), mRNA	SPU_004998	protein binding	Tetratricopeptide repeat; Tetratricopeptide repeat; Tetratricopeptide repeat	Unclassified
WHL22.329056	2.5	Sp-Aadat_1	kynurenine/alpha-aminoadipate aminotransferase, mitochondrial (LOC579472), mRNA	SPU_013046	biosynthetic process; catalytic activity; pyridoxal phosphate binding	Aminotransferase class I and II; Alanine-glyoxylate amino-transferase	Metabolism_AminoAcid
WHL22.331506	2.5	SPU_003852	multidrug resistance-associated protein 5 (LOC578391), mRNA	SPU_003852	ATP binding; ATPase activity	ABC transporter	NA
WHL22.338109	2.5	Sp-Hdlbp	vigilin (LOC587697), mRNA	SPU_016739	RNA binding	KH domain; Mitochondrial inner-membrane-bound regulator; KH domain	Metabolism_Lipid
WHL22.335880	2.5	Sp-Ubr7	putative E3 ubiquitin-protein ligase UBR7 (LOC593988), mRNA	SPU_027963	ubiquitin-protein ligase activity; zinc ion binding	Putative zinc finger in N-recognin (UBR box)	NA
WHL22.335959	2.5	SPU_017412; Sp-Larp1	la-related protein 1B (LOC575659), mRNA	SPU_017412; SPU_017413	NA	NA	NA
WHL22.336381	2.5	Sp-Larp1	la-related protein 1B (LOC575659), mRNA	SPU_017413	NA	La domain	NucleicAcid_Binding
WHL22.339392	2.5	Sp-Hypp_3001	uncharacterized LOC100893261 (LOC100893261), mRNA	SPU_008157	protein binding	Putative esterase	NA
WHL22.339811	2.5	Sp-Srp14	NA	SPU_023895	SRP-dependent cotranslational protein targeting to membrane; 7S RNA binding; endoplasmic reticulum signal peptide binding; signal recognition particle; endoplasmic reticulum targeting; signal recognition particle	Signal recognition particle 14kD protein	GTPase_SRP_NonGTPase
WHL22.342382	2.5	Sp-Myst2; SPU_028153	histone acetyltransferase KAT8 (LOC585201), transcript variant X1, mRNA	SPU_008304; SPU_028153	regulation of transcription; DNA-templated; transferase activity; transferring acyl groups other thanamino-acyl groups; nucleus	MOZ/SAS family; MYST family zinc finger domain	Histone_Acetyltransferase
WHL22.346707	2.5	Sp-Mgst2	microsomal glutathione S-transferase 1 (LOC579788), mRNA	SPU_026328	NA	MAPEG family	Defensome_ReductiveConjugativeBiotransformation
WHL22.346743	2.5	Sp-Shmt2	monocarboxylate transporter 2 (LOC588305), transcript variant X2, mRNA	SPU_016831	glycine metabolic process; L-serine metabolic process; catalytic activity; glycine hydroxymethyltransferase activity; pyridoxal phosphate binding	Serine hydroxymethyltransferase	Metabolism_AminoAcid
WHL22.351243	2.5	Sp-Slc20a1_3	uncharacterized LOC100894082 (LOC100894082), mRNA	SPU_010137	phosphate ion transport; inorganic phosphate transmembrane transporter activity; membrane	Phosphate transporter family	NucleicAcid_Binding
WHL22.356655	2.5	Sp-Hypp_235	uncharacterized LOC100890715 (LOC100890715), transcript variant X2, mRNA	SPU_025876	protein binding	SET domain	Unclassified
WHL22.383712	2.5	Sp-PpcL; Sp-Hypp_3123	subtilisin-like protease 6 (LOC100891817), mRNA	SPU_013937; SPU_013938	proteolysis; serine-type endopeptidase activity	Subtilase family	Metabolism_PeptidaseInhibitor
WHL22.368367	2.5	Sp-3Bp1	monocarboxylate transporter 7 (LOC100893623), mRNA	SPU_015215	signal transduction; transmembrane transport; intracellular; integral component of membrane	RhoGAP domain; Major Facilitator Superfamily	GTPase_RhoRegulator_RhoGAP
WHL22.372859	2.5	Sp-Pex12	peroxisome assembly protein 12 (LOC583111), transcript variant X2, mRNA	SPU_022225	protein targeting to peroxisome; protein binding; protein C-terminus binding; zinc ion binding; integral component of peroxisomal membrane	Pex2 / Pex12 amino terminal region; Zinc finger, C3HC4 type (RING finger)	Metabolism_Peroxisome
WHL22.372870	2.5	Sp-Rad51c	DNA repair protein RAD51 homolog 3 (LOC583093), transcript variant X1, mRNA	SPU_022221	DNA metabolic process; nucleotide binding; DNA binding; ATP binding; DNA-dependent ATPase activity	Rad51; AAA domain; KaiC	Oogenesis
WHL22.374280	2.5	Sp-St1b2L	sulfotransferase family cytosolic 1B member 1 (LOC583055), mRNA	SPU_000028	sulfotransferase activity	Sulfotransferase domain; Sulfotransferase family	Transferase
WHL22.374839	2.5	SPU_027539	glutathione S-transferase theta-1 (LOC574676), mRNA	SPU_027539	protein binding	Glutathione S-transferase, N-terminal domain; Glutathione S-transferase, C-terminal domain; Glutathione S-transferase, N-terminal domain	Defensome_ReductiveConjugativeBiotransformation
WHL22.377721	2.5	Sp-Seccltcp1	C-type lectin lectoxin-Thr1 (LOC576081), transcript variant X1, mRNA	SPU_004019	carbohydrate binding	Lectin C-type domain	Lectin
WHL22.379250	2.5	Sp-Got2; Sp-Got2_1	aspartate aminotransferase, mitochondrial (LOC592180), mRNA	SPU_014067; SPU_015274	cellular amino acid metabolic process; biosynthetic process; catalytic activity; transaminase activity; pyridoxal phosphate binding	Aminotransferase class I and II; CAP-Gly domain	Metabolism_AminoAcid
WHL22.383378	2.5	Sp-Srr_3	serine racemase (LOC586391), mRNA	SPU_011213	NA	Pyridoxal-phosphate dependent enzyme	Unclassified
WHL22.400557	2.5	Sp-Tmed2; SPU_014314	transmembrane emp24 domain-containing protein 2 (LOC586407), transcript variant X2, misc_RNA	SPU_014313; SPU_014314	transport; integral component of membrane	emp24/gp25L/p24 family/GOLD	Unclassified
WHL22.393394	2.5	Sp-Cpa2L	carboxypeptidase B (LOC580915), mRNA	SPU_015178	proteolysis; carboxypeptidase activity; metallocarboxypeptidase activity; zinc ion binding	Zinc carboxypeptidase; Carboxypeptidase activation peptide	Metalloprotease
WHL22.400996	2.5	Sp-Hypp_1939	uncharacterized LOC588719 (LOC588719), mRNA	SPU_010751	NA	NA	NA
WHL22.400424	2.5	Sp-C22orf9L	uncharacterized protein KIAA0930 homolog (LOC581665), transcript variant X2, mRNA	SPU_001442	NA	Uncharacterized conserved protein (DUF2045)	Homolog-of-gene-with-unknown-function
WHL22.405876	2.5	Sp-Dis3-2; SPU_026032	exosome complex exonuclease RRP44 (LOC582280), mRNA	SPU_024122; SPU_026032	NA	RNB domain; Dis3-like cold-shock domain 2 (CSD2); Rrp44-like cold shock domain	NucleicAcid_Degradation
WHL22.468420	2.5	SPU_003191; SPU_003192; Sp-Asp_1; Sp-AspL_2; Sp-Slsp_3; Sp-Slsp_5; SPU_025326	alkaline proteinase-like (LOC587112), transcript variant X2, mRNA	SPU_003191; SPU_003192; SPU_006652; SPU_016309; SPU_017545; SPU_018147; SPU_025326	proteolysis; serine-type endopeptidase activity	Subtilase family	Metabolism_ProteinDegradation
WHL22.408861	2.5	WHL22.408861	uncharacterized LOC105441125 (LOC105441125), mRNA	NA	NA	NA	NA
WHL22.418652	2.5	Sp-Nup214L	nuclear pore complex protein Nup214 (LOC589755), mRNA	SPU_008609	protein binding	NA	NA
WHL22.420207	2.5	Sp-Hypp_1804	uncharacterized LOC100888768 (LOC100888768), mRNA	SPU_008794	NA	Jiraiya	NA
WHL22.423301	2.5	Sp-PppL_280	uncharacterized LOC105443549 (LOC105443549), mRNA	SPU_025371	NA	Protein of unknown function (DUF1759)	NA
WHL22.428421	2.5	Sp-Pmpca; SPU_022255	mitochondrial-processing peptidase subunit alpha (LOC100889464), transcript variant X1, mRNA	SPU_018758; SPU_022255	catalytic activity; metal ion binding	Insulinase (Peptidase family M16); Peptidase M16 inactive domain	Metabolism_ProteinDegradation
WHL22.428229	2.5	SPU_013397	uncharacterized protein C9orf85 homolog (LOC578493), mRNA	SPU_013397	NA	Uncharacterized conserved protein (DUF2039)	Homolog-of-gene-with-unknown-function
WHL22.428243	2.5	Sp-Gba_3	glucosylceramidase (LOC100892921), mRNA	SPU_021752	carbohydrate metabolic process; sphingolipid metabolic process; glucosylceramidase activity	Glycosyl hydrolase family 30 TIM-barrel domain; Glycosyl hydrolase family 30 beta sandwich domain; Glycosyl hydrolase family 59	Metabolism_Carbohydrate
WHL22.428249	2.5	Sp-Gba_4	glucosylceramidase-like (LOC592425), mRNA	SPU_021753	carbohydrate metabolic process; sphingolipid metabolic process; glucosylceramidase activity	Glycosyl hydrolase family 30 TIM-barrel domain; Glycosyl hydrolase family 30 beta sandwich domain; Glycosyl hydrolase family 59	Metabolism_Carbohydrate
WHL22.428259	2.5	Sp-Mtd	uncharacterized LOC581977 (LOC581977), mRNA	SPU_021754	NA	Methyltransferase domain; Methyltransferase domain; Methyltransferase domain	Transferase
WHL22.433537	2.5	Sp-Kirrel2L_6	kin of IRRE-like protein 2 (LOC100892221), mRNA	SPU_003193	protein binding	Immunoglobulin domain; Immunoglobulin I-set domain; Immunoglobulin domain	ImmuneSystem_Misc
WHL22.435261	2.5	WHL22.435261	nipped-B-like protein A (LOC592219), mRNA	NA	NA	NA	NA
WHL22.436142	2.5	SPU_014805	multiple coagulation factor deficiency protein 2 homolog (LOC756261), mRNA	SPU_014805	calcium ion binding	EF-hand domain	NA
WHL22.437339	2.5	SPU_001912	uncharacterized protein CXorf65 homolog (LOC756370), mRNA	SPU_001912	NA	Putative Interleukin 2 receptor, gamma chain	NA
WHL22.440762	2.5	Sp-Eprs	bifunctional glutamate/proline--tRNA ligase (LOC581596), transcript variant X5, mRNA	SPU_014882	translation; tRNA aminoacylation for protein translation; glutamyl-tRNA aminoacylation; prolyl-tRNA aminoacylation; tRNA aminoacylation; nucleotide binding; aminoacyl-tRNA ligase activity; glutamate-tRNA ligase activity; proline-tRNA ligase activity; ATP binding; ligase activity; forming aminoacyl-tRNA and relatedcompounds; cytoplasm	WHEP-TRS domain; tRNA synthetases class I (E and Q), catalytic domain; tRNA synthetases class I (E and Q), anti-codon binding domain	Translation_AminoAcyl-tRNASynthetase
WHL22.438961	2.5	Sp-Lpp60	L-asparaginase (LOC100891923), mRNA	SPU_007448	cellular amino acid metabolic process; asparaginase activity; protein binding	Asparaginase, N-terminal; Glutaminase/Asparaginase C-terminal domain; Ankyrin repeats (3 copies)	Metabolism_AminoAcid
WHL22.439784	2.5	Sp-Hypp_653	phytanoyl-CoA dioxygenase (LOC100893311), partial mRNA	SPU_011610	NA	Phytanoyl-CoA dioxygenase (PhyH); Transposase protein	Oxygenase
WHL22.441414	2.5	Sp-Hao1_7	hydroxyacid oxidase 1 (LOC575110), transcript variant X3, mRNA	SPU_012651	oxidation-reduction process; catalytic activity; FMN binding; oxidoreductase activity	FMN-dependent dehydrogenase; IMP dehydrogenase / GMP reductase domain	Metabolism_Energy
WHL22.446251	2.5	Sp-Prpf8	pre-mRNA-processing-splicing factor 8-like (LOC594426), mRNA	SPU_017141	mRNA splicing; via spliceosome; spliceosomal complex	PROCN (NUC071) domain; PRO8NT (NUC069), PrP8 N-terminal domain	NA
WHL22.446883	2.5	WHL22.446883	protein TSSC1 (LOC763998), mRNA	NA	NA	NA	NA
WHL22.446968	2.5	WHL22.446968	histone acetyltransferase KAT6B (LOC754893), mRNA	NA	NA	NA	NA
WHL22.450420	2.5	WHL22.450420	methylthioribose-1-phosphate isomerase (LOC763844), mRNA	NA	NA	NA	NA
WHL22.450516	2.5	Sp-Ei2bL; Sp-Mri1	methylthioribose-1-phosphate isomerase-like (LOC575411), mRNA	SPU_003806; SPU_018086	cellular metabolic process; cellular biosynthetic process	Initiation factor 2 subunit family	TranslationFactor
WHL22.450548	2.5	Sp-Amy_3	alpha-amylase (LOC582149), mRNA	SPU_014671	carbohydrate metabolic process; catalytic activity; cation binding	Alpha amylase, C-terminal all-beta domain; Alpha amylase, catalytic domain	Metabolism_Carbohydrate
WHL22.451169	2.5	WHL22.451169	zinc finger protein 62 homolog (LOC100889019), transcript variant X2, mRNA	NA	NA	NA	NA
WHL22.451889	2.5	SPU_004644	protein CWC15 homolog A (LOC592411), transcript variant X4, mRNA	SPU_004644	mRNA splicing; via spliceosome; spliceosomal complex	Cwf15/Cwc15 cell cycle control protein	NA
WHL22.455166	2.5	Sp-Mib2_2	CBL-interacting serine/threonine-protein kinase 12 (LOC100892923), mRNA	SPU_008853	protein phosphorylation; protein kinase activity; protein serine/threonine kinase activity; protein binding; ATP binding; transferase activity; transferring phosphorus-containing groups	Ankyrin repeats (3 copies); Ankyrin repeats (many copies); Ankyrin repeats (many copies)	NA
WHL22.458031	2.5	Sp-Hypp_9771	DNA polymerase delta subunit 3 (LOC100890598), mRNA	SPU_008202	NA	Draxin	NA
WHL22.463224	2.5	Sp-Snd1; Sp-Snd1_1	staphylococcal nuclease domain-containing protein 1 (LOC594315), mRNA	SPU_018440; SPU_018441	nucleic acid binding; hydrolase activity; acting on ester bonds	Staphylococcal nuclease homologue; Tudor domain	NucleicAcid_Degradation
WHL22.458203	2.5	WHL22.458203	probable pyruvate dehydrogenase E1 component subunit alpha, mitochondrial (LOC586031), mRNA	NA	NA	NA	NA
WHL22.488333	2.5	Sp-Ef2	translation elongation factor 2 (LOC592801), transcript variant X1, mRNA	SPU_010829	GTPase activity; GTP binding	Elongation factor Tu GTP binding domain; Elongation factor G, domain IV; Elongation factor G C-terminus	GTPase_Translational_Elongation
WHL22.488354	2.5	Sp-Polr3c	DNA-directed RNA polymerase III subunit RPC3-like (LOC594487), mRNA	SPU_004781	transcription; DNA-templated; DNA binding; DNA-directed RNA polymerase activity	RNA polymerase III subunit RPC82; RNA polymerase III subunit RPC82 helix-turn-helix domain	Transcription
WHL22.466257	2.5	WHL22.466257	interferon-related developmental regulator 2 (LOC100888771), mRNA	NA	NA	NA	NA
WHL22.467639	2.5	Sp-Pnlcd1	poly(A)-specific ribonuclease PARN-like domain-containing protein 1 (LOC100891016), mRNA	SPU_024268	nucleotide binding; nucleic acid binding; nucleus	CAF1 family ribonuclease	NucleicAcid_Degradation
WHL22.468414	2.5	Sp-Abi1L; Sp-Abi1L_1	ABI gene family member 3-like (LOC581666), mRNA	SPU_014235; SPU_027968	protein binding; cytoplasm	Variant SH3 domain; SH3 domain; Abl-interactor HHR	NA
WHL22.475317	2.5	Sp-Mglur7	5' exonuclease Apollo-like (LOC582513), mRNA	SPU_026627	G-protein coupled receptor signaling pathway; G-protein coupled receptor activity; hydrolase activity; integral component of membrane	Receptor family ligand binding region; 7 transmembrane sweet-taste receptor of 3 GCPR; Nine Cysteines Domain of family 3 GPCR	NA
WHL22.476207	2.5	Sp-Ptf1a	pancreas transcription factor 1 subunit alpha-like (LOC581998), mRNA	SPU_002677	protein dimerization activity	Helix-loop-helix DNA-binding domain	TranscriptionFactor_bHLH
WHL22.478165	2.5	Sp-Slc35a1_1	CMP-sialic acid transporter (LOC576323), transcript variant X1, mRNA	SPU_010761	carbohydrate transport; sugar:hydrogen symporter activity; Golgi membrane; integral component of membrane	Nucleotide-sugar transporter; EamA-like transporter family	Metabolism_Carbohydrate
WHL22.490709	2.5	Sp-Xbp1	uncharacterized LOC586069 (LOC586069), mRNA	SPU_008703	regulation of transcription; DNA-templated; sequence-specific DNA binding transcription factor activity; sequence-specific DNA binding	bZIP transcription factor; Basic region leucine zipper; bZIP Maf transcription factor	TranscriptionFactor_bzip
WHL22.478312	2.5	Sp-Cpa	carboxypeptidase B (LOC593474), mRNA	SPU_027928	proteolysis; metallocarboxypeptidase activity; zinc ion binding	Zinc carboxypeptidase	Metabolism_ProteinDegradation
WHL22.478327	2.5	SPU_016427	carboxypeptidase A2 (LOC574842), partial mRNA	SPU_016427	proteolysis; metallocarboxypeptidase activity; zinc ion binding	Zinc carboxypeptidase	Metabolism_ProteinDegradation
WHL22.478891	2.5	Sp-DolkL	dolichol kinase (LOC100890843), mRNA	SPU_009304	NA	NA	NA
WHL22.480266	2.5	Sp-Aldh9a1	4-trimethylaminobutyraldehyde dehydrogenase (LOC580956), mRNA	SPU_002901	metabolic process; oxidation-reduction process; oxidoreductase activity; oxidoreductase activity; acting on the aldehyde or oxogroup of donors; NAD or NADP as acceptor	Aldehyde dehydrogenase family	Defensome_OxidativeBiotransformation
WHL22.481609	2.5	SPU_014787	elongation of very long chain fatty acids protein 7 (LOC578885), mRNA	SPU_014787	integral component of membrane	GNS1/SUR4 family	NA
WHL22.483313	2.5	Sp-Nop56	nucleolar protein 56 (LOC590067), mRNA	SPU_009891	NA	snoRNA binding domain, fibrillarin; NOP5NT (NUC127) domain	NA
WHL22.493007	2.5	WHL22.493007	threonine--tRNA ligase, cytoplasmic-like (LOC755937), mRNA	NA	NA	NA	NA
WHL22.490847	2.5	Sp-Mist_1; Sp-Mist	class A basic helix-loop-helix protein 15-like (LOC105445067), transcript variant X1, mRNA	SPU_019444; SPU_027623	protein dimerization activity	Helix-loop-helix DNA-binding domain	TranscriptionFactor_bHLH
WHL22.500316	2.5	Sp-Slc7a1	cationic amino acid transporter 3 (LOC587693), mRNA	SPU_028697	amino acid transmembrane transport; amino acid transmembrane transporter activity; membrane	Amino acid permease; Amino acid permease; C-terminus of AA_permease	Metabolism_AminoAcid
WHL22.503626	2.5	Sp-Mtrr	methionine synthase reductase (LOC581957), transcript variant X3, mRNA	SPU_019809	oxidation-reduction process; iron ion binding; FMN binding; oxidoreductase activity	FAD binding domain; Flavodoxin; Oxidoreductase NAD-binding domain	Metabolism_Energy
WHL22.504660	2.5	Sp-ScavrB1L; SPU_027497	scavenger receptor class B member 1 (LOC100891093), mRNA	SPU_018904; SPU_027497	cell adhesion; mannosyl-oligosaccharide 1;2-alpha-mannosidase activity; calcium ion binding; membrane	CD36 family; Glycosyl hydrolase family 47	ImmuneSystem_Receptor_OtherPRR
WHL22.508073	2.5	Sp-Pcid2	PCI domain-containing protein 2 (LOC583587), mRNA	SPU_005687	protein binding	PCI domain	Unclassified
WHL22.511197	2.5	Sp-Maoa	probable flavin-containing monoamine oxidase A (LOC590198), mRNA	SPU_001174	oxidation-reduction process; oxidoreductase activity	Flavin containing amine oxidoreductase; NAD(P)-binding Rossmann-like domain; FAD dependent oxidoreductase	Oxidase
WHL22.515477	2.5	Sp-Clect_9	echinoidin (LOC584456), mRNA	SPU_003774	carbohydrate binding	Lectin C-type domain	ImmuneSystem_Receptor_CLectin
WHL22.521397	2.5	Sp-Orc4	origin recognition complex subunit 4 (LOC100890683), transcript variant X1, mRNA	SPU_024094	DNA replication; DNA binding; origin recognition complex; nucleus	Origin recognition complex (ORC) subunit 4 C-terminus; AAA ATPase domain; AAA domain	DNA_Replication
WHL22.525594	2.5	Sp-Sec61a2	protein transport protein Sec61 subunit alpha (LOC576070), mRNA	SPU_002301	protein transport; membrane	SecY translocase; Plug domain of Sec61p	NA
WHL22.525461	2.5	WHL22.525461	uncharacterized LOC100893891 (LOC100893891), mRNA	NA	NA	NA	NA
WHL22.527816	2.5	Sp-Nadsyn1_2	glutamine-dependent NAD(+) synthetase-like (LOC575432), transcript variant X1, mRNA	SPU_004911	NA	NAD synthase	Ligase
WHL22.536528	2.5	Sp-Slc7a9_2	b(0,+)-type amino acid transporter 1 (LOC579682), mRNA	SPU_026694	amino acid transmembrane transport; amino acid transmembrane transporter activity; membrane	Amino acid permease; Amino acid permease	Metabolism_AminoAcid
WHL22.534809	2.5	Sp-Sars	serine--tRNA ligase, cytoplasmic (LOC588782), mRNA	SPU_004757	tRNA aminoacylation for protein translation; seryl-tRNA aminoacylation; nucleotide binding; aminoacyl-tRNA ligase activity; serine-tRNA ligase activity; ATP binding; cytoplasm	tRNA synthetase class II core domain (G, H, P, S and T); Seryl-tRNA synthetase N-terminal domain	Translation_AminoAcyl-tRNASynthetase
WHL22.537545	2.5	SPU_028862	peptidyl-prolyl cis-trans isomerase FKBP14 (LOC577318), mRNA	SPU_028862	protein folding; calcium ion binding	FKBP-type peptidyl-prolyl cis-trans isomerase; EF-hand domain pair; EF hand	Isomerase
WHL22.538051	2.5	Sp-Clcn7	H(+)/Cl(-) exchange transporter 7 (LOC592346), mRNA	SPU_006772	chloride transport; transmembrane transport; ion channel activity; voltage-gated chloride channel activity; adenyl nucleotide binding; membrane	Voltage gated chloride channel	Metabolism_InorganicIon
WHL22.537975	2.5	SPU_028005	uncharacterized LOC586281 (LOC586281), mRNA	SPU_028005	integral component of membrane	PMP-22/EMP/MP20/Claudin tight junction; PMP-22/EMP/MP20/Claudin family	Nervous_Myelin
WHL22.541516	2.5	Sp-Slc9a10	sperm-specific sodium proton exchanger (NHE), mRNA	SPU_019278	cation transport; transmembrane transport; solute:hydrogen antiporter activity; integral component of membrane	Sodium/hydrogen exchanger family; Cyclic nucleotide-binding domain	Metabolism_InorganicIon
WHL22.541763	2.5	Sp-Hypp_2061	NA	SPU_012962	NA	NA	NA
WHL22.544117	2.5	Sp-Z79	uncharacterized LOC100888144 (LOC100888144), mRNA	SPU_006064	nucleic acid binding; metal ion binding	Zinc finger, C2H2 type; C2H2-type zinc finger; Zinc-finger double domain	ZincFinger
WHL22.544974	2.5	Sp-Asns_3	asparagine synthetase [glutamine-hydrolyzing] (LOC575946), mRNA	SPU_017608	NA	Glutamine amidotransferase domain; Glutamine amidotransferase domain	Transferase
WHL22.547550	2.5	WHL22.547550	uncharacterized LOC763159 (LOC763159), mRNA	NA	NA	NA	NA
WHL22.555967	2.5	WHL22.555967	pancreatic triacylglycerol lipase (LOC585996), mRNA	NA	NA	NA	NA
WHL22.556352	2.5	WHL22.556352	1-aminocyclopropane-1-carboxylate synthase-like protein 1 (LOC576060), mRNA	NA	NA	NA	NA
WHL22.556915	2.5	Sp-Hypp_515	uncharacterized LOC100891428 (LOC100891428), transcript variant X1, mRNA	SPU_007408	protein binding	Ankyrin repeat; Ankyrin repeats (3 copies); Ankyrin repeats (many copies)	Unclassified
WHL22.563519	2.5	Sp-Mybbp1	myb-binding protein 1A-like protein (LOC583345), mRNA	SPU_008413	transcription; DNA-templated; DNA binding; DNA-directed DNA polymerase activity; binding	DNA polymerase phi	DNA_Replication
WHL22.565067	2.5	WHL22.565067	signal recognition particle 9 kDa protein (LOC754315), mRNA	NA	NA	NA	NA
WHL22.570069	2.5	Sp-Hypp_107	NA	SPU_015146	NA	NA	NA
WHL22.571646	2.5	SPU_009669	Niemann-Pick C1-like protein 1 (LOC578668), partial mRNA	SPU_009669	NA	Niemann-Pick C1 N terminus	NA
WHL22.575481	2.5	Sp-CpsiL; Sp-CblpsIL	carbamoyl-phosphate synthase [ammonia], mitochondrial (LOC584369), mRNA	SPU_002174; SPU_026538	glutamine catabolic process; nitrogen compound metabolic process; metabolic process; carbamoyl phosphate biosynthetic process; catalytic activity; ATP binding; metal ion binding	Carbamoyl-phosphate synthase L chain, ATP binding domain; Carbamoyl-phosphate synthase small chain, CPSase domain; Glutamine amidotransferase class-I	Metalloprotease
WHL22.576216	2.5	Sp-Hk1_2	hexokinase-2 (LOC581884), mRNA	SPU_022358	carbohydrate metabolic process; ATP binding; phosphotransferase activity; alcohol group as acceptor	Hexokinase; Hexokinase	Metabolism_Carbohydrate
WHL22.579762	2.5	Sp-Nfia	nuclear factor 1 (LOC100893750), mRNA	SPU_023339	DNA replication; regulation of transcription; DNA-templated; sequence-specific DNA binding transcription factor activity; intracellular; nucleus	Nuclear factor I protein pre-N-terminus; MH1 domain; CTF/NF-I family transcription modulation region	TranscriptionFactor_Other
WHL22.580275	2.5	Sp-Acad10_1	NA	SPU_027444	metabolic process; transferase activity; transferring phosphorus-containinggroups; hydrolase activity	Phosphotransferase enzyme family; Haloacid dehalogenase-like hydrolase; haloacid dehalogenase-like hydrolase	NA
WHL22.580278	2.5	Sp-Acad10_1	acyl-CoA dehydrogenase family member 10 (LOC588060), mRNA	SPU_027444	metabolic process; transferase activity; transferring phosphorus-containinggroups; hydrolase activity	Phosphotransferase enzyme family; Haloacid dehalogenase-like hydrolase; haloacid dehalogenase-like hydrolase	NA
WHL22.582019	2.5	SPU_009176; Sp-Heatr1	HEAT repeat-containing protein 1 (LOC589888), mRNA	SPU_009176; SPU_010782	NA	NA	NA
WHL22.583906	2.5	Sp-Trip11L; SPU_020689	thyroid receptor-interacting protein 11 (LOC574867), partial mRNA	SPU_008241; SPU_020689	NA	NA	NA
WHL22.583930	2.5	WHL22.583930	uncharacterized LOC100891373 (LOC100891373), transcript variant X1, mRNA	NA	NA	NA	NA
WHL22.585502	2.5	SPU_006783	transmembrane protein 41B (LOC590316), transcript variant X2, mRNA	SPU_006783	NA	SNARE associated Golgi protein	Golgi
WHL22.589437	2.5	SPU_024703	UPF0184 protein-like (LOC584866), transcript variant X1, mRNA	SPU_024703	NA	Uncharacterised protein family (UPF0184)	Unclassified
WHL22.588912	2.5	Sp-Ampk	5'-AMP-activated protein kinase catalytic subunit alpha-2 (LOC100888004), mRNA	SPU_010280	protein phosphorylation; protein kinase activity; protein serine/threonine kinase activity; AMP-activated protein kinase activity; ATP binding; transferase activity; transferring phosphorus-containing groups	Protein kinase domain; Protein tyrosine kinase; Adenylate sensor of SNF1-like protein kinase	Kinase_CAMK
WHL22.593998	2.5	SPU_016118	uncharacterized LOC584063 (LOC584063), mRNA	SPU_016118	NA	NA	NA
WHL22.595516	2.5	Sp-Calseq	protein disulfide-isomerase 2-like (LOC105436389), mRNA	SPU_025772	cell redox homeostasis; isomerase activity	Thioredoxin; Thioredoxin-like domain; Thioredoxin-like domain	CalciumToolkit
WHL22.595519	2.5	Sp-Calseq	protein disulfide-isomerase 2-like (LOC105436389), mRNA	SPU_025772	cell redox homeostasis; isomerase activity	Thioredoxin; Thioredoxin-like domain; Thioredoxin-like domain	CalciumToolkit
WHL22.596480	2.5	Sp-LshmanlsnL_3	leishmanolysin-like peptidase (LOC755120), mRNA	SPU_016907	proteolysis; cell adhesion; metalloendopeptidase activity; membrane	NA	Metalloprotease
WHL22.599981	2.5	Sp-Kiaa0766	E3 UFM1-protein ligase 1 (LOC574863), mRNA	SPU_026169	NA	E3 UFM1-protein ligase 1	Homolog-of-gene-with-unknown-function
WHL22.600480	2.5	Sp-Ino80e	INO80 complex subunit E (LOC589150), mRNA	SPU_006861	DNA replication; DNA repair; nucleus; Ino80 complex	NA	NA
WHL22.607384	2.5	Sp-FoxN2/3	forkhead transcription factor N2/3 (LOC590815), transcript variant X2, mRNA	SPU_015243	regulation of transcription; DNA-templated; sequence-specific DNA binding transcription factor activity; sequence-specific DNA binding	Forkhead domain	TranscriptionFactor_Forkhead
WHL22.613877	2.5	Sp-ApdpL_1	xaa-Pro aminopeptidase 2 (LOC589972), mRNA	SPU_018768	hydrolase activity	Creatinase/Prolidase N-terminal domain; Metallopeptidase family M24; Creatinase/Prolidase N-terminal domain	Metabolism_AminoAcid
WHL22.614286	2.5	Sp-Tgif	homeobox protein TGIF2-like (LOC575445), transcript variant X1, mRNA	SPU_018126	regulation of transcription; DNA-templated; DNA binding; sequence-specific DNA binding transcription factoractivity; sequence-specific DNA binding	Homeobox KN domain; Homeodomain	Signaling_TGFB_SmadInteract
WHL22.614707	2.5	WHL22.614707	transitional endoplasmic reticulum ATPase (LOC763802), mRNA	NA	NA	NA	NA
WHL22.614710	2.5	WHL22.614710	transitional endoplasmic reticulum ATPase (LOC763802), mRNA	NA	NA	NA	NA
WHL22.619540	2.5	Sp-Hypp_2268	uncharacterized LOC100889962 (LOC100889962), mRNA	SPU_016692	NA	NA	NA
WHL22.623022	2.5	WHL22.623022	basement membrane-specific heparan sulfate proteoglycan core protein (LOC100889282), mRNA	NA	NA	NA	NA
WHL22.626914	2.5	Sp-Amy2; Sp-Amy2a-2	alpha-amylase 4N (LOC576726), transcript variant X1, mRNA	SPU_012473; SPU_012474	carbohydrate metabolic process; catalytic activity; cation binding	NA	Unclassified
WHL22.628988	2.5	SPU_003860	valine--tRNA ligase-like (LOC590476), mRNA	SPU_003860	tRNA aminoacylation for protein translation; valyl-tRNA aminoacylation; nucleotide binding; aminoacyl-tRNA ligase activity; valine-tRNA ligase activity; ATP binding	tRNA synthetases class I (I, L, M and V); tRNA synthetases class I (M)	Translation_AminoAcyl-tRNASynthetase
WHL22.631832	2.5	Sp-Loc56902	RNA-binding protein pno1 (LOC586880), mRNA	SPU_013905	RNA binding	NA	Unclassified
WHL22.632305	2.5	WHL22.632305	proteinase T (LOC582225), mRNA	NA	NA	NA	NA
WHL22.640803	2.5	SPU_011554; Sp-Mbnl1	muscleblind-like protein 1 (LOC752094), transcript variant X11, mRNA	SPU_011554; SPU_012597	metal ion binding	NA	NA
WHL22.642735	2.5	SPU_009050	ATP-binding cassette sub-family G member 2 (LOC578413), mRNA	SPU_009050	ATP binding; ATPase activity	ABC transporter; AAA domain	NA
WHL22.647999	2.5	Sp-Creg1	protein CREG1 (LOC592314), transcript variant X1, mRNA	SPU_020541	oxidation-reduction process; FMN binding; oxidoreductase activity	Pyridoxamine 5'-phosphate oxidase	NA
WHL22.643160	2.5	Sp-Sf4	uncharacterized LOC583039 (LOC583039), mRNA	SPU_024397	nucleic acid binding	G-patch domain	Unclassified
WHL22.643194	2.5	SPU_002786	kiSS-1 receptor-like (LOC100889610), mRNA	SPU_002786	G-protein coupled receptor signaling pathway; G-protein coupled receptor activity; integral component of membrane	7 transmembrane receptor (rhodopsin family)	NA
WHL22.643455	2.5	Sp-Hypp_2177; Sp-PtprtL	receptor-type tyrosine-protein phosphatase F (LOC100890772), mRNA	SPU_014891; SPU_027439	protein binding	Ephrin type-A receptor 2 transmembrane domain	NA
WHL22.643534	2.5	Sp-Syt6-1	synaptotagmin-6-like (LOC755726), mRNA	SPU_000343	NA	C2 domain	Unclassified
WHL22.644655	2.5	SPU_018225; SPU_018226	peroxisomal sarcosine oxidase (LOC592462), mRNA	SPU_018225; SPU_018226	oxidation-reduction process; oxidoreductase activity	FAD dependent oxidoreductase; FAD-NAD(P)-binding; Pyridine nucleotide-disulphide oxidoreductase	Oxidoreductase
WHL22.645472	2.5	Sp-Transaa; Sp-Slc7a8_2	Y+L amino acid transporter 2 (LOC577249), mRNA	SPU_016924; SPU_020155	amino acid transmembrane transport; amino acid transmembrane transporter activity; membrane	Amino acid permease	Transporter_AminoAcid
WHL22.650611	2.5	SPU_012244	uncharacterized LOC590523 (LOC590523), transcript variant X1, mRNA	SPU_012244	NA	NA	NA
WHL22.654882	2.5	SPU_004453; Sp-Sra; SPU_023028	signal recognition particle receptor subunit alpha (LOC592583), transcript variant X1, mRNA	SPU_004453; SPU_021308; SPU_023028	SRP-dependent cotranslational protein targeting to membrane; GTP binding	SRP54-type protein, GTPase domain	NA
WHL22.658643	2.5	SPU_006893	branched-chain-amino-acid aminotransferase-like protein 2 (LOC100890030), mRNA	SPU_006893	metabolic process; catalytic activity	NA	NA
WHL22.658884	2.5	Sp-Fam119a	protein N-lysine methyltransferase METTL21A (LOC576357), mRNA	SPU_009227	NA	Lysine methyltransferase	Transferase
WHL22.660204	2.5	Sp-MifL2	NA	SPU_019323	NA	Macrophage migration inhibitory factor (MIF)	ImmuneSystem_Signal
WHL22.658905	2.5	Sp-Mprot1L; Sp-Mprot1L_2	presequence protease, mitochondrial (LOC588072), mRNA	SPU_009230; SPU_013144	proteolysis; catalytic activity; metalloendopeptidase activity; protein binding; metal ion binding	Peptidase M16 inactive domain; Insulinase (Peptidase family M16); CUB domain	Metalloprotease
WHL22.665303	2.5	SPU_003167; Sp-Xpot1	exportin-T (LOC581185), mRNA	SPU_003167; SPU_027637	NA	NA	NA
WHL22.661870	2.5	Sp-Dmbt1L_7	tolloid-like protein 1 (LOC763899), mRNA	SPU_018235	NA	CUB domain	Unclassified
WHL22.662890	2.5	SPU_004763; Sp-Alox12bL; SPU_018316	allene oxide synthase-lipoxygenase protein (LOC764400), mRNA	SPU_004763; SPU_004764; SPU_018316	oxidation-reduction process; oxidoreductase activity; acting on single donors withincorporation of molecular oxygen; incorporation of two atoms of oxygen; metal ion binding	Lipoxygenase	Oxygenase
WHL22.663012	2.5	SPU_022650	uncharacterized protein C11orf98 homolog (LOC757193), ncRNA	SPU_022650	NA	Family of unknown function (DUF5564)	NA
WHL22.664917	2.5	Sp-Hypp_330	tripartite motif-containing protein 2-like (LOC105437187), mRNA	SPU_001347	protein binding; zinc ion binding; intracellular	RING-type zinc-finger; Ring finger domain; Zinc finger, C3HC4 type (RING finger)	NA
WHL22.667821	2.5	Sp-Mocos; Sp-Lnp	protein lunapark-B (LOC582015), transcript variant X1, mRNA	SPU_001079; SPU_028166	Mo-molybdopterin cofactor biosynthetic process; metabolic process; catalytic activity; Mo-molybdopterin cofactor sulfurase activity; molybdenum ion binding; pyridoxal phosphate binding	MOSC N-terminal beta barrel domain; MOSC domain; Aminotransferase class-V	Metabolism_Coenzyme
WHL22.668948	2.5	Sp-Sf3a2	splicing factor 3A subunit 2 (LOC576257), mRNA	SPU_011993	nucleic acid binding; protein binding; zinc ion binding; nucleus	Pre-mRNA-splicing factor SF3a complex subunit 2 (Prp11); Zinc-finger of C2H2 type	NA
WHL22.675928	2.5	Sp-Hdhd1a	pseudouridine-5'-phosphatase (LOC584312), mRNA	SPU_024560	metabolic process; hydrolase activity	Haloacid dehalogenase-like hydrolase; haloacid dehalogenase-like hydrolase	Hydrolase
WHL22.676669	2.5	Sp-Dhx10; Sp-Ddx10	probable ATP-dependent RNA helicase DDX10 (LOC574613), mRNA	SPU_008600; SPU_013786	nucleic acid binding; helicase activity; ATP binding	Helicase conserved C-terminal domain; Domain of unknown function (DUF4217)	NucleicAcid_Helicase
WHL22.678063	2.5	Sp-Atp9b-2	probable phospholipid-transporting ATPase IIA (LOC594696), mRNA	SPU_020111	cation transport; phospholipid transport; nucleotide binding; magnesium ion binding; phospholipid-translocating ATPase activity; ATP binding; cation-transporting ATPase activity; metal ion binding; integral component of membrane	Phospholipid-translocating ATPase N-terminal; E1-E2 ATPase	Metabolism_InorganicIon
WHL22.684044	2.5	Sp-CspeN3b	uncharacterized LOC105436987 (LOC105436987), ncRNA	SPU_011471	proteolysis; apoptotic process; cysteine-type endopeptidase activity; cysteine-type peptidase activity	Caspase domain	Apoptosis_Caspase
WHL22.687241	2.5	Sp-Jagnh1L	protein jagunal homolog 1 (LOC578410), mRNA	SPU_012047	endoplasmic reticulum organization; endoplasmic reticulum membrane	Jagunal, ER re-organisation during oogenesis	Homolog-of-gene-with-unknown-function
WHL22.687340	2.5	SPU_013482	lens epithelium-derived growth factor-like (LOC762540), mRNA	SPU_013482	NA	NA	NA
WHL22.688526	2.5	Sp-Ugt2b31	UDP-glucuronosyltransferase 2B31-like (LOC591823), mRNA	SPU_007687	metabolic process; transferase activity; transferring hexosyl groups	UDP-glucoronosyl and UDP-glucosyl transferase	Defensome_ReductiveConjugativeBiotransformation
WHL22.691935	2.5	Sp-Vps26hb	vacuolar protein sorting-associated protein 26B-like (LOC583249), mRNA	SPU_015229	NA	Vacuolar protein sorting-associated protein 26	Transport_VacuolarProteinSorting
WHL22.695251	2.5	WHL22.695251	mucin-2 (LOC100891961), mRNA	NA	NA	NA	NA
WHL22.700586	2.5	SPU_019126	keratinocyte-associated protein 2 (LOC582112), mRNA	SPU_019126	NA	Keratinocyte-associated protein 2	Unclassified
WHL22.704043	2.5	SPU_023383; Sp-Rnf14	E3 ubiquitin-protein ligase RNF14 (LOC580319), transcript variant X1, mRNA	SPU_023383; SPU_027355	NA	NA	NA
WHL22.701700	2.5	Sp-Tmem106L	transmembrane protein 106B (LOC752954), transcript variant X4, mRNA	SPU_005362	NA	Protein of unknown function (DUF1356)	Homolog-of-gene-with-unknown-function
WHL22.701709	2.5	Sp-Tmem106L	transmembrane protein 106B (LOC752954), transcript variant X3, mRNA	SPU_005362	NA	Protein of unknown function (DUF1356)	Homolog-of-gene-with-unknown-function
WHL22.701839	2.5	Sp-Tmem214; Sp-Tmem214_1	transmembrane protein 214-A-like (LOC105443071), mRNA	SPU_014133; SPU_028235	NA	TMEM214, C-terminal, caspase 4 activator	Homolog-of-gene-with-unknown-function
WHL22.702087	2.5	Sp-Dnah9_2	dynein beta chain, flagellar outer arm (LOC762758), mRNA	SPU_012812	microtubule-based movement; microtubule motor activity	Dynein heavy chain, N-terminal region 1	NA
WHL22.708867	2.5	SPU_009821; Sp-Ehd3	EH domain-containing protein 1 (LOC587455), mRNA	SPU_009821; SPU_009822	NA	NA	NA
WHL22.708838	2.5	Sp-Ccdc44	translational activator of cytochrome c oxidase 1 (LOC580079), mRNA	SPU_023785	NA	Transcriptional regulator	Homolog-of-gene-with-unknown-function
WHL22.713663	2.5	Sp-Ccdc76; Sp-Ccdc76_1	tRNA:m(4)X modification enzyme TRM13 homolog (LOC582163), partial mRNA	SPU_026063; SPU_028177	tRNA processing; methyltransferase activity	Methyltransferase TRM13; U11-48K-like CHHC zinc finger	NA
WHL22.713831	2.5	Sp-Hypp_2786	uncharacterized LOC100888600 (LOC100888600), transcript variant X1, mRNA	SPU_025287	peptide cross-linking; transferase activity; transferring phosphorus-containinggroups; cytoplasm	Cornifin (SPRR) family	NA
WHL22.716766	2.5	Sp-Ctns	cystinosin (LOC590808), mRNA	SPU_015530	NA	PQ loop repeat	Unclassified
WHL22.718792	2.5	Sp-LancL	lanC-like protein 2 (LOC593095), mRNA	SPU_018254	catalytic activity	Lanthionine synthetase C-like protein	Unclassified
WHL22.723146	2.5	Sp-Gnmt_5	glycine N-methyltransferase-like (LOC579000), mRNA	SPU_027560	glycine N-methyltransferase activity	Methyltransferase domain; Methyltransferase domain; Methyltransferase domain	Transferase
WHL22.723809	2.5	Sp-Ddx29	ATP-dependent RNA helicase Dhx29 (LOC582292), mRNA	SPU_021032	nucleic acid binding; helicase activity; ATP binding; ATP-dependent helicase activity	Helicase associated domain (HA2); Oligonucleotide/oligosaccharide-binding (OB)-fold; Helicase conserved C-terminal domain	NucleicAcid_Helicase
WHL22.723927	2.5	Sp-Acadl_1	long-chain specific acyl-CoA dehydrogenase, mitochondrial (LOC581996), mRNA	SPU_021035	metabolic process; oxidation-reduction process; acyl-CoA dehydrogenase activity; oxidoreductase activity; acting on the CH-CH group ofdonors; flavin adenine dinucleotide binding	Acyl-CoA dehydrogenase, C-terminal domain; Acyl-CoA dehydrogenase, N-terminal domain; Acyl-CoA dehydrogenase, C-terminal domain	Metabolism_Lipid
WHL22.724143	2.5	SPU_001424; Sp-Kiaa0226L	run domain Beclin-1 interacting and cysteine-rich containing protein (LOC591550), transcript variant X2, mRNA	SPU_001424; SPU_003410	NA	Putative zinc-RING and/or ribbon	NA
WHL22.724475	2.5	Sp-Mapkapk5	MAP kinase-activated protein kinase 5 (LOC576140), mRNA	SPU_021161	protein phosphorylation; protein kinase activity; ATP binding; transferase activity; transferring phosphorus-containing groups	Protein kinase domain	Kinase_AGC
WHL22.726140	2.5	WHL22.726140	solute carrier family 52, riboflavin transporter, member 3-like (LOC574979), transcript variant X1, mRNA	NA	NA	NA	NA
WHL22.727348	2.5	SPU_028200	protein rolling stone (LOC100891168), mRNA	SPU_028200	NA	NA	NA
WHL22.727369	2.5	SPU_021897	uncharacterized LOC589705 (LOC589705), mRNA	SPU_021897	NA	Lipocalin-like domain	NA
WHL22.727371	2.5	SPU_021898	uncharacterized LOC100890945 (LOC100890945), mRNA	SPU_021898	NA	Lipocalin-like domain	NA
WHL22.727413	2.5	SPU_021899; SPU_027141	uncharacterized LOC589771 (LOC589771), mRNA	SPU_021899; SPU_027141	NA	Lipocalin-like domain	NA
WHL22.729800	2.5	Sp-C3orf32L	protein SSUH2 homolog (LOC100892522), mRNA	SPU_013218	NA	NA	NA
WHL22.728613	2.5	Sp-Tmed6	transmembrane emp24 domain-containing protein 6 (LOC100888120), mRNA	SPU_007881	transport; integral component of membrane	emp24/gp25L/p24 family/GOLD	Unclassified
WHL22.728871	2.5	WHL22.728871	coiled-coil domain-containing protein 150 (LOC586463), mRNA	NA	NA	NA	NA
WHL22.735391	2.5	SPU_009544	actin-related protein 8 (LOC100892596), partial mRNA	SPU_009544	NA	NA	NA
WHL22.736257	2.5	Sp-C1orf25	TRMT1-like protein (LOC592061), mRNA	SPU_017240	tRNA processing; RNA binding; tRNA (guanine-N2-)-methyltransferase activity	N2,N2-dimethylguanosine tRNA methyltransferase	Transferase
WHL22.738795	2.5	Sp-RcL1	RNA 3'-terminal phosphate cyclase-like protein (LOC592597), mRNA	SPU_018210	RNA processing; ribosome biogenesis; catalytic activity; nucleolus	RNA 3'-terminal phosphate cyclase; RNA 3'-terminal phosphate cyclase (RTC), insert domain	Lyase
WHL22.738996	2.5	WHL22.738996	basic phospholipase A2 1 (LOC764996), transcript variant X1, mRNA	NA	NA	NA	NA
WHL22.739029	2.5	WHL22.739029	uncharacterized LOC100889205 (LOC100889205), mRNA	NA	NA	NA	NA
WHL22.743746	2.5	Sp-Hypp_1247	uncharacterized LOC105446569 (LOC105446569), ncRNA	SPU_000261	NA	NA	NA
WHL22.751123	2.5	Sp-Mett11L_2	uncharacterized LOC587983 (LOC587983), mRNA	SPU_024845	NA	Methyltransferase domain; Methyltransferase domain; Methyltransferase domain	Transferase
WHL22.753255	2.5	Sp-Gars	glycine--tRNA ligase (LOC578936), mRNA	SPU_021716	tRNA aminoacylation for protein translation; glycyl-tRNA aminoacylation; nucleotide binding; aminoacyl-tRNA ligase activity; glycine-tRNA ligase activity; ATP binding; cytoplasm	Anticodon binding domain; tRNA synthetase class II core domain (G, H, P, S and T); WHEP-TRS domain	Translation_AminoAcyl-tRNASynthetase
WHL22.756257	2.5	SPU_024324	signal peptidase complex catalytic subunit SEC11A (LOC581228), transcript variant X1, mRNA	SPU_024324	signal peptide processing; peptidase activity; serine-type peptidase activity; membrane; integral component of membrane	Peptidase S24-like	Metabolism_ProteinDegradation
WHL22.756937	2.5	WHL22.756937	coiled-coil domain-containing protein 169 (LOC100892720), mRNA	NA	NA	NA	NA
WHL22.761159	2.5	SPU_003754	kelch-like protein 2 (LOC100888059), mRNA	SPU_003754	NA	NA	NA
WHL22.763228	2.5	Sp-VarsiB(fragments)	valine--tRNA ligase-like (LOC589443), mRNA	SPU_028547	tRNA aminoacylation for protein translation; valyl-tRNA aminoacylation; nucleotide binding; aminoacyl-tRNA editing activity; aminoacyl-tRNA ligase activity; valine-tRNA ligase activity; ATP binding	tRNA synthetases class I (I, L, M and V); tRNA synthetases class I (M)	Translation_AminoAcyl-tRNASynthetase
WHL22.765316	2.5	SPU_016029; Sp-Fbl	rRNA 2'-O-methyltransferase fibrillarin (LOC752335), transcript variant X1, mRNA	SPU_016029; SPU_025251	rRNA processing; tRNA processing; RNA binding; methyltransferase activity	Fibrillarin	Transferase
WHL22.766824	2.5	WHL22.766824	putative sodium-coupled neutral amino acid transporter 7 (LOC754178), mRNA	NA	NA	NA	NA
WHL22.768981	2.5	Sp-Naalad2L_7	glutamate carboxypeptidase 2-like (LOC105437297), mRNA	SPU_008512	NA	PA domain	Metalloprotease
WHL22.5652	2.5	SPU_011331	inactive pancreatic lipase-related protein 1 (LOC594532), partial mRNA	SPU_011331	lipid metabolic process; catalytic activity	Lipase	Hydrolase
WHL22.9966	2.5	SPU_017055	28S ribosomal protein S22, mitochondrial (LOC589317), mRNA	SPU_017055	NA	Mitochondrial 28S ribosomal protein S22	Translation_RibosomalProtein
WHL22.22601	2.5	Sp-Hypp_614	uncharacterized LOC100890190 (LOC100890190), mRNA	SPU_010326	NA	DDB1-and CUL4-substrate receptor 15, WD repeat	NA
WHL22.23697	2.5	SPU_011496	uncharacterized LOC754217 (LOC754217), ncRNA	SPU_011496	NA	NA	NA
WHL22.23211	2.5	Sp-Slc36a1	proton-coupled amino acid transporter 1 (LOC100892108), mRNA	SPU_022045	NA	Transmembrane amino acid transporter protein	Transporter_AminoAcid
WHL22.28152	2.5	Sp-Cars	cysteine--tRNA ligase, cytoplasmic (LOC755573), transcript variant X2, mRNA	SPU_006853	tRNA aminoacylation for protein translation; cysteinyl-tRNA aminoacylation; nucleotide binding; aminoacyl-tRNA ligase activity; cysteine-tRNA ligase activity; ATP binding	tRNA synthetases class I (C) catalytic domain; tRNA synthetases class I (M)	Translation_AminoAcyl-tRNASynthetase
WHL22.28628	2.5	Sp-Lrrc59	leucine-rich repeat-containing protein 59 (LOC588568), mRNA	SPU_003779	protein binding	Leucine rich repeat; Leucine Rich repeats (2 copies)	Unclassified
WHL22.29570	2.5	Sp-Rexo2	oligoribonuclease, mitochondrial (LOC574901), mRNA	SPU_019393	nucleic acid binding; exonuclease activity	Exonuclease	Hydrolase
WHL22.32902	2.5	SPU_008655; Sp-Slc2a1_1	solute carrier family 2, facilitated glucose transporter member 1-like (LOC583743), mRNA	SPU_008655; SPU_016164	transmembrane transport; transmembrane transporter activity; integral component of membrane	Sugar (and other) transporter; Major Facilitator Superfamily	NA
WHL22.36617	2.5	WHL22.36617	phospholipase B1, membrane-associated (LOC100894143), mRNA	NA	NA	NA	NA
WHL22.38263	2.5	Sp-Kiaa0528L; Sp-Kiaa0528L; Sp-Kiaa0528; SPU_023352	C2 domain-containing protein 5 (LOC586180), mRNA	SPU_006949; SPU_010222; SPU_017298; SPU_023352	protein binding	C2 domain	Unclassified
WHL22.45755	2.5	Sp-Pck2_1; SPU_017996; Sp-Pck2	phosphoenolpyruvate carboxykinase, cytosolic [GTP] (LOC752532), partial mRNA	SPU_006973; SPU_017996; SPU_018085	gluconeogenesis; phosphoenolpyruvate carboxykinase activity; phosphoenolpyruvate carboxykinase (GTP) activity; GTP binding; purine nucleotide binding	Phosphoenolpyruvate carboxykinase C-terminal P-loop domain; Phosphoenolpyruvate carboxykinase N-terminal domain	Metabolism_Energy
WHL22.51596	2.5	Sp-Ssr1; Sp-Ssr1_1	translocon-associated protein subunit alpha (LOC579604), transcript variant X1, mRNA	SPU_013174; SPU_020504	endoplasmic reticulum	Translocon-associated protein (TRAP), alpha subunit	Transport_Translocon
WHL22.49038	2.5	WHL22.49038	uncharacterized LOC578316 (LOC578316), mRNA	NA	NA	NA	NA
WHL22.49115	2.5	Sp-Rnf139	E3 ubiquitin-protein ligase RNF139-like (LOC591074), mRNA	SPU_015885	protein binding; zinc ion binding	TRC8 N-terminal domain; Zinc finger, C3HC4 type (RING finger); Ring finger domain	NA
WHL22.58523	2.5	Sp-Tbpaf1; SPU_007352	transcription initiation factor TFIID subunit 2 (LOC588654), mRNA	SPU_004687; SPU_007352	binding; metallopeptidase activity; zinc ion binding	Peptidase family M1 domain; Peptidase M1 N-terminal domain	Metalloprotease
WHL22.59278	2.5	Sp-Gnbp1/2/3B	beta 1,3-glucanase (LOC373274), transcript variant X1, mRNA	SPU_006529	carbohydrate metabolic process; hydrolase activity; hydrolyzing O-glycosyl compounds	Carbohydrate binding domain (family 32); Glycosyl hydrolases family 16	ImmuneSystem_Receptor_OtherPRR
WHL22.61108	2.5	Sp-Tyms_1	thymidylate synthase (LOC592043), mRNA	SPU_021878	dTMP biosynthetic process; thymidylate synthase activity	Thymidylate synthase	Metabolism_Nucleotide
WHL22.64718	2.5	SPU_019726	transmembrane emp24 domain-containing protein 10 (LOC586833), mRNA	SPU_019726	transport; integral component of membrane	emp24/gp25L/p24 family/GOLD	Unclassified
WHL22.64535	2.5	Sp-Mki67ipL	MKI67 FHA domain-interacting nucleolar phosphoprotein-like (LOC588942), mRNA	SPU_015927	nucleotide binding; nucleic acid binding	RNA recognition motif. (a.k.a. RRM, RBD, or RNP domain)	Unclassified
WHL22.64692	2.5	SPU_007645	tolloid-like protein 1 (LOC589938), mRNA	SPU_007645	NA	CUB domain	Unclassified
WHL22.65419	2.5	Sp-Hypp_305	tolloid-like protein 1 (LOC589938), mRNA	SPU_000529	proteolysis; serine-type endopeptidase activity	CUB domain; Subtilase family; Peptidase inhibitor I9	NA
WHL22.65421	2.5	Sp-Serp	proteinase K (LOC589910), mRNA	SPU_000528	proteolysis; serine-type endopeptidase activity	Subtilase family; Peptidase inhibitor I9	Metabolism_PeptidaseInhibitor
WHL22.65425	2.5	Sp-CubnL_8	bone morphogenetic protein 1 (LOC589962), mRNA	SPU_000527	NA	CUB domain; Farnesoic acid 0-methyl transferase	Unclassified
WHL22.66511	2.5	Sp-Ghdc; SPU_028627	indole-3-acetic acid-amido synthetase GH3.3 (LOC590319), mRNA	SPU_017578; SPU_028627	NA	GH3 auxin-responsive promoter	Hydrolase
WHL22.69652	2.5	WHL22.69652	ribosomal RNA-processing protein 7 homolog A (LOC753002), mRNA	NA	NA	NA	NA
WHL22.72059	2.5	Sp-Cog8; SPU_013147	conserved oligomeric Golgi complex subunit 8-like (LOC105438467), mRNA	SPU_007535; SPU_013147	Golgi transport complex	Dor1-like family	Unclassified
WHL22.75913	2.5	Sp-Sord	sorbitol dehydrogenase (LOC585198), mRNA	SPU_004854	oxidation-reduction process; zinc ion binding; oxidoreductase activity; transferase activity; transferring acyl groups otherthan amino-acyl groups	Alcohol dehydrogenase GroES-like domain; Zinc-binding dehydrogenase; Glucose dehydrogenase C-terminus	Dehydrogenase
WHL22.78505	2.5	SPU_013336	retinol dehydrogenase 12 (LOC584507), mRNA	SPU_013336	NA	NA	NA
WHL22.78602	2.5	Sp-Tmem186	transmembrane protein 186-like (LOC591785), mRNA	SPU_024696	NA	Transmembrane protein 223	NA
WHL22.79179	2.5	Sp-Tial1	nucleolysin TIAR (LOC577629), transcript variant X1, mRNA	SPU_006580	nucleotide binding; nucleic acid binding	RNA recognition motif. (a.k.a. RRM, RBD, or RNP domain); RNA recognition motif. (a.k.a. RRM, RBD, or RNP domain); Occluded RNA-recognition motif	Unclassified
WHL22.81918	2.5	WHL22.81918	uncharacterized LOC755944 (LOC755944), misc_RNA	NA	NA	NA	NA
WHL22.81801	2.5	WHL22.81801	uncharacterized LOC581203 (LOC581203), mRNA	NA	NA	NA	NA
WHL22.84744	2.5	Sp-Sar1	GTP-binding protein SAR1b (LOC582657), transcript variant X1, mRNA	SPU_006767	intracellular protein transport; small GTPase mediated signal transduction; GTP binding; intracellular	ADP-ribosylation factor family; Signal recognition particle receptor beta subunit; G-protein alpha subunit	GTPase_Ras_Arf
WHL22.91197	2.5	Sp-Insig1_1	insulin-induced gene 2 protein (LOC592390), mRNA	SPU_020938	NA	Insulin-induced protein (INSIG)	Unclassified
WHL22.94207	2.5	Sp-Tpr; SPU_010253	nucleoprotein TPR (LOC593202), mRNA	SPU_003644; SPU_010253	protein import into nucleus; nuclear pore	TPR/MLP1/MLP2-like protein	NuclearTransport_NuclearPoreComplex
WHL22.97046	2.5	Sp-Slc22a5L	organic cation transporter protein (LOC100892016), mRNA	SPU_007570	transmembrane transport; transmembrane transporter activity; integral component of membrane	Sugar (and other) transporter; Major Facilitator Superfamily	Defensome_IonTransporter
WHL22.97167	2.5	SPU_011737; SPU_021263	acetylcholinesterase (LOC587899), transcript variant X3, mRNA	SPU_011737; SPU_021263	NA	Carboxylesterase family	Hydrolase
WHL22.97170	2.5	SPU_017364; SPU_026819	acetylcholinesterase (LOC587899), transcript variant X1, mRNA	SPU_017364; SPU_026819	NA	Carboxylesterase family	Hydrolase
WHL22.101274	2.5	Sp-Med10	mediator of RNA polymerase II transcription subunit 10 (LOC574834), transcript variant X2, mRNA	SPU_018480	regulation of transcription from RNA polymerase II promoter; RNA polymerase II transcription cofactor activity; mediator complex	Transcription factor subunit Med10 of Mediator complex	Transcription_Mediator
WHL22.105014	2.5	Sp-Asah2_1	putative neutral ceramidase C (LOC583444), partial mRNA	SPU_019897	NA	Neutral/alkaline non-lysosomal ceramidase, N-terminal	Hydrolase
WHL22.110832	2.5	Sp-Hypp_2149	uncharacterized LOC584733 (LOC584733), mRNA	SPU_014443	NA	NA	NA
WHL22.112300	2.5	WHL22.112300	X-ray repair cross-complementing protein 6 (LOC752879), partial mRNA	NA	NA	NA	NA
WHL22.112993	2.5	Sp-Hypp_1760	uncharacterized protein DDB_G0271670 (LOC100891049), mRNA	SPU_008023	NA	NA	NA
WHL22.113797	2.5	Sp-Agl	glycogen debranching enzyme (LOC592988), mRNA	SPU_024535	carbohydrate metabolic process; glycogen catabolic process; catalytic activity; 4-alpha-glucanotransferase activity; amylo-alpha-1;6-glucosidase activity	Glycogen debranching enzyme, glucanotransferase domain; Central domain of human glycogen debranching enzyme; Amylo-alpha-1,6-glucosidase	Metabolism_Carbohydrate
WHL22.113894	2.5	Sp-Ugt1L_5	UDP-glucuronosyltransferase 2A1-like (LOC105444831), mRNA	SPU_016111	metabolic process; transferase activity; transferring hexosyl groups	UDP-glucoronosyl and UDP-glucosyl transferase; Glycosyltransferase family 28 C-terminal domain	Defensome_ReductiveConjugativeBiotransformation
WHL22.117270	2.5	Sp-Asp_7; Sp-Slsp_17	cuticle-degrading protease (LOC578660), mRNA	SPU_007793; SPU_023234	proteolysis; serine-type endopeptidase activity	Subtilase family; Peptidase inhibitor I9	Metabolism_PeptidaseInhibitor
WHL22.122384	2.5	SPU_006200; SPU_021281	uncharacterized LOC100892824 (LOC100892824), mRNA	SPU_006200; SPU_021281	NA	YHYH protein	NA
WHL22.122471	2.5	Sp-Hypp_561	uncharacterized LOC590570 (LOC590570), mRNA	SPU_008811	NA	BEN domain	NA
WHL22.124991	2.5	WHL22.124991	uncharacterized LOC757009 (LOC757009), mRNA	NA	NA	NA	NA
WHL22.125003	2.5	Sp-Asp	cuticle-degrading serine protease (LOC587971), mRNA	SPU_001867	proteolysis; serine-type endopeptidase activity	Subtilase family; Peptidase inhibitor I9	Metabolism_PeptidaseInhibitor
WHL22.129540	2.5	SPU_021849	intraflagellar transport protein 57 homolog (LOC594705), transcript variant X2, mRNA	SPU_021849	neuropeptide signaling pathway; zinc ion binding; membrane	ZPR1 zinc-finger domain; GPCR proteolysis site, GPS, motif	NA
WHL22.130209	2.5	SPU_011269; Sp-Med16L	mediator of RNA polymerase II transcription subunit 16 (LOC591360), mRNA	SPU_011269; SPU_021334	NA	Mediator complex subunit 16	NA
WHL22.131237	2.5	Sp-Strap	serine-threonine kinase receptor-associated protein-like (LOC105438357), mRNA	SPU_000055	protein binding	WD domain, G-beta repeat; Anaphase-promoting complex subunit 4 WD40 domain; WD40 region of Ge1, enhancer of mRNA-decapping protein	Metabolism_Lipid
WHL22.132817	2.5	Sp-Apc10	anaphase-promoting complex subunit 10 (LOC578419), mRNA	SPU_025744	NA	Anaphase-promoting complex, subunit 10 (APC10)	CellCycle
WHL22.133476	2.5	SPU_020218	histamine N-methyltransferase A-like (LOC100888125), mRNA	SPU_020218	NA	Methyltransferase domain	NA
WHL22.133421	2.5	SPU_014813	beta-lactamase domain-containing protein 2 (LOC593934), mRNA	SPU_014813	NA	Beta-lactamase	Hydrolase
WHL22.135756	2.5	SPU_001923	putative transferase CAF17 homolog, mitochondrial (LOC755190), mRNA	SPU_001923	NA	NA	NA
WHL22.145164	2.5	Sp-Tob	protein Tob1-like (LOC588807), mRNA	SPU_016792	NA	BTG family	Signaling_TGFB_SmadInteract
WHL22.145534	2.5	Sp-Slc7a2	high affinity cationic amino acid transporter 1 (LOC754521), mRNA	SPU_002427	amino acid transmembrane transport; nucleic acid binding; RNA-DNA hybrid ribonuclease activity; amino acid transmembrane transporter activity; membrane	Amino acid permease; RNase H	NucleicAcid_Degradation
WHL22.147167	2.5	Sp-EchnL_9	63 kDa sperm flagellar membrane protein (LOC762437), mRNA	SPU_026245	cell adhesion; calcium ion binding; protein binding	Calcium-binding EGF domain; F5/8 type C domain; EGF domain	NA
WHL22.147912	2.5	Sp-Prmt3	protein arginine N-methyltransferase 3 (LOC588858), mRNA	SPU_011712	protein methylation; methyltransferase activity; protein methyltransferase activity; metal ion binding; cytoplasm	Ribosomal protein L11 methyltransferase (PrmA); Methyltransferase domain; Methyltransferase domain	Transferase
WHL22.153031	2.5	SPU_000302	serine/arginine-rich splicing factor 1-like (LOC100893782), mRNA	SPU_000302	NA	NA	NA
WHL22.158882	2.5	WHL22.158882	probable aconitate hydratase, mitochondrial (LOC767504), mRNA	NA	NA	NA	NA
WHL22.161627	2.5	SPU_010460	UHRF1-binding protein 1-like (LOC762633), mRNA	SPU_010460	NA	NA	NA
WHL22.173177	2.5	Sp-Hypp_892	uncharacterized LOC579826 (LOC579826), transcript variant X1, mRNA	SPU_017716	NA	Protein of unknown function (DUF229)	Homolog-of-gene-with-unknown-function
WHL22.172911	2.5	Sp-Allgif1	subtilisin-like protease CPC735_031240 (LOC581790), mRNA	SPU_013960	proteolysis; serine-type endopeptidase activity	Subtilase family	Metabolism_ProteinDegradation
WHL22.185051	2.5	WHL22.185051	mesencephalic astrocyte-derived neurotrophic factor homolog (LOC755636), mRNA	NA	NA	NA	NA
WHL22.196825	2.5	Sp-2Apt	NA	SPU_018465	metabolic process; catalytic activity; pyridoxal phosphate binding	Aminotransferase class-V	Transferase
WHL22.196849	2.5	SPU_006177	leucine-rich PPR motif-containing protein, mitochondrial (LOC755486), partial mRNA	SPU_006177	NA	Pentatricopeptide repeat domain; PPR repeat family; PPR repeat	Unclassified
WHL22.197044	2.5	Sp-Dph5	DPH5 homolog-like (LOC753556), mRNA	SPU_027420	metabolic process; peptidyl-diphthamide biosynthetic process frompeptidyl-histidine; diphthine synthase activity; methyltransferase activity	Tetrapyrrole (Corrin/Porphyrin) Methylases	Transferase
WHL22.197749	2.5	Sp-Asps_1	aspartate--tRNA ligase, cytoplasmic (LOC588558), mRNA	SPU_017781	tRNA aminoacylation for protein translation; aspartyl-tRNA aminoacylation; nucleotide binding; nucleic acid binding; aminoacyl-tRNA ligase activity; aspartate-tRNA ligase activity; ATP binding; cytoplasm	tRNA synthetases class II (D, K and N); OB-fold nucleic acid binding domain	NucleicAcid_Helicase
WHL22.197747	2.5	Sp-Syt6-1_1	synaptotagmin-6 (LOC752447), mRNA	SPU_007948	transport; transporter activity; protein binding; synaptic vesicle; membrane	C2 domain; Phosphoinositide 3-kinase C2	CalciumToolkit
WHL22.199396	2.5	Sp-Slc22a15	solute carrier family 22 member 15-like (LOC100892825), mRNA	SPU_019637	transmembrane transport; transmembrane transporter activity; integral component of membrane	Sugar (and other) transporter; Major Facilitator Superfamily	Defensome_IonTransporter
WHL22.216374	2.5	Sp-Hyr	sushi, von Willebrand factor type A, EGF and pentraxin domain-containing protein 1 (LOC754103), transcript variant X2, mRNA	SPU_010264	NA	Sushi repeat (SCR repeat); HYR domain	NA
WHL22.217788	2.5	Sp-Cyld	uncharacterized LOC577329 (LOC577329), mRNA	SPU_018991	signal transduction; protein binding	CAP-Gly domain; Death domain	Unclassified
WHL22.224206	2.5	Sp-Atp6v0a1; Sp-Atp6v0; Sp-Atp6v0a1_4	V-type proton ATPase 116 kDa subunit a isoform 1-like (LOC100893129), mRNA	SPU_001860; SPU_015734; SPU_024862	ATP hydrolysis coupled proton transport; hydrogen ion transmembrane transporter activity; proton-transporting V-type ATPase; V0 domain	V-type ATPase 116kDa subunit family	Metabolism_Energy
WHL22.227409	2.5	WHL22.227409	zinc finger protein 678-like (LOC593726), mRNA	NA	NA	NA	NA
WHL22.258493	2.5	Sp-Srm	spermidine synthase (LOC591935), mRNA	SPU_018922	catalytic activity	Spermine/spermidine synthase domain; Spermidine synthase tetramerisation domain	Metabolism_AminoAcid
WHL22.270420	2.5	Sp-Myef2	myelin expression factor 2 (LOC100890350), mRNA	SPU_018218	nucleotide binding; nucleic acid binding	RNA recognition motif. (a.k.a. RRM, RBD, or RNP domain); RNA recognition motif. (a.k.a. RRM, RBD, or RNP domain)	Unclassified
WHL22.269366	2.5	WHL22.269366	PACRG-like protein (LOC764030), mRNA	NA	NA	NA	NA
WHL22.270612	2.5	Sp-Yars	tyrosine--tRNA ligase, cytoplasmic (LOC582945), mRNA	SPU_007595	tRNA aminoacylation for protein translation; tyrosyl-tRNA aminoacylation; tRNA binding; nucleotide binding; aminoacyl-tRNA ligase activity; tyrosine-tRNA ligase activity; ATP binding; cytoplasm	tRNA synthetases class I (W and Y); Putative tRNA binding domain	Translation_AminoAcyl-tRNASynthetase
WHL22.275178	2.5	Sp-Rpn2	dolichyl-diphosphooligosaccharide--protein glycosyltransferase subunit 2 (LOC578649), transcript variant X1, mRNA	SPU_009461	protein N-linked glycosylation; oligosaccharyltransferase complex; integral component of membrane	Oligosaccharyltransferase subunit Ribophorin II	Transferase
WHL22.275181	2.5	Sp-Rpn2	dolichyl-diphosphooligosaccharide--protein glycosyltransferase subunit 2 (LOC578649), transcript variant X4, mRNA	SPU_009461	protein N-linked glycosylation; oligosaccharyltransferase complex; integral component of membrane	Oligosaccharyltransferase subunit Ribophorin II	Transferase
WHL22.280579	2.5	Sp-Gsn_1	uncharacterized LOC105441260 (LOC105441260), ncRNA	SPU_026650	actin binding	Gelsolin repeat	NA
WHL22.287400	2.5	WHL22.287400	protein CutA homolog (LOC764232), mRNA	NA	NA	NA	NA
WHL22.290528	2.5	Sp-Ddx55	ATP-dependent RNA helicase DDX55 (LOC583357), transcript variant X1, mRNA	SPU_018203	nucleic acid binding; helicase activity; ATP binding; ATP-dependent helicase activity	Domain of unknown function (DUF4217); Helicase conserved C-terminal domain; DEAD/DEAH box helicase	NucleicAcid_Helicase
WHL22.290802	2.5	Sp-Pxr4	peroxiredoxin-4 (LOC579239), mRNA	SPU_006211	oxidation-reduction process; antioxidant activity; oxidoreductase activity; peroxiredoxin activity	AhpC/TSA family; C-terminal domain of 1-Cys peroxiredoxin; Redoxin	Defensome_Antioxidant
WHL22.292317	2.5	Sp-Ccdc132; SPU_026846	coiled-coil domain-containing protein 132 (LOC762389), transcript variant X2, mRNA	SPU_006419; SPU_026846	NA	Protein of unknown function C-terminus (DUF2451); Vacuolar-sorting protein 54, of GARP complex	Homolog-of-gene-with-unknown-function
WHL22.298621	2.5	WHL22.298621	uncharacterized LOC100891969 (LOC100891969), mRNA	NA	NA	NA	NA
WHL22.301843	2.5	WHL22.301843	uncharacterized LOC100889724 (LOC100889724), mRNA	NA	NA	NA	NA
WHL22.303424	2.5	Sp-CadherinL4; Sp-Cadherin_5; Sp-Cadherin_10	cadherin-23 (LOC594286), mRNA	SPU_013323; SPU_021086; SPU_028328	cell adhesion; homophilic cell adhesion; calcium ion binding; plasma membrane; membrane	Cadherin domain; Cadherin-like; Cadherin-like	Adhesion_Cadherin
WHL22.306091	2.5	WHL22.306091	synaptotagmin-6-like (LOC755726), mRNA	NA	NA	NA	NA
WHL22.314210	2.5	SPU_011458	uncharacterized LOC575928 (LOC575928), transcript variant X1, mRNA	SPU_011458	metabolic process; catalytic activity	Protein of unknown function (DUF229)	Homolog-of-gene-with-unknown-function
WHL22.321120	2.5	WHL22.321120	transmembrane prolyl 4-hydroxylase (LOC755856), mRNA	NA	NA	NA	NA
WHL22.327117	2.5	Sp-C3orf19	coiled-coil domain-containing protein 174 (LOC581464), mRNA	SPU_017248	NA	Domain of unknown function (DUF4078)	NA
WHL22.328515	2.5	Sp-Ubr2_1	E3 ubiquitin-protein ligase UBR2 (LOC591135), partial mRNA	SPU_006607	NA	NA	NA
WHL22.329555	2.5	Sp-PolypL_123	uncharacterized protein K02A2.6-like (LOC105441620), mRNA	SPU_025161	RNA-dependent DNA replication; DNA integration; nucleic acid binding; RNA binding; RNA-directed DNA polymerase activity	RNase H-like domain found in reverse transcriptase; RNase H-like domain found in reverse transcriptase; Integrase zinc binding domain	NA
WHL22.331494	2.5	Sp-Drg1; SPU_013677	developmentally-regulated GTP-binding protein 1 (LOC586291), transcript variant X1, misc_RNA	SPU_009555; SPU_013677	GTP binding	C-terminal region of MMR_HSR1 domain; TGS domain; 50S ribosome-binding GTPase	NA
WHL22.334728	2.5	Sp-Ptcd1	pentatricopeptide repeat-containing protein 1, mitochondrial (LOC587454), mRNA	SPU_017451	NA	PPR repeat family; Pentatricopeptide repeat domain; Pentacotripeptide-repeat region of PRORP	Unclassified
WHL22.336369	2.5	SPU_020015; Sp-Ogdh_1	2-oxoglutarate dehydrogenase, mitochondrial (LOC584775), mRNA	SPU_020015; SPU_026718	NA	NA	NA
WHL22.337421	2.5	Sp-Flad1	FAD synthase (LOC593348), mRNA	SPU_018748	Mo-molybdopterin cofactor biosynthetic process; metabolic process; catalytic activity	Probable molybdopterin binding domain; Phosphoadenosine phosphosulfate reductase family	NA
WHL22.337426	2.5	Sp-Polyp	NA	SPU_016121	RNA-dependent DNA replication; DNA integration; nucleic acid binding; RNA binding; RNA-directed DNA polymerase activity; zinc ion binding	RNase H-like domain found in reverse transcriptase; RNase H-like domain found in reverse transcriptase; Reverse transcriptase (RNA-dependent DNA polymerase)	ViralProtein_RetrotransposonProtein
WHL22.345952	2.5	Sp-Noc4l	nucleolar complex protein 4 homolog (LOC591488), mRNA	SPU_026864	ribosome biogenesis	CBF/Mak21 family	Transcription_Regulation
WHL22.357491	2.5	Sp-Ssr3	translocon-associated protein subunit gamma (LOC762974), mRNA	SPU_011567	cotranslational protein targeting to membrane; Sec61 translocon complex; integral component of endoplasmic reticulum membrane	Translocon-associated protein, gamma subunit (TRAP-gamma)	Transport_Translocon
WHL22.359667	2.5	Sp-Pla2g1b_2; Sp-Pla2g1b_4	phospholipase A2 AP-PLA2-II (LOC577445), mRNA	SPU_013096; SPU_028569	phospholipid metabolic process; lipid catabolic process; phospholipase A2 activity; calcium ion binding	Phospholipase A2	Hydrolase
WHL22.359983	2.5	Sp-Syt7L	synaptotagmin-5 (LOC100891524), mRNA	SPU_009744	protein binding	C2 domain	Unclassified
WHL22.359931	2.5	WHL22.359931	uncharacterized LOC100891603 (LOC100891603), mRNA	NA	NA	NA	NA
WHL22.368065	2.5	SPU_000352	dehydrodolichyl diphosphate syntase complex subunit nus1 (LOC100892751), mRNA	SPU_000352	transferase activity; transferring alkyl or aryl (other thanmethyl) groups	Putative undecaprenyl diphosphate synthase	NA
WHL22.373228	2.5	Sp-Hbs1l	uncharacterized LOC591684 (LOC591684), mRNA	SPU_020816	GTPase activity; GTP binding	Elongation factor Tu GTP binding domain; HBS1 N-terminus	NA
WHL22.374394	2.5	SPU_009418	uncharacterized LOC105442304 (LOC105442304), transcript variant X1, mRNA	SPU_009418	RNA-dependent DNA replication; RNA binding; RNA-directed DNA polymerase activity	Reverse transcriptase (RNA-dependent DNA polymerase)	DNA_Replication
WHL22.383170	2.5	Sp-Hsd17b8	estradiol 17-beta-dehydrogenase 8 (LOC592790), mRNA	SPU_019493	metabolic process; oxidoreductase activity	Enoyl-(Acyl carrier protein) reductase; short chain dehydrogenase; KR domain	Metabolism_Lipid
WHL22.398111	2.5	Sp-Lars	leucine--tRNA ligase, cytoplasmic (LOC100890123), mRNA	SPU_016726	tRNA aminoacylation for protein translation; nucleotide binding; aminoacyl-tRNA editing activity; aminoacyl-tRNA ligase activity; ATP binding	tRNA synthetases class I (I, L, M and V); Anticodon-binding domain of tRNA; tRNA synthetases class I (M)	Translation_AminoAcyl-tRNASynthetase
WHL22.398925	2.5	SPU_023275	CCR4-NOT transcription complex subunit 11 (LOC592272), partial mRNA	SPU_023275	NA	CCR4-NOT transcription complex subunit 11	Homolog-of-gene-with-unknown-function
WHL22.399123	2.5	Sp-Ikk2; Sp-Ikk1	inhibitor of nuclear factor kappa-B kinase subunit beta (LOC586166), mRNA	SPU_008255; SPU_016839	protein serine/threonine kinase activity; protein phosphorylation; protein kinase activity; ATP binding; transferase activity; transferring phosphorus-containing groups	Protein kinase domain; Protein tyrosine kinase	ImmuneSystem_Signal
WHL22.400086	2.5	Sp-Phgdh_1	D-3-phosphoglycerate dehydrogenase (LOC590971), mRNA	SPU_003663	metabolic process; oxidation-reduction process; oxidoreductase activity; acting on the CH-OH group of donors;NAD or NADP as acceptor; NAD binding	D-isomer specific 2-hydroxyacid dehydrogenase, catalytic domain	Dehydrogenase
WHL22.400974	2.5	WHL22.400974	sexual differentiation process putative subtilase-type proteinase isp6 (LOC754779), partial mRNA	NA	NA	NA	NA
WHL22.405470	2.5	Sp-IrbitL	putative adenosylhomocysteinase 3 (LOC592592), transcript variant X1, mRNA	SPU_017727	one-carbon metabolic process; adenosylhomocysteinase activity	S-adenosyl-L-homocysteine hydrolase; S-adenosyl-L-homocysteine hydrolase, NAD binding domain; D-isomer specific 2-hydroxyacid dehydrogenase, NAD binding domain	CalciumToolkit
WHL22.407282	2.5	WHL22.407282	vacuolar protein sorting-associated protein 26B-like (LOC583249), mRNA	NA	NA	NA	NA
WHL22.412789	2.5	Sp-Rock1	rho-associated protein kinase 1 (LOC594319), mRNA	SPU_026779	protein phosphorylation; protein kinase activity; protein serine/threonine kinase activity; ATP binding; transferase activity; transferring phosphorus-containing groups	Protein kinase domain; Protein tyrosine kinase; Kinase-like	Cytoskeleton_Regulator
WHL22.412941	2.5	WHL22.412941	WASH complex subunit FAM21 (LOC585041), partial mRNA	NA	NA	NA	NA
WHL22.414058	2.5	SPU_009414	microsomal glutathione S-transferase 1 (LOC579110), mRNA	SPU_009414	NA	MAPEG family	Defensome_ReductiveConjugativeBiotransformation
WHL22.416215	2.5	Sp-Gnn	uncharacterized LOC585629 (LOC585629), mRNA	SPU_004778	protein binding	Domain of unknown function (DUF4062); Tetratricopeptide repeat; Tetratricopeptide repeat	NA
WHL22.424302	2.5	SPU_007883	cobra venom factor (LOC100892832), mRNA	SPU_007883	protein binding; extracellular region	UNC-6/NTR/C345C module; A-macroglobulin receptor binding domain	ImmuneSystem_Misc
WHL22.426420	2.5	Sp-Rgn	regucalcin (LOC754557), mRNA	SPU_009495	calcium ion binding; enzyme regulator activity	SMP-30/Gluconolactonase/LRE-like region	CalciumToolkit
WHL22.433173	2.5	WHL22.433173	phosphorylase b kinase regulatory subunit beta-like (LOC588179), partial mRNA	NA	NA	NA	NA
WHL22.444466	2.5	Sp-Slc22a18	solute carrier family 22 member 18 (LOC576763), transcript variant X1, mRNA	SPU_012704	transmembrane transport; transporter activity; plasma membrane; integral component of membrane	Major Facilitator Superfamily; Transmembrane secretion effector	Defensome_IonTransporter
WHL22.448609	2.5	Sp-Usp52_2	PAB-dependent poly(A)-specific ribonuclease subunit PAN2 (LOC593711), partial mRNA	SPU_017065	metal ion binding	Ubiquitin carboxyl-terminal hydrolase	NA
WHL22.458313	2.5	Sp-Acy1l2L_4	peptidase M20 domain-containing protein 2 (LOC577532), mRNA	SPU_007939	hydrolase activity	Peptidase dimerisation domain	Metalloprotease
WHL22.458786	2.5	Sp-Hypp_1705	uncharacterized LOC590229 (LOC590229), mRNA	SPU_007207	NA	NA	NA
WHL22.471432	2.5	SPU_014835	uridine diphosphate glucose pyrophosphatase (LOC754660), transcript variant X1, mRNA	SPU_014835	hydrolase activity; hydrolase activity; acting on acid anhydrides; inphosphorus-containing anhydrides; metal ion binding	NUDIX domain	Hydrolase
WHL22.474152	2.5	WHL22.474152	kelch-like protein 3 (LOC755691), mRNA	NA	NA	NA	NA
WHL22.484814	2.5	Sp-Vps13hb	vacuolar protein sorting-associated protein 13B (LOC590076), partial mRNA	SPU_015223	NA	N-terminal region of Chorein or VPS13; Vacuolar sorting-associated protein 13, N-terminal	NA
WHL22.488589	2.5	SPU_001259; SPU_015547	COP9 signalosome complex subunit 3 (LOC588733), mRNA	SPU_001259; SPU_015547	protein binding	PCI domain	Unclassified
WHL22.502835	2.5	WHL22.502835	decaprenyl-diphosphate synthase subunit 1 (LOC576167), mRNA	NA	NA	NA	NA
WHL22.515871	2.5	Sp-Nop14_1	nucleolar protein 14 (LOC578764), partial mRNA	SPU_008546	small-subunit processome	Nop14-like family	Translation_RibosomalBiogenesis
WHL22.521729	2.5	WHL22.521729	FUN14 domain-containing protein 1 (LOC100892413), partial mRNA	NA	NA	NA	NA
WHL22.564695	2.5	Sp-Eif2beta	eukaryotic translation initiation factor 2 subunit 2 (LOC590481), partial mRNA	SPU_009150	translational initiation; translation initiation factor activity	NA	GTPase_Translational_Initiation
WHL22.587140	2.5	WHL22.587140	mucolipin-3 (LOC752352), partial mRNA	NA	NA	NA	NA
WHL22.600671	2.5	Sp-Ptcd1L	pentatricopeptide repeat-containing protein 1, mitochondrial (LOC590051), partial mRNA	SPU_010363	NA	PPR repeat family; Pentatricopeptide repeat domain; Pentacotripeptide-repeat region of PRORP	Unclassified
WHL22.614607	2.5	Sp-Pp/Alk	phosphoglycolate phosphatase (LOC589691), partial mRNA	SPU_010730	NA	Haloacid dehalogenase-like hydrolase	Hydrolase
WHL22.618296	2.5	WHL22.618296	uncharacterized LOC100888608 (LOC100888608), partial mRNA	NA	NA	NA	NA
WHL22.629273	2.5	SPU_018134	transmembrane emp24 domain-containing protein 4 (LOC579294), transcript variant X2, mRNA	SPU_018134	transport; integral component of membrane	emp24/gp25L/p24 family/GOLD	Unclassified
WHL22.630773	2.5	WHL22.630773	pyrroline-5-carboxylate reductase 1-like (LOC583853), mRNA	NA	NA	NA	NA
WHL22.633327	2.5	Sp-Nrbf2L	nuclear receptor-binding factor 2 (LOC757338), mRNA	SPU_015042	NA	MIT domain of nuclear receptor-binding factor 2	NA
WHL22.685113	2.5	WHL22.685113	general vesicular transport factor p115 (LOC582239), mRNA	NA	NA	NA	NA
WHL22.693564	2.5	WHL22.693564	transmembrane protein 194A (LOC762714), transcript variant X1, mRNA	NA	NA	NA	NA
WHL22.694382	2.5	WHL22.694382	signal peptidase complex subunit 2-like (LOC100888093), partial mRNA	NA	NA	NA	NA
WHL22.709303	2.5	WHL22.709303	pseudouridylate synthase 7 homolog (LOC762780), mRNA	NA	NA	NA	NA
WHL22.709342	2.5	SPU_026756	transmembrane emp24 domain-containing protein 10 (LOC586833), mRNA	SPU_026756	NA	NA	NA
WHL22.709562	2.5	SPU_022065	septin-interacting protein 1 (LOC100890817), partial mRNA	SPU_022065	NA	Tuftelin interacting protein N terminal	NA
WHL22.716369	2.5	Sp-Pck2_2	phosphoenolpyruvate carboxykinase [GTP], mitochondrial-like (LOC587564), mRNA	SPU_006870	gluconeogenesis; phosphoenolpyruvate carboxykinase activity; GTP binding; purine nucleotide binding	Phosphoenolpyruvate carboxykinase N-terminal domain	NA
WHL22.178865	2.5	WHL22.178865	endoplasmic reticulum-Golgi intermediate compartment protein 1 (LOC754642), partial mRNA	NA	NA	NA	NA
WHL22.327606	2.5	Sp-Surreal/Gpcr125	uncharacterized LOC100893304 (LOC100893304), ncRNA	SPU_007794	proteolysis; G-protein coupled receptor signaling pathway; serine-type endopeptidase activity; G-protein coupled receptor activity; integral component of membrane	7 transmembrane receptor (rhodopsin family); Subtilase family	Nervous_Chemosensory
WHL22.565521	2.49457	Sp-Qars	glutamine--tRNA ligase (LOC580092), mRNA	SPU_005778	tRNA aminoacylation for protein translation; glutaminyl-tRNA aminoacylation; tRNA aminoacylation; nucleotide binding; aminoacyl-tRNA ligase activity; glutamine-tRNA ligase activity; ATP binding; ligase activity; forming aminoacyl-tRNA and relatedcompounds; cytoplasm	tRNA synthetases class I (E and Q), catalytic domain; Glutaminyl-tRNA synthetase, non-specific RNA binding region part 1; Glutaminyl-tRNA synthetase, non-specific RNA binding region part 2	Translation_AminoAcyl-tRNASynthetase
WHL22.761806	2.48863	SPU_020493; Sp-NrdlsnL	nardilysin (LOC583323), mRNA	SPU_020493; SPU_020494	proteolysis; catalytic activity; metalloendopeptidase activity; metal ion binding	Insulinase (Peptidase family M16)	Metalloprotease
WHL22.723609	2.48467	Sp-Tex10L	testis-expressed sequence 10 protein homolog (LOC576000), mRNA	SPU_028396	binding	Rix1 complex component involved in 60S ribosome maturation	NA
WHL22.631729	2.47897	Sp-Pex19L	peroxisomal biogenesis factor 19 (LOC753366), mRNA	SPU_015135	peroxisome	Pex19 protein family	Metabolism_Peroxisome
WHL22.146990	2.47742	Sp-Nmt2	glycylpeptide N-tetradecanoyltransferase 2 (LOC576032), mRNA	SPU_007214	N-terminal protein myristoylation; glycylpeptide N-tetradecanoyltransferase activity	Myristoyl-CoA:protein N-myristoyltransferase, C-terminal domain; Myristoyl-CoA:protein N-myristoyltransferase, N-terminal domain	Metabolism_Lipid
WHL22.568838	2.47643	Sp-Z478_1; Sp-Z478	oocyte zinc finger protein XlCOF6 (LOC586691), mRNA	SPU_014686; SPU_020478	nucleic acid binding; protein binding; metal ion binding	Zinc-finger double domain; C2H2-type zinc finger; Zinc finger, C2H2 type	ZincFinger
WHL22.664749	2.47642	Sp-Gal3st1_6	galactosylceramide sulfotransferase-like (LOC577607), mRNA	SPU_015125	biosynthetic process; galactosylceramide sulfotransferase activity; Golgi apparatus; integral component of membrane	Galactose-3-O-sulfotransferase	Transferase
WHL22.699712	2.47547	Sp-Asns_4	asparagine--tRNA ligase, cytoplasmic (LOC574833), mRNA	SPU_009446	tRNA aminoacylation for protein translation; asparaginyl-tRNA aminoacylation; nucleotide binding; nucleic acid binding; aminoacyl-tRNA ligase activity; asparagine-tRNA ligase activity; ATP binding; cytoplasm	tRNA synthetases class II (D, K and N); OB-fold nucleic acid binding domain	NucleicAcid_Helicase
WHL22.532167	2.47446	Sp-Coq6; Sp-Coq6_1	ubiquinone biosynthesis monooxygenase COQ6 (LOC576995), mRNA	SPU_010427; SPU_014694	ubiquinone biosynthetic process; metabolic process; oxidation-reduction process; monooxygenase activity; oxidoreductase activity; oxidoreductase activity; acting on paired donors; withincorporation or reduction of molecular oxygen; NAD(P)H as one donor; andincorporation of one atom of oxygen; flavin adenine dinucleotide binding	FAD binding domain	Oxygenase
WHL22.493292	2.47343	Sp-Gnmt_4; Sp-Gnmt_6	glycine N-methyltransferase-like (LOC575025), mRNA	SPU_018083; SPU_018084	glycine N-methyltransferase activity	Methyltransferase domain; Methyltransferase domain	Transferase
WHL22.714702	2.47128	Sp-Cpvl	probable serine carboxypeptidase CPVL (LOC581053), mRNA	SPU_017601	proteolysis; serine-type carboxypeptidase activity	Serine carboxypeptidase	Metabolism_ProteinDegradation
WHL22.748958	2.46967	SPU_019756	FK506-binding protein 2 (LOC581334), mRNA	SPU_019756	protein folding	FKBP-type peptidyl-prolyl cis-trans isomerase	Isomerase
WHL22.765307	2.46932	Sp-Kiaa0859L; SPU_005662	methyltransferase-like protein 13 (LOC754600), mRNA	SPU_003328; SPU_005662	metabolic process; methyltransferase activity	Methyltransferase domain; Methyltransferase domain; Methyltransferase domain	Metabolism_AminoAcid
WHL22.608420	2.4649	Sp-Polr2j	DNA-directed RNA polymerase II subunit RPB11-a-like (LOC581204), partial mRNA	SPU_023700	transcription; DNA-templated; DNA binding; DNA-directed RNA polymerase activity; protein dimerization activity	RNA polymerase Rpb3/Rpb11 dimerisation domain; RNA polymerase Rpb3/Rpb11 dimerisation domain	DNA_Replication
WHL22.83801	2.46476	Sp-Mut	methylmalonyl-CoA mutase, mitochondrial (LOC576452), transcript variant X1, mRNA	SPU_020642	metabolic process; catalytic activity; methylmalonyl-CoA mutase activity; isomerase activity; intramolecular transferase activity; cobalamin binding; metal ion binding	Methylmalonyl-CoA mutase; B12 binding domain	Isomerase
WHL22.359133	2.46193	Sp-Folr1	folate receptor gamma (LOC578377), mRNA	SPU_012765	G-protein coupled receptor signaling pathway; G-protein coupled receptor activity; integral component of membrane	Folate receptor family; 7 transmembrane receptor (rhodopsin family)	Nervous_Chemosensory
WHL22.450801	2.45982	SPU_016770; SPU_017425	exportin-2 (LOC580891), partial mRNA	SPU_016770; SPU_017425	intracellular protein transport; binding	Cse1	NuclearTransport_NuclearPoreComplex
WHL22.218454	2.45892	Sp-Ddx59_1	probable ATP-dependent RNA helicase DDX59 (LOC753027), mRNA	SPU_017583	nucleic acid binding; ATP binding	DEAD/DEAH box helicase; HIT zinc finger	NucleicAcid_Helicase
WHL22.261567	2.45721	SPU_005207	glucose 1,6-bisphosphate synthase (LOC763027), mRNA	SPU_005207	carbohydrate metabolic process; intramolecular transferase activity; phosphotransferases	Phosphoglucomutase/phosphomannomutase, alpha/beta/alpha domain II	NA
WHL22.544489	2.45606	Sp-Cep290_2	centrosomal protein of 290 kDa (LOC594746), mRNA	SPU_020715	cilium morphogenesis; nucleus; centrosome	Ciliary rootlet component, centrosome cohesion	NA
WHL22.313465	2.45547	Sp-Cop9scs5; Sp-Cop9scs5_1	COP9 signalosome complex subunit 5 (LOC752475), mRNA	SPU_004886; SPU_026005	NA	NA	Metalloprotease
WHL22.9486	2.45362	Sp-Zer1	protein zer-1 homolog (LOC589978), mRNA	SPU_004760	binding; protein binding	Leucine Rich repeats (2 copies); Armadillo/beta-catenin-like repeat	NA
WHL22.595375	2.45283	Sp-Oprs1	sigma non-opioid intracellular receptor 1 (LOC578488), partial mRNA	SPU_027407	lipid transport	ERG2 and Sigma1 receptor like protein	NA
WHL22.104382	2.4521	Sp-Utp18; SPU_007402	U3 small nucleolar RNA-associated protein 18 homolog (LOC579700), mRNA	SPU_001061; SPU_007402	protein binding	Anaphase-promoting complex subunit 4 WD40 domain; WD domain, G-beta repeat; Dipeptidyl peptidase IV (DPP IV) N-terminal region	Unclassified
WHL22.365776	2.45191	Sp-Acp1	low molecular weight phosphotyrosine protein phosphatase (LOC591824), transcript variant X1, mRNA	SPU_006443	protein dephosphorylation; acid phosphatase activity; protein tyrosine phosphatase activity; non-membrane spanning protein tyrosine phosphataseactivity; cytoplasm	Low molecular weight phosphotyrosine protein phosphatase	NA
WHL22.107036	2.45108	Sp-Depdc6	DEP domain-containing mTOR-interacting protein (LOC764219), mRNA	SPU_024311	intracellular signal transduction; protein binding	Domain found in Dishevelled, Egl-10, and Pleckstrin (DEP); PDZ domain; FERM N-terminal domain	Unclassified
WHL22.436165	2.45001	Sp-Man2b2	epididymis-specific alpha-mannosidase (LOC756277), mRNA	SPU_014804	carbohydrate metabolic process; mannose metabolic process; catalytic activity; hydrolase activity; hydrolyzing O-glycosyl compounds; alpha-mannosidase activity; zinc ion binding; mannosidase activity; carbohydrate binding	Glycosyl hydrolases family 38 N-terminal domain; Glycosyl hydrolases family 38 C-terminal domain; Alpha mannosidase middle domain	Metabolism_Carbohydrate
WHL22.320405	2.44937	Sp-Rdh8L	retinol dehydrogenase 8 (LOC591006), mRNA	SPU_007022	metabolic process; oxidoreductase activity	short chain dehydrogenase; Enoyl-(Acyl carrier protein) reductase; Protein of unknown function (DUF2498)	Metabolism_SecondaryMetabolites
WHL22.435060	2.44656	Sp-Upf1; SPU_008761	regulator of nonsense transcripts 1 (LOC581723), mRNA	SPU_008215; SPU_008761	nuclear-transcribed mRNA catabolic process; nonsense-mediateddecay; DNA binding; helicase activity; ATP binding; zinc ion binding; cytoplasm	AAA domain; AAA domain; Domain of unknown function (DUF5599)	NA
WHL22.58483	2.44572	Sp-Trit1l	tRNA dimethylallyltransferase, mitochondrial (LOC586215), mRNA	SPU_018123	tRNA processing; ATP binding	IPP transferase	Transferase
WHL22.52087	2.44543	Sp-Kiaa1822	HHIP-like protein 2 (LOC589719), transcript variant X3, mRNA	SPU_003937	carbohydrate metabolic process; catalytic activity; oxidoreductase activity; acting on the CH-OH group ofdonors; quinone or similar compound as acceptor; quinone binding	Glucose / Sorbosone dehydrogenase; Folate receptor family; UNC-6/NTR/C345C module	Signaling_Hedgehog
WHL22.556199	2.44364	Sp-Ppib	peptidyl-prolyl cis-trans isomerase B (LOC577919), transcript variant X1, mRNA	SPU_013756	protein folding; peptidyl-prolyl cis-trans isomerase activity	Cyclophilin type peptidyl-prolyl cis-trans isomerase/CLD	Biomineralization_Cyclophilin
WHL22.654837	2.44262	Sp-Hypp_2944; Sp-Usp10	ubiquitin carboxyl-terminal hydrolase 10 (LOC589508), transcript variant X1, mRNA	SPU_028264; SPU_028265	NA	NA	Hydrolase
WHL22.50537	2.43711	Sp-Tusc4	nitrogen permease regulator 2-like protein (LOC584205), mRNA	SPU_001479	NA	Nitrogen permease regulator 2	Metabolism_InorganicIon
WHL22.573949	2.43503	WHL22.573949	actin cytoskeleton-regulatory complex protein PAN1 (LOC100890602), mRNA	NA	NA	NA	NA
WHL22.512159	2.43444	Sp-Fpgs_8	folylpolyglutamate synthase, mitochondrial-like (LOC105445392), mRNA	SPU_024939	biosynthetic process; folic acid-containing compound biosynthetic process; tetrahydrofolylpolyglutamate synthase activity; ATP binding	NA	NA
WHL22.496885	2.43373	Sp-Piga	phosphatidylinositol N-acetylglucosaminyltransferase subunit A (LOC584339), mRNA	SPU_006937	GPI anchor biosynthetic process; biosynthetic process	PIGA (GPI anchor biosynthesis); Glycosyltransferase Family 4; Glycosyl transferases group 1	Transferase
WHL22.246687	2.43117	SPU_006691; Sp-Mib2_1	E3 ubiquitin-protein ligase MIB2 (LOC594454), mRNA	SPU_006691; SPU_013471	protein ubiquitination; ubiquitin-protein ligase activity; metal ion binding	Mib_herc2	Unclassified
WHL22.618406	2.43086	Sp-CrumbsL1	neurogenic locus notch homolog protein 3 (LOC752451), mRNA	SPU_016807	calcium ion binding; protein binding	EGF-like domain; Human growth factor-like EGF; Calcium-binding EGF domain	NA
WHL22.191104	2.42969	Sp-Snx4	sorting nexin-4 (LOC580653), mRNA	SPU_017508	phosphatidylinositol binding	PX domain; Vps5 C terminal like	Unclassified
WHL22.225876	2.42924	Sp-Etif4BL	eukaryotic translation initiation factor 4B (LOC582313), transcript variant X2, mRNA	SPU_004840	nucleotide binding; nucleic acid binding	RNA recognition motif. (a.k.a. RRM, RBD, or RNP domain)	Translation_Factor
WHL22.603601	2.42868	Sp-Mcts1	malignant T-cell-amplified sequence 1 (LOC574687), mRNA	SPU_017466	RNA binding	Pre-PUA-like domain; PUA domain	Ligase
WHL22.501577	2.42532	Sp-Slco4a1_15	solute carrier organic anion transporter family member 4A1 (LOC582078), mRNA	SPU_023364	transport; transporter activity; protein binding; membrane	Organic Anion Transporter Polypeptide (OATP) family; Major Facilitator Superfamily; Citrate transporter	Defensome_IonTransporter
WHL22.530200	2.42285	WHL22.530200	folate receptor gamma (LOC752061), mRNA	NA	NA	NA	NA
WHL22.747452	2.41845	Sp-Nsun4; Sp-Nsun4_1	5-methylcytosine rRNA methyltransferase NSUN4 (LOC587799), mRNA	SPU_008013; SPU_016337	NA	16S rRNA methyltransferase RsmB/F	Transferase
WHL22.429288	2.41695	Sp-Z263	histone-lysine N-methyltransferase PRDM9 (LOC763076), mRNA	SPU_009553	nucleic acid binding; protein binding; metal ion binding	C2H2-type zinc finger; Zinc finger, C2H2 type; Zinc-finger double domain	ZincFinger
WHL22.269658	2.4168	Sp-Top3A	DNA topoisomerase 3-alpha (LOC576753), mRNA	SPU_020010	DNA topological change; DNA binding; DNA topoisomerase activity; DNA topoisomerase type I activity; chromosome	DNA topoisomerase; Toprim domain	Isomerase
WHL22.42741	2.41536	Sp-C16orf62L; SPU_027878	UPF0505 protein C16orf62 (LOC594407), mRNA	SPU_016680; SPU_027878	NA	NA	NA
WHL22.434621	2.41413	Sp-Wdr42c	DDB1- and CUL4-associated factor 8 (LOC580773), transcript variant X1, mRNA	SPU_001186	protein binding	WD domain, G-beta repeat	Unclassified
WHL22.159708	2.41172	Sp-Eif4A	eukaryotic initiation factor 4a (eif4a), mRNA	SPU_023083	nucleic acid binding; helicase activity; ATP binding; ATP-dependent helicase activity	DEAD/DEAH box helicase; Helicase conserved C-terminal domain; Type III restriction enzyme, res subunit	Translation_Factor
WHL22.41282	2.41068	Sp-Mbd5	uncharacterized LOC100890897 (LOC100890897), transcript variant X1, mRNA	SPU_019030	DNA binding; nucleus	PWWP domain	Unclassified
WHL22.698709	2.4104	Sp-Pel; SPU_025650	protein pelota homolog (LOC585468), mRNA	SPU_009044; SPU_025650	nuclear-transcribed mRNA catabolic process; non-stop decay; nuclear-transcribed mRNA catabolic process; no-go decay; RNA surveillance	eRF1 domain 1; eRF1 domain 2; eRF1 domain 3	Unclassified
WHL22.611258	2.40653	Sp-Rars2	probable arginine--tRNA ligase, mitochondrial (LOC587297), mRNA	SPU_022099	tRNA aminoacylation for protein translation; arginyl-tRNA aminoacylation; nucleotide binding; aminoacyl-tRNA ligase activity; arginine-tRNA ligase activity; ATP binding	tRNA synthetases class I (R)	Translation_AminoAcyl-tRNASynthetase
WHL22.114666	2.40614	SPU_001256	small glutamine-rich tetratricopeptide repeat-containing protein alpha (LOC581762), transcript variant X2, mRNA	SPU_001256	protein binding	Tetratricopeptide repeat; Tetratricopeptide repeat; Homodimerisation domain of SGTA	Unclassified
WHL22.170291	2.40484	WHL22.170291	cytochrome P450 3A24 (LOC578821), mRNA	NA	NA	NA	NA
WHL22.499200	2.40479	SPU_024577	putative 2'-deoxynucleoside 5'-phosphate N-hydrolase 1 (LOC593220), partial mRNA	SPU_024577	deoxyribonucleoside monophosphate catabolic process; nucleoside deoxyribosyltransferase activity; deoxyribonucleoside 5'-monophosphate N-glycosidaseactivity	Nucleoside 2-deoxyribosyltransferase	Transferase
WHL22.469781	2.40348	Sp-Arfip1; SPU_024178	arfaptin-2 (LOC582087), transcript variant X4, mRNA	SPU_011861; SPU_024178	protein domain specific binding	Arfaptin-like domain	Unclassified
WHL22.531162	2.39991	SPU_001604; Sp-Gpr155	integral membrane protein GPR155 (LOC575303), transcript variant X4, mRNA	SPU_001604; SPU_024135	intracellular signal transduction	Domain found in Dishevelled, Egl-10, and Pleckstrin (DEP)	Unclassified
WHL22.462903	2.39752	SPU_013240	exosome complex component CSL4 (LOC579347), mRNA	SPU_013240	NA	NA	NA
WHL22.468227	2.39746	Sp-Srd5a1_1	steroid 5-alpha-reductase DET2 (LOC100888209), mRNA	SPU_023963	lipid metabolic process; oxidoreductase activity; acting on the CH-CH group of donors; cytoplasm; integral component of membrane	3-oxo-5-alpha-steroid 4-dehydrogenase; Protein of unknown function (DUF1295); Phospholipid methyltransferase	Metabolism_Lipid
WHL22.587251	2.39677	Sp-Ptges2	prostaglandin E synthase 2 (LOC584887), transcript variant X1, mRNA	SPU_024702	cell redox homeostasis; protein binding; electron carrier activity; protein disulfide oxidoreductase activity	Glutathione S-transferase, N-terminal domain; Glutaredoxin; Glutathione S-transferase, N-terminal domain	Oxidoreductase
WHL22.579074	2.39577	Sp-Tmem161bh	transmembrane protein 161B (LOC585840), mRNA	SPU_002715	NA	Predicted transmembrane protein 161AB	Transmembrane
WHL22.544095	2.39186	Sp-Z69; Sp-Z406	zinc finger protein 91 (LOC100893693), mRNA	SPU_006063; SPU_013123	nucleic acid binding; metal ion binding	Zinc finger, C2H2 type; C2H2-type zinc finger; Zinc-finger double domain	ZincFinger
WHL22.52137	2.38754	Sp-Serrp14	uncharacterized LOC579939 (LOC579939), transcript variant X2, mRNA	SPU_028494	nucleotide binding; nucleoside-triphosphatase activity	NA	NA
WHL22.212071	2.38662	SPU_026195	diphthamide biosynthesis protein 1 (LOC590421), mRNA	SPU_026195	peptidyl-diphthamide biosynthetic process from peptidyl-histidine; cytoplasm	Putative diphthamide synthesis protein	Unclassified
WHL22.722972	2.38455	SPU_019124; Sp-CdkaL1; SPU_024226	threonylcarbamoyladenosine tRNA methylthiotransferase (LOC587594), transcript variant X1, mRNA	SPU_019124; SPU_022867; SPU_024226	NA	NA	NA
WHL22.490070	2.38025	WHL22.490070	zinc transporter ZIP10-like (LOC753062), mRNA	NA	NA	NA	NA
WHL22.276038	2.37846	Sp-Nme2	nucleoside diphosphate kinase B (LOC594617), mRNA	SPU_016758	nucleoside diphosphate phosphorylation; GTP biosynthetic process; UTP biosynthetic process; CTP biosynthetic process; nucleoside diphosphate kinase activity; ATP binding	Nucleoside diphosphate kinase	NA
WHL22.222145	2.37737	Sp-Iqgap1_2	ras GTPase-activating-like protein IQGAP1 (LOC100888413), transcript variant X2, mRNA	SPU_024083	protein binding	Calponin homology (CH) domain	NA
WHL22.104285	2.37615	Sp-Adck5	uncharacterized aarF domain-containing protein kinase 5 (LOC590121), mRNA	SPU_001156	transferase activity; transferring phosphorus-containinggroups	ABC1 family	Kinase_Atypical
WHL22.380391	2.37418	Sp-Rbm13	protein MAK16 homolog (LOC586606), mRNA	SPU_018645	NA	Ribosomal L28e protein family; Mak16 protein C-terminal region	Unclassified
WHL22.122421	2.3669	Sp-Hypp_504	uncharacterized LOC100892972 (LOC100892972), transcript variant X2, mRNA	SPU_007003	signal transduction; protein binding	ZU5 domain	NA
WHL22.736383	2.3657	Sp-Gluld1_10	lengsin-like (LOC100888008), mRNA	SPU_020739	glutamine biosynthetic process; nitrogen compound metabolic process; catalytic activity; glutamate-ammonia ligase activity	Glutamine synthetase, catalytic domain	Ligase
WHL22.247908	2.36165	Sp-Dfna5L	pejvakin (LOC100889396), mRNA	SPU_026795	NA	Gasdermin pore forming domain	Unclassified
WHL22.161070	2.36045	Sp-Ndufb10	NADH dehydrogenase [ubiquinone] 1 beta subcomplex subunit 10 (LOC586459), mRNA	SPU_008776	NA	NADH-ubiquinone oxidoreductase subunit 10	Metabolism_Energy
WHL22.159853	2.35916	WHL22.159853	monocarboxylate transporter 12 (LOC591388), mRNA	NA	NA	NA	NA
WHL22.244184	2.35697	Sp-Tmem62	transmembrane protein 62 (LOC585983), transcript variant X4, mRNA	SPU_028217	hydrolase activity	Calcineurin-like phosphoesterase	Hydrolase
WHL22.97164	2.35697	Sp-Airc	multifunctional protein ADE2 (LOC575874), transcript variant X1, mRNA	SPU_001584	purine nucleotide biosynthetic process; 'de novo' IMP biosynthetic process; phosphoribosylaminoimidazolesuccinocarboxamide synthaseactivity; ATP binding	SAICAR synthetase; AIR carboxylase	Metabolism_Nucleotide
WHL22.591257	2.35414	SPU_024244	protein CDV3 homolog (LOC593799), mRNA	SPU_024244	NA	Carnitine deficiency-associated protein 3	NA
WHL22.220723	2.35081	WHL22.220723	serine/threonine-protein kinase Sgk3 (LOC100890538), transcript variant X2, mRNA	NA	NA	NA	NA
WHL22.357801	2.34855	Sp-Ufc1; SPU_017423	ubiquitin-fold modifier-conjugating enzyme 1 (LOC582152), mRNA	SPU_017244; SPU_017423	NA	Ubiquitin-fold modifier-conjugating enzyme 1	Ubiquitin_Modifier
WHL22.70871	2.34754	Sp-D2hgdh	D-2-hydroxyglutarate dehydrogenase, mitochondrial (LOC578006), transcript variant X1, mRNA	SPU_019982	oxidation-reduction process; catalytic activity; UDP-N-acetylmuramate dehydrogenase activity; oxidoreductase activity; oxidoreductase activity; acting on CH-OH group ofdonors; flavin adenine dinucleotide binding	FAD linked oxidases, C-terminal domain; FAD binding domain	Metabolism_Energy
WHL22.138002	2.34733	Sp-Grhpr_2; Sp-Grhpr	glyoxylate reductase/hydroxypyruvate reductase (LOC588349), mRNA	SPU_003731; SPU_022924	oxidation-reduction process; oxidoreductase activity; acting on the CH-OH group of donors;NAD or NADP as acceptor; cofactor binding	D-isomer specific 2-hydroxyacid dehydrogenase, NAD binding domain	Dehydrogenase
WHL22.574010	2.34448	Sp-Eif3i	eukaryotic translation initiation factor 3 subunit I (LOC589571), mRNA	SPU_012216	protein binding	WD domain, G-beta repeat	Translation_Factor
WHL22.248573	2.34422	Sp-Yme1L1; Sp-Yme1L1_1	ATP-dependent zinc metalloprotease YME1L1 (LOC582354), mRNA	SPU_019610; SPU_022407	proteolysis; termination of G-protein coupled receptor signalingpathway; nucleotide binding; metalloendopeptidase activity; ATP binding; nucleoside-triphosphatase activity; membrane	Peptidase family M41; ATPase family associated with various cellular activities (AAA); AAA+ lid domain	Metalloprotease
WHL22.512349	2.34359	Sp-Vtgn1	vitellogenin (LOC100893400), mRNA	SPU_009378	lipid transport; lipid transporter activity; binding; protein binding	Family of unknown function (DUF5578); Lipoprotein amino terminal region; Domain of unknown function (DUF1943)	Oogenesis
WHL22.502528	2.34274	Sp-Dnajb9	dnaJ homolog subfamily B member 9 (LOC577618), mRNA	SPU_024990	NA	DnaJ domain	Chaperone
WHL22.101051	2.34228	Sp-Pdhx; Sp-Pdhx_1	pyruvate dehydrogenase protein X component (LOC577260), mRNA	SPU_012373; SPU_021058	metabolic process; transferase activity; transferring acyl groups	2-oxoacid dehydrogenases acyltransferase (catalytic domain); Biotin-requiring enzyme; e3 binding domain	Metabolism_Energy
WHL22.225212	2.34162	Sp-Sfxn1	sideroflexin-1 (LOC590069), transcript variant X1, mRNA	SPU_015351	cation transport; transmembrane transport; cation transmembrane transporter activity; membrane	Tricarboxylate carrier	Unclassified
WHL22.559493	2.33977	SPU_007934	protein HID1 (LOC765126), transcript variant X1, mRNA	SPU_007934	NA	High-temperature-induced dauer-formation protein; Dyggve-Melchior-Clausen syndrome protein	Unclassified
WHL22.70428	2.33919	Sp-Etfdh_1	electron transfer flavoprotein-ubiquinone oxidoreductase, mitochondrial (LOC587199), mRNA	SPU_013502	oxidation-reduction process; electron-transferring-flavoprotein dehydrogenase activity	Electron transfer flavoprotein-ubiquinone oxidoreductase, 4Fe-4S; Thi4 family; Pyridine nucleotide-disulphide oxidoreductase	Metabolism_Energy
WHL22.626100	2.33882	Sp-Gat	sodium- and chloride-dependent GABA transporter 2 (LOC585204), mRNA	SPU_006561	neurotransmitter transport; neurotransmitter:sodium symporter activity; integral component of membrane	Sodium:neurotransmitter symporter family	Nervous_NeurotransmitterRelated
WHL22.529485	2.33559	Sp-Slc25a16	graves disease carrier protein homolog (LOC584753), transcript variant X2, mRNA	SPU_015067	transmembrane transport; mitochondrial inner membrane	Mitochondrial carrier protein; Gammaproteobacterial serine protease	Metabolism_Energy
WHL22.166204	2.334	SPU_023722	SET and MYND domain-containing protein 5 (LOC579119), transcript variant X3, mRNA	SPU_023722	NA	NA	NA
WHL22.570034	2.33397	Sp-Plscrl_3	phospholipid scramblase 1 (LOC577384), mRNA	SPU_021285	NA	Scramblase	Unclassified
WHL22.694281	2.33158	SPU_006766	transmembrane protein 35-like (LOC583478), mRNA	SPU_006766	NA	DoxX-like family	NA
WHL22.130570	2.33149	WHL22.130570	programmed cell death protein 7 (LOC756487), mRNA	NA	NA	NA	NA
WHL22.268357	2.33113	WHL22.268357	trimethyllysine dioxygenase, mitochondrial (LOC584681), transcript variant X2, mRNA	NA	NA	NA	NA
WHL22.501452	2.33067	Sp-Tmem87a	transmembrane protein 87A (LOC581289), mRNA	SPU_018185	integral component of membrane	Lung seven transmembrane receptor	7tm_GPCR
WHL22.667863	2.3299	Sp-Mocos	molybdenum cofactor sulfurase (LOC583644), mRNA	SPU_001079	Mo-molybdopterin cofactor biosynthetic process; metabolic process; catalytic activity; Mo-molybdopterin cofactor sulfurase activity; molybdenum ion binding; pyridoxal phosphate binding	MOSC N-terminal beta barrel domain; MOSC domain; Aminotransferase class-V	Metabolism_Coenzyme
WHL22.625312	2.32939	Sp-Bhmt_3	betaine--homocysteine S-methyltransferase 1 (LOC579444), mRNA	SPU_007122	homocysteine S-methyltransferase activity	Homocysteine S-methyltransferase	Transferase
WHL22.768351	2.32733	Sp-Uba1	ubiquitin-like modifier-activating enzyme 1 (LOC590611), transcript variant X1, mRNA	SPU_021701	cellular protein modification process; catalytic activity; ATP binding; small protein activating enzyme activity	ThiF family; Ubiquitin-activating enzyme active site; Ubiquitin fold domain	Ubiquitin_Modifier
WHL22.398606	2.32628	Sp-Dcc/NeogL	lysophosphatidic acid phosphatase type 6 (LOC756773), transcript variant X2, mRNA	SPU_025975	acid phosphatase activity; protein binding	Fibronectin type III domain; Immunoglobulin I-set domain; Immunoglobulin domain	Adhesion_IgFN3Receptor
WHL22.296463	2.32541	Sp-Pus3	tRNA pseudouridine(38/39) synthase (LOC589993), mRNA	SPU_026933	pseudouridine synthesis; RNA modification; RNA binding; pseudouridine synthase activity	tRNA pseudouridine synthase	Ligase
WHL22.324242	2.32392	WHL22.324242	uncharacterized LOC100891675 (LOC100891675), mRNA	NA	NA	NA	NA
WHL22.533397	2.32266	Sp-HdigdcL	uncharacterized LOC100894127 (LOC100894127), mRNA	SPU_013156	phosphoric diester hydrolase activity; metal ion binding	HD domain	NA
WHL22.236769	2.32209	SPU_011464	uncharacterized LOC576762 (LOC576762), mRNA	SPU_011464	NA	NA	NA
WHL22.388052	2.31895	Sp-Nt5	5'-nucleotidase (LOC592823), mRNA	SPU_017696	nucleotide catabolic process; nucleotide binding; hydrolase activity; hydrolase activity; acting on ester bonds; metal ion binding	Calcineurin-like phosphoesterase	Hydrolase
WHL22.393045	2.31767	Sp-Nf1-2	neurofibromin-like (LOC105442709), mRNA	SPU_005673	binding	MIF4G like	NA
WHL22.75897	2.31716	Sp-Hypp_432	sine oculis-binding protein homolog (LOC100889053), mRNA	SPU_004853	NA	Sine oculis-binding protein	NA
WHL22.589377	2.31708	Sp-Rg9mtd1; Sp-Rg9mtd1_1	mitochondrial ribonuclease P protein 1-like (LOC594694), mRNA	SPU_004330; SPU_017958	mitochondrion	tRNA (Guanine-1)-methyltransferase	Transferase
WHL22.473148	2.31425	Sp-Oprs1_1	sigma non-opioid intracellular receptor 1 (LOC578551), mRNA	SPU_027406	lipid transport	ERG2 and Sigma1 receptor like protein	NA
WHL22.618733	2.31418	Sp-Ap3m1_1	AP-3 complex subunit mu-2 (LOC582979), mRNA	SPU_019622	transport; intracellular protein transport; vesicle-mediated transport; protein binding; clathrin adaptor complex	Adaptor complexes medium subunit family; Clathrin adaptor complex small chain	Signaling_AdaptorProtein
WHL22.757777	2.31294	WHL22.757777	uncharacterized LOC584567 (LOC584567), transcript variant X2, mRNA	NA	NA	NA	NA
WHL22.391851	2.30685	Sp-Skiv2l_1	helicase SKI2W (LOC588833), mRNA	SPU_025651	nucleic acid binding; ATP binding	Ski2 N-terminal region; DEAD/DEAH box helicase; Type III restriction enzyme, res subunit	NucleicAcid_Helicase
WHL22.262947	2.30593	Sp-Man2b1	lysosomal alpha-mannosidase (LOC591324), mRNA	SPU_006585	carbohydrate metabolic process; mannose metabolic process; catalytic activity; hydrolase activity; hydrolyzing O-glycosyl compounds; alpha-mannosidase activity; zinc ion binding; mannosidase activity; carbohydrate binding	Glycosyl hydrolases family 38 N-terminal domain; Glycosyl hydrolases family 38 C-terminal domain; Alpha mannosidase middle domain	Metabolism_Carbohydrate
WHL22.586015	2.30565	SPU_020105	apoptosis-enhancing nuclease-like (LOC580696), transcript variant X1, mRNA	SPU_020105	nucleic acid binding; exonuclease activity	Exonuclease	NA
WHL22.199284	2.30494	Sp-Eif3e	eukaryotic translation initiation factor 3 subunit E (LOC754815), transcript variant X3, mRNA	SPU_007226	translation initiation factor activity; cytoplasm; eukaryotic translation initiation factor 3 complex	eIF3 subunit 6 N terminal domain	Translation_Factor
WHL22.749153	2.30373	Sp-Abch1	ABC transporter G family member 20 (LOC763065), mRNA	SPU_026438	nucleotide binding; protein binding; ATP binding; ATPase activity; nucleoside-triphosphatase activity	Leucine rich repeat; ABC transporter; BspA type Leucine rich repeat region (6 copies)	Defensome_ABCTransporter
WHL22.497666	2.30339	SPU_009251; SPU_022526	28S ribosomal protein S15, mitochondrial (LOC577759), mRNA	SPU_009251; SPU_022526	translation; structural constituent of ribosome; intracellular; ribosome	Ribosomal protein S15	Translation_RibosomalProtein
WHL22.604887	2.3024	Sp-Xpapd	xaa-Pro aminopeptidase 1 (LOC581095), transcript variant X1, mRNA	SPU_006794	hydrolase activity	Creatinase/Prolidase N-terminal domain; Metallopeptidase family M24; C-terminal region of peptidase_M24	Metabolism_AminoAcid
WHL22.647680	2.30217	Sp-Rpl24al	probable ribosome biogenesis protein RLP24 (LOC581865), mRNA	SPU_001772	ribosome biogenesis	Ribosomal protein L24e	Translation_RibosomalProtein
WHL22.170253	2.29638	Sp-Vps54	vacuolar protein sorting-associated protein 54 (LOC585773), mRNA	SPU_003115	retrograde transport; endosome to Golgi; metal ion binding	Vps54-like protein	Transport_VacuolarProteinSorting
WHL22.611970	2.29499	Sp-Acads; Sp-Acads_2; Sp-Acads_1	short-chain specific acyl-CoA dehydrogenase, mitochondrial (LOC579817), transcript variant X5, mRNA	SPU_007228; SPU_007650; SPU_008406	metabolic process; oxidation-reduction process; acyl-CoA dehydrogenase activity; oxidoreductase activity; acting on the CH-CH group ofdonors	Acyl-CoA dehydrogenase, C-terminal domain; Acyl-CoA dehydrogenase, C-terminal domain; Acyl-CoA dehydrogenase, middle domain	Metabolism_Lipid
WHL22.670817	2.29376	Sp-Fam20b	glycosaminoglycan xylosylkinase (LOC578875), transcript variant X2, mRNA	SPU_001546	NA	Golgi casein kinase, C-terminal, Fam20	Homolog-of-gene-with-unknown-function
WHL22.265351	2.29243	Sp-Slc7a9_1	b(0,+)-type amino acid transporter 1 (LOC577533), mRNA	SPU_013361	amino acid transmembrane transport; amino acid transmembrane transporter activity; membrane	Amino acid permease	Transporter_AminoAcid
WHL22.373445	2.29243	SPU_004352; Sp-Ndfip1l	NEDD4 family-interacting protein 1 (LOC577415), transcript variant X2, mRNA	SPU_004352; SPU_004353	NA	NA	NA
WHL22.723643	2.29202	Sp-Tex10L	uncharacterized LOC100891293 (LOC100891293), mRNA	SPU_028396	binding	Rix1 complex component involved in 60S ribosome maturation	NA
WHL22.636066	2.29193	Sp-Lrr_2	uncharacterized LOC100890653 (LOC100890653), mRNA	SPU_018413	protein binding	UBX domain; Leucine rich repeat; Leucine Rich repeats (2 copies)	Unclassified
WHL22.735690	2.29031	WHL22.735690	aminomethyltransferase, mitochondrial (LOC764851), partial mRNA	NA	NA	NA	NA
WHL22.384892	2.2893	WHL22.384892	uncharacterized LOC105443576 (LOC105443576), transcript variant X2, misc_RNA	NA	NA	NA	NA
WHL22.137352	2.28894	Sp-Cophs4	COP9 signalosome complex subunit 4 (LOC587011), mRNA	SPU_019396	protein binding	CSN4/RPN5/eIF3a helix turn helix domain; PCI domain	Unclassified
WHL22.601706	2.2889	WHL22.601706	uncharacterized LOC100888065 (LOC100888065), mRNA	NA	NA	NA	NA
WHL22.116298	2.28833	Sp-Hypp_2591	uncharacterized LOC105439328 (LOC105439328), ncRNA	SPU_021978	NA	Glutathione S-transferase, C-terminal domain	NA
WHL22.272028	2.28691	WHL22.272028	RUN domain-containing protein 1 (LOC753042), partial mRNA	NA	NA	NA	NA
WHL22.212917	2.28499	Sp-Asphd2	aspartate beta-hydroxylase domain-containing protein 2-like (LOC764767), transcript variant X2, mRNA	SPU_007950	peptidyl-amino acid modification	Aspartyl/Asparaginyl beta-hydroxylase	Oxidoreductase
WHL22.235937	2.284	Sp-Lrrc47	leucine-rich repeat-containing protein 47 (LOC575354), mRNA	SPU_025928	RNA binding; phenylalanine-tRNA ligase activity; protein binding	Leucine rich repeat; Leucine Rich repeats (2 copies); B3/4 domain	Unclassified
WHL22.74839	2.28359	Sp-Mov10L_2; Sp-Mov10l	putative helicase MOV-10 (LOC583129), mRNA	SPU_003747; SPU_003748	metal ion binding	Zinc-finger of C2H2 type	NA
WHL22.500122	2.28184	Sp-C2orf29	CCR4-NOT transcription complex subunit 11 (LOC594372), transcript variant X1, mRNA	SPU_025685	NA	CCR4-NOT transcription complex subunit 11	Homolog-of-gene-with-unknown-function
WHL22.739129	2.27809	Sp-Ptss1L	proteasome 26S subunit subunit 4 ATPase-like (LOC591581), mRNA	SPU_028593	protein catabolic process; nucleotide binding; ATP binding; hydrolase activity; nucleoside-triphosphatase activity; cytoplasm	ATPase family associated with various cellular activities (AAA); AAA+ lid domain; Proteasomal ATPase OB C-terminal domain	Metalloprotease
WHL22.316114	2.27617	SPU_026144	uncharacterized LOC105441767 (LOC105441767), mRNA	SPU_026144	NA	PPPDE putative peptidase domain	NA
WHL22.618746	2.27541	Sp-Nubpl	iron-sulfur protein NUBPL (LOC581950), mRNA	SPU_004474	ATP binding	NUBPL iron-transfer P-loop NTPase; CobQ/CobB/MinD/ParA nucleotide binding domain; AAA domain	Ligase
WHL22.554713	2.27515	Sp-Sdad1; Sp-Sdad1_1	protein SDA1 homolog (LOC585590), mRNA	SPU_010758; SPU_012614	ribosomal large subunit export from nucleus; actin cytoskeleton organization; ribosomal large subunit biogenesis; binding	SDA1; NUC130/3NT domain	Unclassified
WHL22.50901	2.2742	Sp-Agpat3	1-acyl-sn-glycerol-3-phosphate acyltransferase gamma (LOC578225), mRNA	SPU_003642	metabolic process; transferase activity; transferring acyl groups	Acyltransferase C-terminus; Acyltransferase	Metabolism_Lipid
WHL22.436160	2.27352	Sp-Yif1B	protein YIF1B-A (LOC579721), transcript variant X2, mRNA	SPU_014806	NA	YIF1; Yip1 domain	Unclassified
WHL22.45606	2.27056	Sp-Larp4L	la-related protein 4 (LOC593659), transcript variant X7, mRNA	SPU_025720	nucleotide binding	La domain	NucleicAcid_Binding
WHL22.549955	2.26934	WHL22.549955	Golgi to ER traffic protein 4 homolog B (LOC581255), transcript variant X1, mRNA	NA	NA	NA	NA
WHL22.618973	2.2656	Sp-Sec16a; Sp-Unk_3	protein transport protein Sec16A (LOC100888527), transcript variant X1, mRNA	SPU_001530; SPU_004110	COPII vesicle coating	Sec23-binding domain of Sec16	NA
WHL22.642902	2.26505	Sp-Vps13c_2; Sp-Vps13cL	vacuolar protein sorting-associated protein 13C (LOC593255), mRNA	SPU_027310; SPU_028911	NA	Repeating coiled region of VPS13; Vacuolar sorting-associated protein 13, N-terminal	NA
WHL22.292564	2.26288	WHL22.292564	beta-galactosidase-1-like protein 2 (LOC755402), mRNA	NA	NA	NA	NA
WHL22.422963	2.26139	Sp-Gpd1	glycerol-3-phosphate dehydrogenase [NAD(+)], cytoplasmic (LOC763067), mRNA	SPU_028917	carbohydrate metabolic process; glycerol-3-phosphate metabolic process; glycerol-3-phosphate catabolic process; oxidation-reduction process; glycerol-3-phosphate dehydrogenase NAD+] activity; oxidoreductase activity; oxidoreductase activity; acting on the CH-OH group ofdonors; NAD or NADP as acceptor; protein homodimerization activity; coenzyme binding; NAD binding; cytoplasm; glycerol-3-phosphat…	NAD-dependent glycerol-3-phosphate dehydrogenase N-terminus; NAD-dependent glycerol-3-phosphate dehydrogenase C-terminus	Metabolism_Energy
WHL22.141663	2.26077	Sp-Hsat	probable serine-O-acetyltransferase cys2 (LOC584214), mRNA	SPU_027675	NA	alpha/beta hydrolase fold	Hydrolase
WHL22.21955	2.26006	Sp-Sumf1	sulfatase modifying factor 1 (LOC577665), mRNA	SPU_010115	NA	Sulfatase-modifying factor enzyme 1	Homolog-of-gene-with-unknown-function
WHL22.147314	2.25906	WHL22.147314	NA	NA	NA	NA	NA
WHL22.619541	2.25836	Sp-C1galt1	glycoprotein-N-acetylgalactosamine 3-beta-galactosyltransferase 1 (LOC755815), mRNA	SPU_016693	transferase activity; transferring glycosyl groups; membrane	Fringe-like; Galactosyltransferase	Metabolism_Carbohydrate
WHL22.363935	2.25743	SPU_006160	malectin-A-like (LOC576981), partial mRNA	SPU_006160	NA	Malectin domain	NA
WHL22.509892	2.25512	SPU_001355	eukaryotic translation initiation factor 2 subunit 2 (LOC578696), mRNA	SPU_001355	NA	NA	NA
WHL22.532857	2.25366	WHL22.532857	retinol dehydrogenase 10-B (LOC755823), mRNA	NA	NA	NA	NA
WHL22.224856	2.25159	Sp-Srp19	signal recognition particle 19 kDa protein (LOC579752), mRNA	SPU_000303	SRP-dependent cotranslational protein targeting to membrane; 7S RNA binding; signal recognition particle	SRP19 protein	GTPase_SRP_NonGTPase
WHL22.160164	2.24616	Sp-Hypp_2306; Sp-Zcchc11	terminal uridylyltransferase 7 (LOC100888569), mRNA	SPU_017151; SPU_018666	NA	NA	NA
WHL22.452136	2.24409	Sp-Slc5a3-3	sodium/glucose cotransporter 4 (LOC589848), mRNA	SPU_025403	transport; transmembrane transport; arylesterase activity; transporter activity; membrane	Sodium:solute symporter family; SMP-30/Gluconolactonase/LRE-like region; Arylesterase	Metabolism_InorganicIon
WHL22.204854	2.24398	Sp-As3mt	arsenite methyltransferase (LOC579047), mRNA	SPU_001668	arsenite methyltransferase activity; cytosol	Methyltransferase domain; Methyltransferase domain; Methyltransferase domain	Transferase
WHL22.504335	2.24386	SPU_018571; Sp-Tbl2	transducin beta-like protein 2 (LOC585059), transcript variant X3, mRNA	SPU_018571; SPU_027426	protein binding	NA	NA
WHL22.622974	2.24244	Sp-Perlc_2	basement membrane-specific heparan sulfate proteoglycan core protein (LOC754561), mRNA	SPU_012324	protein binding	Laminin B (Domain IV); Low-density lipoprotein receptor domain class A; Laminin EGF domain	Adhesion_Proteoglycan
WHL22.381207	2.24213	Sp-Elovl6_6	translocation protein SEC62 (LOC585487), partial mRNA	SPU_008249	integral component of membrane	GNS1/SUR4 family	Metabolism_Lipid
WHL22.129263	2.24033	Sp-Mrpl19	39S ribosomal protein L19, mitochondrial (LOC589881), mRNA	SPU_025318	translation; structural constituent of ribosome; intracellular; ribosome	Ribosomal protein L19	NA
WHL22.626091	2.23859	Sp-Gat_2	sodium- and chloride-dependent GABA transporter 1 (LOC578952), mRNA	SPU_000076	neurotransmitter transport; neurotransmitter:sodium symporter activity; integral component of membrane	Sodium:neurotransmitter symporter family	Nervous_NeurotransmitterRelated
WHL22.126323	2.23738	Sp-Clcn6	chloride transport protein 6 (LOC579870), mRNA	SPU_013754	chloride transport; transmembrane transport; ion channel activity; voltage-gated chloride channel activity; membrane	Voltage gated chloride channel	Metabolism_InorganicIon
WHL22.534311	2.23545	SPU_025013	putative Golgi pH regulator C (LOC753491), mRNA	SPU_025013	NA	Abscisic acid G-protein coupled receptor	NA
WHL22.563504	2.2343	Sp-Mybbp1	myb-binding protein 1A-like protein (LOC583345), mRNA	SPU_008413	transcription; DNA-templated; DNA binding; DNA-directed DNA polymerase activity; binding	DNA polymerase phi	DNA_Replication
WHL22.462852	2.23352	Sp-Hypp_1053	uncharacterized LOC757266 (LOC757266), mRNA	SPU_022668	NA	NA	NA
WHL22.713770	2.23031	SPU_023866	UPF0587 protein C1orf123 homolog (LOC584917), mRNA	SPU_023866	NA	Eukaryotic protein of unknown function (DUF866)	Homolog-of-gene-with-unknown-function
WHL22.718702	2.22977	Sp-Pex5	peroxisomal targeting signal 1 receptor (LOC100891185), mRNA	SPU_011242	protein binding	Tetratricopeptide repeat; Tetratricopeptide repeat; Tetratricopeptide repeat	Unclassified
WHL22.693823	2.22909	Sp-Gnptgl	N-acetylglucosamine-1-phosphotransferase subunit gamma (LOC100889027), mRNA	SPU_022908	NA	Glucosidase II beta subunit-like protein	Hydrolase
WHL22.718878	2.22827	SPU_007699; Sp-Cyp20Lp; SPU_024233	cytochrome P450 20A1 (LOC588102), mRNA	SPU_007699; SPU_015120; SPU_024233	oxidation-reduction process; iron ion binding; oxidoreductase activity; acting on paired donors; withincorporation or reduction of molecular oxygen; heme binding	Cytochrome P450	ElectronTransfer_Cytochrome
WHL22.521523	2.22789	Sp-Z66	zinc finger protein 525-like (LOC105443935), mRNA	SPU_023522	nucleic acid binding; metal ion binding	Zinc-finger double domain; Zinc finger, C2H2 type; C2H2-type zinc finger	ZincFinger
WHL22.698854	2.22769	Sp-Atad1	ATPase family AAA domain-containing protein 1 (LOC579183), mRNA	SPU_017158	nucleotide binding; ATP binding; nucleoside-triphosphatase activity	ATPase family associated with various cellular activities (AAA); AAA+ lid domain	ATPase
WHL22.328458	2.22491	Sp-Apn5	aminopeptidase N (LOC755759), mRNA	SPU_024032	proteolysis; metallopeptidase activity; zinc ion binding	Peptidase family M1 domain; Peptidase M1 N-terminal domain	Metalloprotease
WHL22.187896	2.22426	SPU_009238	glutathione S-transferase theta-1 (LOC100893229), mRNA	SPU_009238	protein binding	Glutathione S-transferase, N-terminal domain; Glutathione S-transferase, N-terminal domain; Glutathione S-transferase, C-terminal domain	Defensome_ReductiveConjugativeBiotransformation
WHL22.406723	2.22418	Sp-Brwd2; Sp-Brwd2_2	WD repeat-containing protein 11 (LOC763813), mRNA	SPU_004988; SPU_004989	protein binding	Anaphase-promoting complex subunit 4 WD40 domain	Unclassified
WHL22.329204	2.22408	Sp-Srbd1	S1 RNA-binding domain-containing protein 1 (LOC594780), mRNA	SPU_000707	nucleobase-containing compound metabolic process; nucleic acid binding; RNA binding; hydrolase activity; acting on ester bonds	Tex-like protein N-terminal domain; Tex protein YqgF-like domain; Helix-hairpin-helix motif	NA
WHL22.393386	2.22136	Sp-Zswim2	E3 ubiquitin-protein ligase ZSWIM2 (LOC583425), mRNA	SPU_016930	protein binding; zinc ion binding	SWIM zinc finger; Ring finger domain	NA
WHL22.117690	2.22103	Sp-C5orf41L	CREB3 regulatory factor (LOC100890995), mRNA	SPU_021518	NA	NA	NA
WHL22.445555	2.2203	Sp-Kiaa0020	pumilio domain-containing protein KIAA0020 homolog (LOC583455), mRNA	SPU_009737	RNA binding; binding	CPL (NUC119) domain	Unclassified
WHL22.566979	2.21884	Sp-Tdrd1	tudor domain-containing protein 1 (LOC100887863), transcript variant X4, mRNA	SPU_017916	nucleotide binding; nucleic acid binding	Tudor domain; RNA recognition motif. (a.k.a. RRM, RBD, or RNP domain); Agenet domain	NA
WHL22.35553	2.21368	Sp-Hnf4	hepatocyte nuclear factor 4-gamma (LOC574894), transcript variant X2, mRNA	SPU_021192	regulation of transcription; DNA-templated; steroid hormone mediated signaling pathway; DNA binding; sequence-specific DNA binding transcription factoractivity; steroid hormone receptor activity; zinc ion binding; sequence-specific DNA binding; nucleus	Ligand-binding domain of nuclear hormone receptor; Zinc finger, C4 type (two domains)	Defensome_ReceptorTF
WHL22.20996	2.21268	Sp-Hypp_445	uncharacterized LOC577135 (LOC577135), transcript variant X1, mRNA	SPU_005372	NA	HMG (high mobility group) box; HMG-box domain	Unclassified
WHL22.678301	2.20844	Sp-Ncoa4	nuclear receptor coactivator 4 (LOC585371), mRNA	SPU_010857	NA	Nuclear coactivator	NA
WHL22.379536	2.20818	Sp-Slco4a1_6; SPU_021427	solute carrier organic anion transporter family member 4A1 (LOC577208), transcript variant X1, mRNA	SPU_015162; SPU_021427	transport; transporter activity; membrane	Organic Anion Transporter Polypeptide (OATP) family; Major Facilitator Superfamily; MFS_1 like family	Defensome_IonTransporter
WHL22.266315	2.20793	WHL22.266315	DNA damage-regulated autophagy modulator protein 1 (LOC100892870), transcript variant X2, mRNA	NA	NA	NA	NA
WHL22.651968	2.20761	WHL22.651968	uncharacterized LOC100889470 (LOC100889470), transcript variant X1, mRNA	NA	NA	NA	NA
WHL22.116683	2.20754	Sp-Unc89	serine/arginine repetitive matrix protein 1-like (LOC590028), mRNA	SPU_011785	NA	Glutathione S-transferase, C-terminal domain; Glutathione S-transferase, C-terminal domain	Transferase
WHL22.635229	2.2052	Sp-Ste24pL	CAAX prenyl protease 1 homolog (LOC763488), partial mRNA	SPU_012016	proteolysis; CAAX-box protein processing; metalloendopeptidase activity; peptidase activity; membrane	Peptidase family M48	Metabolism_ProteinDegradation
WHL22.294713	2.20362	Sp-Herc4_2	probable E3 ubiquitin-protein ligase HERC4 (LOC100892482), mRNA	SPU_000582	ubiquitin-protein ligase activity	HECT-domain (ubiquitin-transferase)	Unclassified
WHL22.357809	2.20355	Sp-Ddx6	ATP-dependent RNA helicase cgh-1 (LOC583703), mRNA	SPU_023295	nucleic acid binding; helicase activity; ATP binding; ATP-dependent helicase activity	DEAD/DEAH box helicase; Helicase conserved C-terminal domain	NucleicAcid_Helicase
WHL22.387312	2.20034	Sp-Hypp_951	uncharacterized LOC100892071 (LOC100892071), partial mRNA	SPU_019913	NA	F-box associated region; Domain of unknown function (DUF4062)	Unclassified
WHL22.73462	2.19925	SPU_002793; Sp-Mfsd10	major facilitator superfamily domain-containing protein 10 (LOC762658), mRNA	SPU_002793; SPU_023632	transmembrane transport; integral component of membrane	Major Facilitator Superfamily	Unclassified
WHL22.736621	2.1976	SPU_014582	protein FAM207A (LOC100888082), mRNA	SPU_014582	NA	Ribosome biogenesis protein SLX9	NA
WHL22.584491	2.19431	Sp-Btf3l4; SPU_022100	transcription factor BTF3 homolog 4 (LOC586588), mRNA	SPU_012396; SPU_022100	NA	NAC domain	Unclassified
WHL22.643110	2.19353	Sp-Eif5A; SPU_017881	eukaryotic translation initiation factor 5A-1 (LOC580746), mRNA	SPU_003110; SPU_017881	translational frameshifting; peptidyl-lysine modification to hypusine; positive regulation of translational elongation; positive regulation of translational termination; RNA binding; translation elongation factor activity; ribosome binding	Eukaryotic elongation factor 5A hypusine, DNA-binding OB fold	Ligase
WHL22.574191	2.1924	Sp-Pdpi(cyclophilin)L5	peptidyl-prolyl cis-trans isomerase D (LOC764807), mRNA	SPU_000637	protein folding; peptidyl-prolyl cis-trans isomerase activity; protein binding	Cyclophilin type peptidyl-prolyl cis-trans isomerase/CLD; Tetratricopeptide repeat; Tetratricopeptide repeat	Biomineralization_Cyclophilin
WHL22.415461	2.19099	Sp-Kiaa0664L	clustered mitochondria protein homolog (LOC592927), mRNA	SPU_003873	protein binding	Clustered mitochondria; Translation initiation factor eIF3 subunit 135; Tetratricopeptide repeat	NA
WHL22.645732	2.19056	SPU_003445	uncharacterized LOC577523 (LOC577523), mRNA	SPU_003445	metabolic process; oxidation-reduction process; oxidoreductase activity	Malate/L-lactate dehydrogenase	Dehydrogenase
WHL22.164416	2.18744	Sp-Echn14	lactadherin (LOC585784), mRNA	SPU_026739	cell adhesion	F5/8 type C domain; Cytosolic carboxypeptidase N-terminal domain	Unclassified
WHL22.450579	2.18703	Sp-Lyrm1	LYR motif-containing protein 1 (LOC588836), mRNA	SPU_026999	NA	Complex 1 protein (LYR family); Complex1_LYR-like	Unclassified
WHL22.742177	2.18588	Sp-Riok3	serine/threonine-protein kinase RIO3 (LOC752024), partial mRNA	SPU_002287	catalytic activity; protein serine/threonine kinase activity; ATP binding; transferase activity; transferring phosphorus-containing groups	RIO1 family	NA
WHL22.422529	2.18518	Sp-Slco4a1	solute carrier organic anion transporter family member 4A1 (LOC582078), mRNA	SPU_005952	transport; transporter activity; protein binding; membrane	Organic Anion Transporter Polypeptide (OATP) family; Major Facilitator Superfamily; Kazal-type serine protease inhibitor domain	Defensome_IonTransporter
WHL22.501657	2.18496	Sp-Slco4a1_5	solute carrier organic anion transporter family member 4A1 (LOC100891092), mRNA	SPU_014024	transport; transporter activity; membrane	Organic Anion Transporter Polypeptide (OATP) family; Major Facilitator Superfamily	Defensome_IonTransporter
WHL22.652484	2.18415	Sp-Chst1_3	carbohydrate sulfotransferase 1 (LOC100891876), transcript variant X1, mRNA	SPU_003467	sulfotransferase activity	Sulfotransferase domain; Sulfotransferase family	Adhesion_Proteoglycan
WHL22.301227	2.18368	Sp-Adfp	perilipin-2 (LOC581019), transcript variant X3, mRNA	SPU_001088	NA	Perilipin family; Transcription factor Opi1	Unclassified
WHL22.286322	2.18343	SPU_001714; Sp-01715	protein C19orf12 homolog (LOC577156), transcript variant X2, mRNA	SPU_001714; SPU_001715	NA	NA	NA
WHL22.400873	2.18299	Sp-Tsfm	elongation factor Ts, mitochondrial-like (LOC757001), mRNA	SPU_012116	translational elongation; translation elongation factor activity; intracellular	Elongation factor TS	Translation_Regulation
WHL22.74432	2.18224	Sp-Psma3	proteasome subunit alpha type-3 (LOC591599), mRNA	SPU_026711	ubiquitin-dependent protein catabolic process; proteolysis involved in cellular protein catabolicprocess; endopeptidase activity; threonine-type endopeptidase activity; proteasome core complex; proteasome core complex; alpha-subunit complex	Proteasome subunit; Proteasome subunit A N-terminal signature	Metabolism_ProteinDegradation
WHL22.754883	2.18203	Sp-Rpip1; Sp-Rpip1_1	60S acidic ribosomal protein P1 (LOC589183), mRNA	SPU_015870; SPU_027123	translational elongation; structural constituent of ribosome; intracellular; ribosome	60s Acidic ribosomal protein	Translation_RibosomalProtein
WHL22.767488	2.18112	Sp-Apn5b; Sp-Apn5a	aminopeptidase N (LOC584441), mRNA	SPU_015599; SPU_027486	proteolysis	ERAP1-like C-terminal domain	NA
WHL22.372144	2.18073	Sp-Thred	probable serine racemase (LOC584103), mRNA	SPU_004677	NA	Pyridoxal-phosphate dependent enzyme	Unclassified
WHL22.467582	2.1778	Sp-Sbdsh	ribosome maturation protein SBDS (LOC100891397), mRNA	SPU_010670	ribosome biogenesis	SBDS protein C-terminal domain; Shwachman-Bodian-Diamond syndrome (SBDS) protein	Translation_RibosomalBiogenesis
WHL22.140308	2.17635	Sp-TimL	protein timeless (LOC587080), transcript variant X2, mRNA	SPU_028411	NA	Timeless protein	Nervous_Circadian
WHL22.294939	2.1762	SPU_008099	WD repeat-containing protein 6 (LOC100888584), mRNA	SPU_008099	NA	NA	NA
WHL22.576944	2.17604	Sp-C2orf69L	UPF0565 protein C2orf69 homolog (LOC762422), mRNA	SPU_022467	NA	Uncharacterised protein family UPF0565	Unclassified
WHL22.684732	2.17424	Sp-Cyp3L13	cytochrome P450 3A6 (LOC591011), mRNA	SPU_005521	oxidation-reduction process; monooxygenase activity; iron ion binding; oxidoreductase activity; acting on paired donors; withincorporation or reduction of molecular oxygen; heme binding	Cytochrome P450	Defensome_OxidativeBiotransformation
WHL22.514021	2.17394	Sp-C9orf64L	UPF0553 protein C9orf64 (LOC584962), transcript variant X2, mRNA	SPU_004202	NA	Potential Queuosine, Q, salvage protein family	Metabolism_Coenzyme
WHL22.435163	2.1739	Sp-Clpx	ATP-dependent Clp protease ATP-binding subunit clpX-like, mitochondrial (LOC592972), transcript variant X1, mRNA	SPU_027651	protein folding; nucleotide binding; ATP binding; nucleoside-triphosphatase activity; unfolded protein binding	AAA domain (Cdc48 subfamily); ATPase family associated with various cellular activities (AAA); C-terminal, D2-small domain, of ClpB protein	ATPase
WHL22.691172	2.17251	Sp-C6orf134	alpha-tubulin N-acetyltransferase 1 (LOC581275), mRNA	SPU_020367	alpha-tubulin acetylation; tubulin N-acetyltransferase activity	GNAT acetyltransferase, Mec-17	Homolog-of-gene-with-unknown-function
WHL22.610200	2.17059	SPU_009684	serine/threonine-protein kinase N2-like (LOC105437311), mRNA	SPU_009684	signal transduction	Hr1 repeat	NA
WHL22.652480	2.17015	SPU_003466	atrial natriuretic peptide receptor 1-like (LOC105446336), mRNA	SPU_003466	cyclic nucleotide biosynthetic process; intracellular signal transduction; phosphorus-oxygen lyase activity	Adenylate and Guanylate cyclase catalytic domain	Lyase
WHL22.551965	2.16914	Sp-Iqsec1	IQ motif and SEC7 domain-containing protein 1 (LOC594729), partial mRNA	SPU_003044	regulation of ARF protein signal transduction; ARF guanyl-nucleotide exchange factor activity	Sec7 domain; PH domain	Transport_Translocon
WHL22.77054	2.16678	Sp-Hsdl	hydroxysteroid dehydrogenase-like protein 2 (LOC582286), mRNA	SPU_000597	metabolic process; oxidoreductase activity	SCP-2 sterol transfer family; short chain dehydrogenase; Enoyl-(Acyl carrier protein) reductase	Metabolism_Lipid
WHL22.65792	2.1617	Sp-Mfsd6	major facilitator superfamily domain-containing protein 6 (LOC589433), mRNA	SPU_002072	transmembrane transport; integral component of membrane	MFS_1 like family; Major Facilitator Superfamily; Nucleoside H+ symporter	Unclassified
WHL22.594005	2.15795	SPU_015477; SPU_016119	gamma-glutamylcyclotransferase (LOC584050), mRNA	SPU_015477; SPU_016119	glutathione biosynthetic process; gamma-glutamylcyclotransferase activity	AIG2-like family; Gamma-glutamyl cyclotransferase, AIG2-like	NA
WHL22.653746	2.15676	WHL22.653746	NA	NA	NA	NA	NA
WHL22.425962	2.15188	Sp-Atp5l_1	ATP synthase G chain (LOC373259), partial mRNA	SPU_003273	ATP synthesis coupled proton transport; hydrogen ion transmembrane transporter activity; mitochondrial proton-transporting ATP synthase complex;coupling factor F(o)	Mitochondrial ATP synthase g subunit	ATPase
WHL22.701790	2.15123	SPU_001616	choline dehydrogenase, mitochondrial-like (LOC587688), mRNA	SPU_001616	oxidation-reduction process; oxidoreductase activity; acting on CH-OH group of donors	GMC oxidoreductase	Oxidoreductase
WHL22.597184	2.14902	Sp-Cbxh4	myoneurin (LOC100893972), mRNA	SPU_020946	NA	Chromo (CHRromatin Organisation MOdifier) domain; CBX family C-terminal motif	Unclassified
WHL22.169457	2.14578	SPU_026098	proton-coupled amino acid transporter 1 (LOC100893910), mRNA	SPU_026098	NA	Transmembrane amino acid transporter protein	NA
WHL22.544273	2.14556	Sp-Sgpl1_1	sphingosine-1-phosphate lyase 1 (LOC585628), mRNA	SPU_020002	carboxylic acid metabolic process; catalytic activity; carboxy-lyase activity; pyridoxal phosphate binding	Pyridoxal-dependent decarboxylase conserved domain; Aminotransferase class-V	Metabolism_AminoAcid
WHL22.611505	2.14323	SPU_004914	serine/arginine repetitive matrix protein 5 (LOC764602), mRNA	SPU_004914	NA	NA	NA
WHL22.543168	2.13743	SPU_023189	methionyl-tRNA formyltransferase, mitochondrial (LOC575597), mRNA	SPU_023189	biosynthetic process; catalytic activity; hydroxymethyl-; formyl- and related transferaseactivity	Formyl transferase, C-terminal domain	Transferase
WHL22.570527	2.13453	Sp-Dhps_4	deoxyhypusine synthase (LOC582547), transcript variant X1, mRNA	SPU_022098	peptidyl-lysine modification to hypusine	Deoxyhypusine synthase	Ligase
WHL22.116946	2.13262	WHL22.116946	uncharacterized LOC100889756 (LOC100889756), mRNA	NA	NA	NA	NA
WHL22.652241	2.13144	Sp-Tf	melanotransferrin (LOC581063), mRNA	SPU_026949	iron ion transport; cellular iron ion homeostasis; ferric iron binding; extracellular region	Transferrin; ABC transporter, phosphonate, periplasmic substrate-binding protein	Defensome_MetalDetoxification
WHL22.400281	2.13082	Sp-Nfs1	cysteine desulfurase, mitochondrial (LOC584446), mRNA	SPU_010402	cysteine metabolic process; metabolic process; catalytic activity; pyridoxal phosphate binding; cysteine desulfurase activity	Aminotransferase class-V; Beta-eliminating lyase	Metabolism_AminoAcid
WHL22.761678	2.12972	Sp-Slc35a3	UDP-N-acetylglucosamine transporter (LOC585592), mRNA	SPU_023420	NA	Nucleotide-sugar transporter; EamA-like transporter family; Putative multidrug resistance efflux transporter	Metabolism_Carbohydrate
WHL22.408052	2.12755	Sp-ExonepL	small RNA degrading nuclease 5 (LOC594475), transcript variant X1, mRNA	SPU_011426	metabolic process; nucleic acid binding; catalytic activity; exonuclease activity	Exonuclease	Hydrolase
WHL22.311225	2.12744	Sp-Cpa4L; Sp-CpaL_1	carboxypeptidase B (LOC100893878), mRNA	SPU_001397; SPU_027929	proteolysis; carboxypeptidase activity; metallocarboxypeptidase activity; zinc ion binding	Zinc carboxypeptidase; Carboxypeptidase activation peptide	Metalloprotease
WHL22.737594	2.12687	Sp-Rnf32	uncharacterized LOC100890498 (LOC100890498), mRNA	SPU_016899	protein binding; zinc ion binding	Meiosis-specific coiled-coil domain-containing protein MEIOC; Ring finger domain; RING-type zinc-finger	NA
WHL22.652447	2.12617	Sp-Slc30a3_2	zinc transporter 2 (LOC100891808), mRNA	SPU_021020	cation transport; transmembrane transport; cation transmembrane transporter activity; integral component of membrane	Cation efflux family	Metabolism_InorganicIon
WHL22.733507	2.12541	Sp-Unc44_308	ankyrin-3 (LOC577906), mRNA	SPU_015400	protein binding	Ankyrin repeats (3 copies); Ankyrin repeats (many copies); Ankyrin repeat	Unclassified
WHL22.670039	2.12244	SPU_014442; Sp-Tnni3k_1	serine/threonine-protein kinase TNNI3K (LOC576866), mRNA	SPU_014442; SPU_023791	protein binding	Ankyrin repeats (3 copies); Ankyrin repeat; Ankyrin repeats (many copies)	Unclassified
WHL22.658874	2.12184	Sp-Nphp3_1	nephrocystin-3 (LOC100890868), mRNA	SPU_009228	protein binding	Tetratricopeptide repeat; Tetratricopeptide repeat; Tetratricopeptide repeat	Unclassified
WHL22.456971	2.11749	Sp-Cenpe	centromere-associated protein E (LOC576192), mRNA	SPU_023126	microtubule-based movement; microtubule motor activity; ATP binding; microtubule binding; kinesin complex	Kinesin motor domain; Microtubule binding	Cytoskeleton_Kinesin
WHL22.218134	2.11212	Sp-Bard1L	BRCA1-associated RING domain protein 1 (LOC588646), mRNA	SPU_008899	protein binding	Ankyrin repeats (3 copies); Ankyrin repeats (many copies); BRCT domain, a BRCA1 C-terminus domain	Unclassified
WHL22.7141	2.11194	Sp-Csmd2L; Sp-Hypp_615	sushi, von Willebrand factor type A, EGF and pentraxin domain-containing protein 1 (LOC580186), mRNA	SPU_010441; SPU_010442	cell adhesion; membrane	Sushi repeat (SCR repeat); HYR domain	NA
WHL22.12838	2.11138	SPU_012896	4-hydroxy-2-oxoglutarate aldolase, mitochondrial (LOC579934), transcript variant X1, mRNA	SPU_012896	metabolic process; catalytic activity; lyase activity	Dihydrodipicolinate synthetase family	Ligase
WHL22.515891	2.1088	Sp-Ada	adenosine deaminase (LOC586781), mRNA	SPU_007696	purine ribonucleoside monophosphate biosynthetic process; deaminase activity	Adenosine/AMP deaminase	Metabolism_Nucleotide
WHL22.1090	2.10827	Sp-Gal3st1_14	uncharacterized LOC100893134 (LOC100893134), transcript variant X4, mRNA	SPU_027231	biosynthetic process; galactosylceramide sulfotransferase activity; Golgi apparatus; integral component of membrane	Galactose-3-O-sulfotransferase	Transferase
WHL22.462010	2.1056	Sp-RtL_2	uncharacterized LOC105439979 (LOC105439979), mRNA	SPU_016030	RNA-dependent DNA replication; RNA binding; RNA-directed DNA polymerase activity	Reverse transcriptase (RNA-dependent DNA polymerase); Endonuclease-reverse transcriptase	DNA_Replication
WHL22.453580	2.10459	Sp-Ovca2	ovarian cancer-associated gene 2 protein homolog (LOC586468), mRNA	SPU_001130	NA	Serine hydrolase (FSH1)	Metabolism_AminoAcid
WHL22.340552	2.1044	WHL22.340552	peptidylprolyl isomerase domain and WD repeat-containing protein 1 (LOC583567), mRNA	NA	NA	NA	NA
WHL22.27873	2.10421	Sp-Nol1	25S rRNA (cytosine-C(5))-methyltransferase nop2 (LOC582075), mRNA	SPU_010282	rRNA processing; RNA binding; methyltransferase activity; S-adenosylmethionine-dependent methyltransferaseactivity; hydrolase activity	16S rRNA methyltransferase RsmB/F; GDSL-like Lipase/Acylhydrolase family; N-terminal domain of 16S rRNA methyltransferase RsmF	Transferase
WHL22.488441	2.1009	Sp-Acadvl	very long-chain specific acyl-CoA dehydrogenase, mitochondrial (LOC584710), mRNA	SPU_009360	metabolic process; oxidation-reduction process; acyl-CoA dehydrogenase activity; oxidoreductase activity; acting on the CH-CH group ofdonors; flavin adenine dinucleotide binding	Acyl-CoA dehydrogenase, C-terminal domain; Acyl-CoA dehydrogenase, middle domain; Acyl-CoA dehydrogenase, N-terminal domain	Metabolism_Lipid
WHL22.52919	2.09952	WHL22.52919	cleavage and polyadenylation specificity factor subunit 1 (LOC764687), mRNA	NA	NA	NA	NA
WHL22.309651	2.09838	Sp-MyIV	myosin-IIIb (LOC577246), mRNA	SPU_001634	motor activity; ATP binding; myosin complex	Myosin head (motor domain)	Cytoskeleton_Cytokinesis
WHL22.227458	2.09829	Sp-Fam175b	BRISC complex subunit Abro1 (LOC589113), mRNA	SPU_021426	NA	NA	NA
WHL22.768113	2.09793	Sp-Nae1	NEDD8-activating enzyme E1 regulatory subunit (LOC100894042), mRNA	SPU_009268	NA	Ubiquitin-activating enzyme E1 four-helix bundle	NA
WHL22.60918	2.09765	SPU_017943; SPU_024751	39S ribosomal protein L18, mitochondrial (LOC591926), mRNA	SPU_017943; SPU_024751	translation; structural constituent of ribosome; intracellular; ribosome	Ribosomal L18 of archaea, bacteria, mitoch. and chloroplast	Translation_RibosomalProtein
WHL22.138671	2.09631	WHL22.138671	uncharacterized LOC100889972 (LOC100889972), mRNA	NA	NA	NA	NA
WHL22.50594	2.09309	SPU_011083	uncharacterized LOC105438345 (LOC105438345), ncRNA	SPU_011083	NA	NA	Unclassified
WHL22.618754	2.09286	Sp-Cat	catalase (LOC548621), mRNA	SPU_000281	response to oxidative stress; oxidation-reduction process; catalase activity; heme binding	Catalase; Catalase-related immune-responsive	Defensome_Antioxidant
WHL22.78013	2.08977	Sp-Gatae; Sp-GataL	GATA transcription factor e (GATAe), transcript variant X2, mRNA	SPU_010635; SPU_023654	regulation of transcription; DNA-templated; sequence-specific DNA binding transcription factor activity; zinc ion binding; sequence-specific DNA binding	GATA zinc finger	TranscriptionFactor_Other
WHL22.495575	2.08908	Sp-Dlg2_1; SPU_009381; Sp-Dlg2	discs large homolog 1-like protein (LOC592591), mRNA	SPU_004643; SPU_009381; SPU_011303	protein binding	Guanylate kinase; Variant SH3 domain; SH3 domain	NA
WHL22.51677	2.08818	Sp-Hypp_344	uncharacterized LOC581318 (LOC581318), transcript variant X1, mRNA	SPU_002125	NA	Plant nuclear matrix protein 1 (NMP1)	NA
WHL22.759034	2.08815	Sp-Hypp_719; SPU_028145	probable methylcrotonoyl-CoA carboxylase beta chain, mitochondrial (LOC574643), mRNA	SPU_013537; SPU_028145	protein binding; ligase activity	Carboxyl transferase domain; Immunoglobulin domain; Immunoglobulin V-set domain	Transferase
WHL22.148153	2.08757	Sp-H6pd	GDH/6PGL endoplasmic bifunctional protein (LOC590387), mRNA	SPU_026807	carbohydrate metabolic process; glucose metabolic process; pentose-phosphate shunt; oxidation-reduction process; glucose-6-phosphate dehydrogenase activity; 6-phosphogluconolactonase activity; NADP binding	Glucose-6-phosphate dehydrogenase, C-terminal domain; Glucosamine-6-phosphate isomerases/6-phosphogluconolactonase; Glucose-6-phosphate dehydrogenase, NAD binding domain	Metabolism_Carbohydrate
WHL22.626474	2.08377	Sp-Pycs_1; Sp-Pycs	delta-1-pyrroline-5-carboxylate synthase (LOC576086), transcript variant X1, mRNA	SPU_018900; SPU_027216	proline biosynthetic process; glutamate 5-kinase activity	Amino acid kinase family	Metabolism_AminoAcid
WHL22.714377	2.08336	WHL22.714377	telomerase protein component 1 (LOC762747), transcript variant X3, mRNA	NA	NA	NA	NA
WHL22.624694	2.08317	Sp-Hypp_1778; Sp-Paxillin	leucine-rich repeat extensin-like protein 1 (LOC575064), mRNA	SPU_008330; SPU_008331	NA	NA	NA
WHL22.451046	2.08044	Sp-Rps15	40S ribosomal protein S15 (LOC574998), mRNA	SPU_016200	translation; RNA binding; structural constituent of ribosome; ribosome; small ribosomal subunit	Ribosomal protein S19	Translation_RibosomalProtein
WHL22.386340	2.07966	WHL22.386340	ATPase family AAA domain-containing protein 3-B (LOC754581), mRNA	NA	NA	NA	NA
WHL22.105180	2.0784	WHL22.105180	carnitine O-acetyltransferase (LOC753780), mRNA	NA	NA	NA	NA
WHL22.90797	2.07811	SPU_003924	probable N-acetylgalactosaminyltransferase 9 (LOC583268), mRNA	SPU_003924	NA	Glycosyl transferase family 2; Glycosyltransferase like family 2	Transferase
WHL22.62498	2.0778	WHL22.62498	nuclear pore glycoprotein p62 (LOC590120), mRNA	NA	NA	NA	NA
WHL22.173075	2.07637	Sp-Hypp_122	uncharacterized LOC752822 (LOC752822), mRNA	SPU_015950	NA	NA	NA
WHL22.633329	2.07376	Sp-Ipgm	2,3-bisphosphoglycerate-independent phosphoglycerate mutase (LOC591606), mRNA	SPU_010377	glucose catabolic process; metabolic process; catalytic activity; phosphoglycerate mutase activity; manganese ion binding; metal ion binding; cytoplasm	Metalloenzyme superfamily; BPG-independent PGAM N-terminus (iPGM_N)	Metabolism_Carbohydrate
WHL22.38782	2.07185	Sp-PppL_126	solute carrier family 28 member 3-like (LOC105441640), mRNA	SPU_021266	RNA-dependent DNA replication; proteolysis; transport; DNA integration; nucleic acid binding; RNA binding; RNA-directed DNA polymerase activity; aspartic-type endopeptidase activity; nucleoside:sodium symporter activity; membrane	Reverse transcriptase (RNA-dependent DNA polymerase); RNase H-like domain found in reverse transcriptase; RNase H-like domain found in reverse transcriptase	NA
WHL22.20848	2.07145	Sp-Rdh14_1	retinol dehydrogenase 14 (LOC575294), mRNA	SPU_021000	metabolic process; oxidoreductase activity	short chain dehydrogenase; Enoyl-(Acyl carrier protein) reductase; KR domain	Metabolism_SecondaryMetabolites
WHL22.307917	2.06818	Sp-Mfsd5	molybdate-anion transporter-like (LOC574704), transcript variant X1, mRNA	SPU_028106	NA	Sugar-tranasporters, 12 TM; Major Facilitator Superfamily	Metabolism_Carbohydrate
WHL22.463416	2.06597	Sp-Utp11L	probable U3 small nucleolar RNA-associated protein 11 (LOC583163), partial mRNA	SPU_010312	rRNA processing; small-subunit processome	Utp11 protein	Translation_RibosomalBiogenesis
WHL22.117703	2.06597	Sp-Entpd4	ectonucleoside triphosphate diphosphohydrolase 4 (LOC580175), transcript variant X2, mRNA	SPU_004383	hydrolase activity	GDA1/CD39 (nucleoside phosphatase) family	Metabolism_Nucleotide
WHL22.51671	2.06394	Sp-Suclg2	succinyl-CoA ligase [GDP-forming] subunit beta, mitochondrial (LOC581428), mRNA	SPU_002124	metabolic process; catalytic activity; ATP binding	ATP-grasp domain; CoA-ligase; ATP-grasp domain	Metabolism_Energy
WHL22.519924	2.06111	Sp-Tmem49	vacuole membrane protein 1 (LOC585757), mRNA	SPU_023507	nucleic acid binding	SAP domain; SNARE associated Golgi protein	NucleicAcid_Binding
WHL22.147701	2.06011	Sp-Fem1cL_2	protein fem-1 homolog C-like (LOC100890783), mRNA	SPU_007838	protein binding	Ankyrin repeat; Ankyrin repeats (3 copies); Ankyrin repeat	Unclassified
WHL22.643112	2.05989	Sp-Msy	nuclease-sensitive element-binding protein 1 (LOC580680), transcript variant X2, mRNA	SPU_003107	regulation of transcription; DNA-templated; nucleic acid binding; DNA binding	'Cold-shock' DNA-binding domain	GermLineDeterminant
WHL22.117384	2.05407	Sp-Lyrm5	LYR motif-containing protein 5-like (LOC753337), transcript variant X2, misc_RNA	SPU_027936	NA	Complex 1 protein (LYR family); Complex1_LYR-like	Unclassified
WHL22.453063	2.05294	Sp-Uchl5	ubiquitin carboxyl-terminal hydrolase isozyme L5 (LOC576462), mRNA	SPU_009338	ubiquitin-dependent protein catabolic process; ubiquitin-specific protease activity; omega peptidase activity; intracellular	Ubiquitin carboxyl-terminal hydrolase, family 1; Ubiquitin carboxyl-terminal hydrolases	Hydrolase
WHL22.308283	2.05284	SPU_019154	glutathione S-transferase alpha-4 (LOC583081), transcript variant X2, mRNA	SPU_019154	NA	Glutathione S-transferase, C-terminal domain; Glutathione S-transferase, C-terminal domain	Defensome_ReductiveConjugativeBiotransformation
WHL22.360322	2.05255	WHL22.360322	very long-chain specific acyl-CoA dehydrogenase, mitochondrial (LOC584710), mRNA	NA	NA	NA	NA
WHL22.450414	2.04858	WHL22.450414	methylthioribose-1-phosphate isomerase (LOC763844), mRNA	NA	NA	NA	NA
WHL22.426305	2.0483	Sp-Nupb2	exocyst complex component 7 (LOC100888040), partial mRNA	SPU_014324	iron-sulfur cluster assembly; ATP binding; 4 iron; 4 sulfur cluster binding	NUBPL iron-transfer P-loop NTPase; CobQ/CobB/MinD/ParA nucleotide binding domain; AAA domain	Ligase
WHL22.442349	2.04723	Sp-Tmem107	transmembrane protein 107-like (LOC576129), mRNA	SPU_013796	NA	Transmembrane protein	NA
WHL22.464461	2.04633	Sp-Dhrsx_1; Sp-Dhrsx_3	dehydrogenase/reductase SDR family member on chromosome X (LOC583787), transcript variant X2, mRNA	SPU_004271; SPU_019016	metabolic process; oxidoreductase activity	short chain dehydrogenase; Enoyl-(Acyl carrier protein) reductase	NA
WHL22.264890	2.04604	SPU_018131	protein FAM195B (LOC753903), mRNA	SPU_018131	NA	FAM195 family	NA
WHL22.742167	2.04382	Sp-Tceb3	transcription elongation factor B polypeptide 3 (LOC593051), transcript variant X2, mRNA	SPU_002285	transcription; DNA-templated; regulation of transcription; DNA-templated; DNA binding; nucleus; integral component of membrane	RNA polymerase II transcription factor SIII (Elongin) subunit A; TFIIS helical bundle-like domain	Transcription_Regulation
WHL22.421427	2.04277	WHL22.421427	exosome complex exonuclease RRP42-like (LOC586452), mRNA	NA	NA	NA	NA
WHL22.499069	2.04212	SPU_001147; Sp-Clptm1; Sp-Clptm1_1	cleft lip and palate transmembrane protein 1 homolog (LOC582927), mRNA	SPU_001147; SPU_001148; SPU_003209	NA	NA	NA
WHL22.579660	2.04192	Sp-Zir1	dedicator of cytokinesis protein 7 (LOC587014), mRNA	SPU_013842	NA	C2 domain in Dock180 and Zizimin proteins; Domain of unknown function (DUF3398); Dock homology region 2	GTPase_RhoRegulator_RhoGEFCZH
WHL22.637573	2.04179	WHL22.637573	uncharacterized LOC100889024 (LOC100889024), mRNA	NA	NA	NA	NA
WHL22.457605	2.04132	SPU_007426	probable methyltransferase-like protein 15 (LOC590670), mRNA	SPU_007426	methyltransferase activity	MraW methylase family	Transferase
WHL22.653575	2.0411	SPU_018606	2-methoxy-6-polyprenyl-1,4-benzoquinol methylase, mitochondrial (LOC579985), mRNA	SPU_018606	methyltransferase activity	ubiE/COQ5 methyltransferase family	Transferase
WHL22.509189	2.04082	Sp-122E; SPU_010726; SPU_018057	anoctamin-8 (LOC588981), mRNA	SPU_004069; SPU_010726; SPU_018057	NA	Calcium-activated chloride channel	Homolog-of-gene-with-unknown-function
WHL22.624243	2.03815	WHL22.624243	uncharacterized LOC100893517 (LOC100893517), mRNA	NA	NA	NA	NA
WHL22.246058	2.03747	Sp-Cox4i1	cytochrome c oxidase subunit 4 isoform 1, mitochondrial (LOC591899), mRNA	SPU_014478	cytochrome-c oxidase activity	Cytochrome c oxidase subunit IV	Metabolism_Energy
WHL22.282937	2.03544	SPU_019509; Sp-Rdh8_5	retinol dehydrogenase 8 (LOC582508), mRNA	SPU_019509; SPU_019510	metabolic process; oxidoreductase activity	short chain dehydrogenase; Enoyl-(Acyl carrier protein) reductase; KR domain	Dehydrogenase
WHL22.71321	2.03517	WHL22.71321	uncharacterized LOC764341 (LOC764341), partial mRNA	NA	NA	NA	NA
WHL22.255599	2.03076	Sp-Cebpa	CCAAT/enhancer-binding protein alpha-like (LOC100893285), mRNA	SPU_001657	regulation of transcription; DNA-templated; sequence-specific DNA binding transcription factor activity; sequence-specific DNA binding	Basic region leucine zipper; bZIP transcription factor	Transcription_Regulation
WHL22.321420	2.03011	Sp-Tmem20_2	solute carrier family 35 member G1 (LOC582680), transcript variant X2, mRNA	SPU_020900	membrane	EamA-like transporter family	Homolog-of-gene-with-unknown-function
WHL22.535091	2.02911	Sp-Tollip	toll-interacting protein (LOC756664), mRNA	SPU_021673	protein binding	CUE domain; C2 domain	ImmuneSystem_Signal
WHL22.22280	2.0272	Sp-Scye1; SPU_025400	aminoacyl tRNA synthase complex-interacting multifunctional protein 1 (LOC594706), transcript variant X1, mRNA	SPU_013261; SPU_025400	tRNA binding	Putative tRNA binding domain	NucleicAcid_Binding
WHL22.524593	2.02616	Sp-Mbtps1	membrane-bound transcription factor site-1 protease-like (LOC100890867), mRNA	SPU_025141	proteolysis; serine-type endopeptidase activity	Subtilase family	Metabolism_ProteinDegradation
WHL22.702012	2.02453	WHL22.702012	dolichyl-diphosphooligosaccharide--protein glycosyltransferase subunit STT3A (LOC752085), mRNA	NA	NA	NA	NA
WHL22.599075	2.02451	WHL22.599075	28S ribosomal protein S18a, mitochondrial-like (LOC105445936), mRNA	NA	NA	NA	NA
WHL22.119652	2.0243	Sp-Nnt	NAD(P) transhydrogenase (LOC373388), mRNA	SPU_018400	proton transport; oxidation-reduction process; NAD(P)+ transhydrogenase activity; NAD(P)+ transhydrogenase (AB-specific) activity; NADP binding; integral component of membrane	NAD(P) transhydrogenase beta subunit; Alanine dehydrogenase/PNT, C-terminal domain; Alanine dehydrogenase/PNT, N-terminal domain	Dehydrogenase
WHL22.702819	2.02004	WHL22.702819	lactation elevated protein 1 (LOC757016), mRNA	NA	NA	NA	NA
WHL22.589307	2.01995	Sp-PlexA4_2	plexin-A4 (LOC762390), mRNA	SPU_008472	signal transduction; multicellular organismal development; receptor activity; protein binding; intracellular; membrane	Plexin cytoplasmic RasGAP domain; Sema domain; IPT/TIG domain	Adhesion_Neural
WHL22.580998	2.01853	Sp-Asp_14; SPU_019086	alkaline serine protease ver112 (LOC591764), mRNA	SPU_013506; SPU_019086	proteolysis; serine-type endopeptidase activity	Subtilase family	Metabolism_PeptidaseInhibitor
WHL22.20842	2.01825	SPU_020999	uncharacterized LOC100890400 (LOC100890400), mRNA	SPU_020999	NA	Thioesterase superfamily; Thioesterase-like superfamily	Hydrolase
WHL22.723969	2.01688	Sp-AspatL	aspartate aminotransferase (LOC582121), transcript variant X1, mRNA	SPU_021037	biosynthetic process; catalytic activity; pyridoxal phosphate binding	Aminotransferase class I and II	Transferase
WHL22.184964	2.01647	Sp-Lats	serine/threonine-protein kinase LATS1 (LOC590401), transcript variant X2, mRNA	SPU_009470	protein phosphorylation; mitosis; hippo signaling; protein kinase activity; protein serine/threonine kinase activity; ATP binding; transferase activity; transferring phosphorus-containing groups	Protein kinase domain; Protein tyrosine kinase; Haspin like kinase domain	Kinase_AGC
WHL22.35868	2.01431	Sp-Trip4	activating signal cointegrator 1 (LOC581973), mRNA	SPU_023471	regulation of transcription; DNA-templated; zinc ion binding; nucleus	ASCH domain; Putative zinc finger motif, C2HC5-type	NA
WHL22.765264	2.01271	Sp-Ago1	argonaute 1 (ago1), transcript variant X1, mRNA	SPU_019390	protein binding	N-terminal domain of argonaute; PAZ domain; Argonaute linker 1 domain	NA
WHL22.697472	2.01241	Sp-C12orf4	protein C12orf4 homolog (LOC585368), mRNA	SPU_010150	NA	Uncharacterized conserved protein (DUF2362)	Homolog-of-gene-with-unknown-function
WHL22.158340	2.0116	SPU_003054; Sp-Noc2L	nucleolar complex protein 2 homolog (LOC585237), mRNA	SPU_003054; SPU_022539	NA	NA	NA
WHL22.626898	2.01026	Sp-GrpE	grpE protein homolog 1, mitochondrial (LOC594418), mRNA	SPU_014580	protein folding; adenyl-nucleotide exchange factor activity; protein homodimerization activity; chaperone binding	GrpE	Chaperone
WHL22.732639	2.00982	Sp-Eif3c	eukaryotic translation initiation factor 3 subunit C (LOC582130), mRNA	SPU_026863	translational initiation; RNA binding; translation initiation factor activity; protein binding; translation initiation factor binding; eukaryotic translation initiation factor 3 complex	Eukaryotic translation initiation factor 3 subunit 8 N-terminus; PCI domain; Tetracycline resistance leader peptide	Translation_Factor
WHL22.512017	2.00721	Sp-Pabpc1	polyA-binding protein (pabp), mRNA	SPU_015317	nucleotide binding; nucleic acid binding; RNA binding	RNA recognition motif. (a.k.a. RRM, RBD, or RNP domain); Poly-adenylate binding protein, unique domain	NA
WHL22.701919	2.00717	Sp-Ptpl	very-long-chain (3R)-3-hydroxyacyl-CoA dehydratase 2 (LOC592170), transcript variant X1, mRNA	SPU_001280	NA	Protein tyrosine phosphatase-like protein, PTPLA	Phosphatase_Tyrosine
WHL22.345513	2.00275	Sp-C20orf11L	glucose-induced degradation protein 8 homolog (LOC578549), mRNA	SPU_025868	protein binding	CTLH/CRA C-terminal to LisH motif domain; LisH	NA
WHL22.53375	2.00239	Sp-Immt	MICOS complex subunit MIC60 (LOC586678), mRNA	SPU_004358	NA	Mitochondrial inner membrane protein	Unclassified
WHL22.738124	2.00226	Sp-Dnaja3	dnaJ homolog subfamily A member 3, mitochondrial (LOC581863), mRNA	SPU_025633	protein folding; response to heat; ATP binding; heat shock protein binding; unfolded protein binding	DnaJ domain; DnaJ C terminal domain; DnaJ central domain	Chaperone
WHL22.515420	2.00169	WHL22.515420	uncharacterized LOC593851 (LOC593851), misc_RNA	NA	NA	NA	NA
WHL22.501010	2.0014	Sp-Sec31a_1; SPU_023780; Sp-Sec31a	protein transport protein Sec31A (LOC576151), mRNA	SPU_023779; SPU_023780; SPU_026404	protein binding	WD domain, G-beta repeat	Unclassified
WHL22.502432	2.00078	Sp-Tnni3k	serine/threonine-protein kinase TNNI3K (LOC587209), partial mRNA	SPU_015541	protein phosphorylation; protein kinase activity; protein binding; ATP binding; transferase activity; transferring phosphorus-containing groups	Protein tyrosine kinase; Protein kinase domain; Ankyrin repeats (3 copies)	NA
WHL22.292627	2.00075	Sp-RigIL8; Sp-Ddx58_1; Sp-RigIL10; Sp-RigIL5	probable ATP-dependent RNA helicase DDX58 (LOC578285), transcript variant X3, mRNA	SPU_007126; SPU_010983; SPU_014118; SPU_025885	nucleic acid binding; helicase activity; ATP binding	DEAD/DEAH box helicase; Type III restriction enzyme, res subunit; Helicase conserved C-terminal domain	ImmuneSystem_Receptor_OtherPRR
WHL22.244597	1.99885	Sp-Syyn1	E3 ubiquitin-protein ligase synoviolin (LOC579528), mRNA	SPU_028739	protein binding; zinc ion binding	Ring finger domain; RING-H2 zinc finger domain; Zinc finger, C3HC4 type (RING finger)	Apoptosis_RegulatoryFactor
WHL22.478923	1.9982	Sp-Lonp1	lon protease homolog, mitochondrial (LOC100889553), mRNA	SPU_011881	proteolysis; protein catabolic process; ATP-dependent peptidase activity; serine-type endopeptidase activity; ATP binding	ATP-dependent protease La (LON) substrate-binding domain	Metabolism_ProteinDegradation
WHL22.387865	1.99729	Sp-Rad1	uncharacterized protein C19orf47 homolog (LOC592234), transcript variant X1, mRNA	SPU_028053	DNA damage checkpoint; DNA repair; nucleus	Repair protein Rad1/Rec1/Rad17	NA
WHL22.404038	1.99618	Sp-PolypL_6	sulfotransferase 1C4-like (LOC577458), mRNA	SPU_014716	RNA-dependent DNA replication; proteolysis; DNA integration; nucleic acid binding; RNA binding; RNA-directed DNA polymerase activity; aspartic-type endopeptidase activity; zinc ion binding	RNase H-like domain found in reverse transcriptase; RNase H-like domain found in reverse transcriptase; Integrase zinc binding domain	NA
WHL22.699375	1.9961	Sp-Hypp_1133	uncharacterized LOC577616 (LOC577616), mRNA	SPU_024996	protein binding; zinc ion binding; acid-amino acid ligase activity; metal ion binding	Zinc finger C-x8-C-x5-C-x3-H type (and similar); CHY zinc finger; Torus domain	NA
WHL22.544172	1.99588	Sp-Tcea1	transcription elongation factor S-II (LOC594692), partial mRNA	SPU_020528	transcription; DNA-templated	Transcription factor S-II (TFIIS), central domain	Unclassified
WHL22.701496	1.99305	WHL22.701496	zinc finger protein 622 (LOC764303), transcript variant X1, mRNA	NA	NA	NA	NA
WHL22.323337	1.99245	Sp-Tomm40	mitochondrial import receptor subunit TOM40 homolog (LOC585934), transcript variant X1, mRNA	SPU_025777	transmembrane transport; mitochondrial outer membrane	Eukaryotic porin	NA
WHL22.58443	1.99237	Sp-Fbxo32	F-box only protein 32 (LOC756255), mRNA	SPU_018125	NA	NA	NA
WHL22.137967	1.99177	Sp-Rbm22	pre-mRNA-splicing factor RBM22 (LOC588322), mRNA	SPU_022922	nucleotide binding; nucleic acid binding; metal ion binding	RNA recognition motif. (a.k.a. RRM, RBD, or RNP domain); Zinc finger domain; Torus domain	NA
WHL22.301088	1.99177	Sp-Hypp_2885	putative helicase MOV-10 (LOC100892395), mRNA	SPU_027081	NA	NA	NA
WHL22.63566	1.99161	Sp-C22orf25L	transport and Golgi organization protein 2 homolog (LOC764566), mRNA	SPU_003139	NA	Transport and Golgi organisation 2	Homolog-of-gene-with-unknown-function
WHL22.150232	1.99147	Sp-Fibp	acidic fibroblast growth factor intracellular-binding protein (LOC579756), mRNA	SPU_011365	fibroblast growth factor binding	Acidic fibroblast growth factor binding (FIBP)	Hormone_GrowthFactor
WHL22.9532	1.99072	Sp-Rap1gds1	rap1 GTPase-GDP dissociation stimulator 1-B (LOC579280), mRNA	SPU_003132	binding; protein binding	Armadillo/beta-catenin-like repeat; V-ATPase subunit H	Unclassified
WHL22.494746	1.98936	Sp-Mrpl	ATP-binding cassette sub-family C member 8 (LOC100892057), mRNA	SPU_012004	transport; transmembrane transport; nucleotide binding; ATP binding; ATPase activity; nucleoside-triphosphatase activity; ATPase activity; coupled to transmembrane movement ofsubstances; integral component of membrane	ABC transporter transmembrane region; ABC transporter; RecF/RecN/SMC N terminal domain	Metabolism_SecondaryMetabolites
WHL22.380789	1.989	WHL22.380789	protein SDA1 homolog (LOC591492), partial mRNA	NA	NA	NA	NA
WHL22.508743	1.98847	Sp-Ttrap	tyrosyl-DNA phosphodiesterase 2 (LOC764829), mRNA	SPU_013090	NA	Endonuclease/Exonuclease/phosphatase family	Hydrolase
WHL22.416230	1.98625	SPU_027316	cathepsin B (LOC582922), mRNA	SPU_027316	proteolysis; regulation of catalytic activity; cysteine-type endopeptidase activity; cysteine-type peptidase activity	Papain family cysteine protease; Peptidase family C1 propeptide	Metabolism_ProteinDegradation
WHL22.668264	1.98608	Sp-Ehmt1-2	histone-lysine N-methyltransferase EHMT1-like (LOC105437278), partial mRNA	SPU_022792	protein binding	Ankyrin repeats (3 copies); Ankyrin repeats (many copies); Ankyrin repeat	Histone_Methyltransferase
WHL22.643211	1.98453	WHL22.643211	28S ribosomal protein S29, mitochondrial (LOC581381), mRNA	NA	NA	NA	NA
WHL22.609170	1.98316	Sp-Hypp_884	protein fem-1 homolog B-like (LOC100894058), transcript variant X2, mRNA	SPU_017591	protein binding	Ankyrin repeat; Ankyrin repeats (3 copies); Ankyrin repeats (many copies)	Unclassified
WHL22.455690	1.98306	Sp-Kynu_2	kynureninase-like (LOC587607), mRNA	SPU_008372	tryptophan catabolic process; NAD biosynthetic process; catalytic activity; pyridoxal phosphate binding; kynureninase activity; cytoplasm	NA	NA
WHL22.144917	1.98168	Sp-Heph	hephaestin-like protein 1 (LOC100891204), mRNA	SPU_001973	copper ion transport; cellular iron ion homeostasis; ferroxidase activity; copper ion binding	Multicopper oxidase	NA
WHL22.468304	1.97795	Sp-Grwd1	glutamate-rich WD repeat-containing protein 1 (LOC581222), transcript variant X2, mRNA	SPU_027972	protein binding	WD domain, G-beta repeat; Histone-binding protein RBBP4 or subunit C of CAF1 complex; Eukaryotic translation initiation factor eIF2A	Unclassified
WHL22.418530	1.97759	Sp-Dolpp1	dolichyldiphosphatase 1 (LOC753409), mRNA	SPU_025535	catalytic activity; membrane	PAP2 superfamily	Metabolism_Lipid
WHL22.418632	1.976	SPU_005319; Sp-Aldh9aLf	aldehyde dehydrogenase family 9 member A1-A (LOC583864), mRNA	SPU_005319; SPU_028158	metabolic process; oxidation-reduction process; oxidoreductase activity	Aldehyde dehydrogenase family	Dehydrogenase
WHL22.679908	1.97549	Sp-Hepdmn; Sp-Epdmnh2	mammalian ependymin-related protein 1 (LOC100893150), transcript variant X1, mRNA	SPU_000149; SPU_009052	NA	NA	NA
WHL22.59221	1.97541	Sp-Erg1	squalene monooxygenase (LOC756574), mRNA	SPU_009100	NA	FAD dependent oxidoreductase; FAD binding domain; NAD(P)-binding Rossmann-like domain	Oxidoreductase
WHL22.540942	1.97538	Sp-WntA; Sp-WntA_1	protein Wnt-4 (LOC593012), mRNA	SPU_024946; SPU_024947	multicellular organismal development; Wnt signaling pathway; receptor binding; extracellular region	wnt family	Signaling_WntFzd
WHL22.447834	1.97534	Sp-Socax	low affinity vacuolar monovalent cation/H(+) antiporter (LOC582800), mRNA	SPU_009168	transmembrane transport; integral component of membrane	Inner membrane component domain; Sodium/calcium exchanger protein	NA
WHL22.323973	1.97461	Sp-Sdf2	stromal cell-derived factor 2 (LOC578962), mRNA	SPU_004584	membrane	MIR domain	Unclassified
WHL22.44643	1.97317	Sp-Ppar2	peroxisome proliferator-activated receptor gamma (LOC579208), mRNA	SPU_021289	regulation of transcription; DNA-templated; steroid hormone mediated signaling pathway; DNA binding; sequence-specific DNA binding transcription factoractivity; steroid hormone receptor activity; zinc ion binding; sequence-specific DNA binding; nucleus	Zinc finger, C4 type (two domains); Ligand-binding domain of nuclear hormone receptor	Defensome_ReceptorTF
WHL22.240298	1.97013	Sp-Dhx29	ATP-dependent RNA helicase DHX29 (LOC588393), mRNA	SPU_008786	nucleic acid binding; helicase activity; ATP binding; ATP-dependent helicase activity	Oligonucleotide/oligosaccharide-binding (OB)-fold; Helicase associated domain (HA2); Helicase conserved C-terminal domain	NucleicAcid_Helicase
WHL22.437854	1.96985	Sp-Arsj	arylsulfatase J (LOC585225), mRNA	SPU_002561	metabolic process; catalytic activity; sulfuric ester hydrolase activity	Sulfatase	Hydrolase
WHL22.368488	1.96852	Sp-Rsk2; SPU_026083	ribosomal protein S6 kinase alpha-2 (LOC592417), mRNA	SPU_014818; SPU_026083	protein phosphorylation; protein kinase activity; ATP binding; transferase activity; transferring phosphorus-containing groups	Protein kinase domain; Protein tyrosine kinase	Fertilization
WHL22.509931	1.9685	WHL22.509931	uncharacterized LOC105445680 (LOC105445680), partial mRNA	NA	NA	NA	NA
WHL22.768655	1.96849	WHL22.768655	uncharacterized LOC100889410 (LOC100889410), mRNA	NA	NA	NA	NA
WHL22.150127	1.96745	SPU_000690; Sp-Trpc4	short transient receptor potential channel 4-associated protein (LOC575851), transcript variant X1, mRNA	SPU_000690; SPU_014795	NA	Protein of unknown function (DUF3689)	NA
WHL22.493260	1.96544	Sp-Mtif2L2; Sp-Mtif2L1	translation initiation factor IF-2, mitochondrial-like (LOC586501), mRNA	SPU_004718; SPU_016335	GTPase activity; GTP binding	Macro domain; Elongation factor Tu GTP binding domain	GTPase_Translational
WHL22.316183	1.96494	Sp-Z378; Sp-Z379_2	zinc finger protein Xfin (LOC754050), mRNA	SPU_003207; SPU_022474	nucleic acid binding; metal ion binding	Zinc-finger double domain; Zinc finger, C2H2 type; C2H2-type zinc finger	ZincFinger
WHL22.701746	1.96456	WHL22.701746	organic cation transporter protein (LOC764907), mRNA	NA	NA	NA	NA
WHL22.367665	1.96332	Sp-Dynact1ph	dynactin subunit 1 (LOC579698), transcript variant X9, mRNA	SPU_013935	microtubule-based transport; dynein binding; dynactin complex	Dynein associated protein; CAP-Gly domain	Cytoskeleton_MicrotubuleAssociated
WHL22.649633	1.95904	Sp-Slc23a1_2	solute carrier family 23 member 1 (LOC581718), mRNA	SPU_008192	transport; transmembrane transport; transporter activity; membrane	Permease family	Metabolism_Nucleotide
WHL22.113362	1.95758	WHL22.113362	uncharacterized LOC590170 (LOC590170), transcript variant X5, mRNA	NA	NA	NA	NA
WHL22.235889	1.9572	Sp-Tmprss5L	uncharacterized LOC577075 (LOC577075), mRNA	SPU_010206	proteolysis; catalytic activity; serine-type endopeptidase activity; protein binding	Trypsin; CUB domain; Low-density lipoprotein receptor domain class A	Metabolism_AminoAcid
WHL22.243206	1.95708	Sp-Kiaa1161L_1	uncharacterized family 31 glucosidase KIAA1161-like (LOC586851), transcript variant X1, mRNA	SPU_011865	carbohydrate metabolic process; catalytic activity; hydrolase activity; hydrolyzing O-glycosyl compounds	Glycosyl hydrolases family 31	Hydrolase
WHL22.646543	1.95679	SPU_007593	actin-related protein 2/3 complex subunit 1A (LOC589447), partial mRNA	SPU_007593	regulation of actin filament polymerization; actin binding; protein binding; cytoskeleton	NA	NA
WHL22.603591	1.95616	Sp-Abce1	ATP-binding cassette sub-family E member 1 (LOC753622), mRNA	SPU_017469	nucleotide binding; ATP binding; ATPase activity; nucleoside-triphosphatase activity; iron-sulfur cluster binding	ABC transporter; Possible Fer4-like domain in RNase L inhibitor, RLI; RecF/RecN/SMC N terminal domain	Defensome_ABCTransporter
WHL22.506776	1.95612	Sp-Adipor2	adiponectin receptor protein (LOC585578), mRNA	SPU_004548	integral component of membrane	Haemolysin-III related	Unclassified
WHL22.28700	1.9561	Sp-Solh	calpain-15 (LOC579407), transcript variant X1, mRNA	SPU_017121	proteolysis; calcium-dependent cysteine-type endopeptidase activity; zinc ion binding; intracellular	Calpain family cysteine protease; Zn-finger in Ran binding protein and others	Metabolism_ProteinDegradation
WHL22.752353	1.95592	Sp-Hypp_3033	uncharacterized LOC587762 (LOC587762), transcript variant X2, mRNA	SPU_021556	NA	NA	NucleicAcid_Binding
WHL22.555194	1.9553	WHL22.555194	5-formyltetrahydrofolate cyclo-ligase (LOC753829), mRNA	NA	NA	NA	NA
WHL22.96277	1.95524	Sp-Cyp3L16	cytochrome P450 3A13 (LOC586973), transcript variant X1, mRNA	SPU_014092	oxidation-reduction process; iron ion binding; oxidoreductase activity; acting on paired donors; withincorporation or reduction of molecular oxygen; heme binding	Cytochrome P450	Defensome_OxidativeBiotransformation
WHL22.491228	1.95465	SPU_009991	uncharacterized LOC100893534 (LOC100893534), transcript variant X2, mRNA	SPU_009991	protein binding	Immunoglobulin V-set domain; Immunoglobulin domain; Immunoglobulin I-set domain	ImmuneSystem_Misc
WHL22.713661	1.95372	Sp-Ebna1bp2_1	probable rRNA-processing protein EBP2 (LOC752540), mRNA	SPU_026065	NA	Eukaryotic rRNA processing protein EBP2	NucleicAcid_RNA-Processing
WHL22.61276	1.95292	SPU_024038	probable C-mannosyltransferase DPY19L3 (LOC581352), mRNA	SPU_024038	integral component of membrane	Q-cell neuroblast polarisation	Homolog-of-gene-with-unknown-function
WHL22.47594	1.95273	SPU_021881	autophagy-related protein 13 (LOC576968), transcript variant X2, mRNA	SPU_021881	NA	Autophagy-related protein 13	Homolog-of-gene-with-unknown-function
WHL22.656376	1.95116	Sp-Pgd; SPU_028465	6-phosphogluconate dehydrogenase, decarboxylating (LOC575941), transcript variant X1, mRNA	SPU_024379; SPU_028465	pentose-phosphate shunt; oxidation-reduction process; phosphogluconate dehydrogenase (decarboxylating) activity; oxidoreductase activity; oxidoreductase activity; acting on the CH-OH group ofdonors; NAD or NADP as acceptor; NADP binding; coenzyme binding	6-phosphogluconate dehydrogenase, C-terminal domain; NAD binding domain of 6-phosphogluconate dehydrogenase	Metabolism_Carbohydrate
WHL22.452934	1.94934	Sp-2310067g05rikh	calcium-binding mitochondrial carrier protein SCaMC-2 (LOC588410), transcript variant X2, mRNA	SPU_009107	transmembrane transport; calcium ion binding; mitochondrial inner membrane	Mitochondrial carrier protein; EF-hand domain pair; EF hand	Metabolism_Energy
WHL22.146308	1.94711	Sp-Cklf4	uncharacterized LOC580196 (LOC580196), mRNA	SPU_019408	membrane	NA	Unclassified
WHL22.413119	1.9465	Sp-Vps52L	vacuolar protein sorting-associated protein 52 homolog (LOC587102), mRNA	SPU_006460	NA	Vps52 / Sac2 family; Exocyst complex component Sec3	Transport_VacuolarProteinSorting
WHL22.63363	1.94541	SPU_008623; Sp-C1orf57L	transmembrane protein 53 (LOC585527), mRNA	SPU_008623; SPU_019202	NA	Eukaryotic protein of unknown function (DUF829)	Homolog-of-gene-with-unknown-function
WHL22.679183	1.94523	Sp-Eef1e1	eukaryotic translation elongation factor 1 epsilon-1 (LOC582811), mRNA	SPU_016439	NA	Glutathione S-transferase, C-terminal domain; Glutathione S-transferase, C-terminal domain	Transferase
WHL22.84204	1.94367	Sp-Pa2g4L; Sp-Pa2g4L_1	proliferation-associated protein 2G4 (LOC576641), mRNA	SPU_010630; SPU_017201	NA	Metallopeptidase family M24	Metalloprotease
WHL22.608876	1.94247	SPU_006368; Sp-Tulp4L	tubby-related protein 4 (LOC591879), transcript variant X5, mRNA	SPU_006368; SPU_016617	NA	NA	NA
WHL22.606441	1.94085	WHL22.606441	probable ATP-dependent RNA helicase DDX10 (LOC593344), partial mRNA	NA	NA	NA	NA
WHL22.725262	1.94054	Sp-Mrpl14L	39S ribosomal protein L14, mitochondrial (LOC581055), mRNA	SPU_003475	translation; structural constituent of ribosome; ribosome	Ribosomal protein L14p/L23e; Endonuclease-reverse transcriptase	Translation_RibosomalProtein
WHL22.624180	1.94025	Sp-Lzic	protein LZIC (LOC583046), mRNA	SPU_006400	beta-catenin binding	Beta-catenin-interacting protein ICAT	NA
WHL22.67099	1.93959	WHL22.67099	cation-dependent mannose-6-phosphate receptor (LOC100894011), transcript variant X1, mRNA	NA	NA	NA	NA
WHL22.386159	1.93797	Sp-Lrps5l; SPU_007034	low-density lipoprotein receptor-related protein 5 (LOC581905), transcript variant X1, mRNA	SPU_000044; SPU_007034	protein binding; zinc ion binding; metal ion binding; intracellular	Zinc finger, C3HC4 type (RING finger); Zinc finger, C3HC4 type (RING finger); Zinc finger, C3HC4 type (RING finger)	NA
WHL22.593906	1.93588	Sp-Psmf1	proteasome inhibitor PI31 subunit (LOC577551), mRNA	SPU_008890	NA	PI31 proteasome regulator N-terminal	Metabolism_ProteinDegradation
WHL22.32438	1.93575	WHL22.32438	parafibromin (LOC753029), mRNA	NA	NA	NA	NA
WHL22.365540	1.93415	SPU_005292	spermatogenesis-defective protein 39 homolog (LOC594381), mRNA	SPU_005292	NA	NA	Golgi
WHL22.370870	1.93066	Sp-Dnajhc4L	dnaJ homolog subfamily C member 4 (LOC588708), transcript variant X1, mRNA	SPU_028183	NA	DnaJ domain	Chaperone
WHL22.100681	1.92971	Sp-Hebp2_1	heme-binding protein 2 (LOC592620), mRNA	SPU_025072	NA	SOUL heme-binding protein	NA
WHL22.312143	1.92889	Sp-Z420	gastrula zinc finger protein XlCGF57.1 (LOC100890594), transcript variant X1, mRNA	SPU_028746	nucleic acid binding; metal ion binding	Zinc-finger double domain; Zinc finger, C2H2 type; C2H2-type zinc finger	ZincFinger
WHL22.97430	1.92879	SPU_011217	endoplasmic reticulum resident protein 44 (LOC587099), mRNA	SPU_011217	NA	NA	NA
WHL22.508483	1.92859	Sp-As3mt_1	arsenite methyltransferase (LOC589242), mRNA	SPU_023323	arsenite methyltransferase activity; cytosol	Methyltransferase domain; Methyltransferase domain; Methyltransferase domain	Transferase
WHL22.5073	1.92825	Sp-Blimp1	Blimp1/Krox1b (blimp1/krox), mRNA	SPU_027235	nucleic acid binding; protein binding; metal ion binding	Zinc-finger double domain; Zinc finger, C2H2 type; C2H2-type zinc finger	Nervous_Retinal
WHL22.421670	1.92508	Sp-Atp5a1	mitochondrial ATP synthase alpha subunit precursor (LOC373382), mRNA	SPU_017605	ATP synthesis coupled proton transport; ATP hydrolysis coupled proton transport; proton transport; ATP metabolic process; ATP binding; hydrolase activity; acting on acid anhydrides;catalyzing transmembrane movement of substances; proton-transporting ATP synthase activity; rotationalmechanism; proton-transporting ATPase activity; rotationalmechanism; proton-transporting two-sector ATPase complex; …	ATP synthase alpha/beta family, nucleotide-binding domain; ATP synthase alpha/beta chain, C terminal domain; ATP synthase alpha/beta family, beta-barrel domain	Metabolism_Energy
WHL22.634637	1.92386	Sp-Z475	zinc finger protein 84 (LOC100891755), transcript variant X2, mRNA	SPU_002140	nucleic acid binding; DNA binding; catalytic activity; metal ion binding; membrane	Zinc-finger double domain; Zinc finger, C2H2 type; C2H2-type zinc finger	Metabolism_Lipid
WHL22.118423	1.92342	SPU_001969	alpha-ketoglutarate-dependent dioxygenase alkB homolog 3 (LOC592282), mRNA	SPU_001969	NA	2OG-Fe(II) oxygenase superfamily	NA
WHL22.70438	1.92295	Sp-Rpl21	ribosomal protein L21-like (LOC578034), transcript variant X1, mRNA	SPU_002880	translation; structural constituent of ribosome; intracellular; ribosome	Ribosomal protein L21e	Translation_RibosomalProtein
WHL22.469814	1.92194	Sp-Atp11	sodium/potassium-transporting ATPase subunit beta-1 (LOC579450), mRNA	SPU_001596	potassium ion transport; sodium ion transport; sodium:potassium-exchanging ATPase complex	Sodium / potassium ATPase beta chain	Metabolism_InorganicIon
WHL22.196101	1.92165	SPU_025756	autophagy-related protein 9A (LOC592292), mRNA	SPU_025756	NA	NA	NA
WHL22.377810	1.92156	Sp-Abcc3a; Sp-Abcc1b	ATP-binding cassette, sub-family C (CFTR/MRP), member 1 (ABCC1), mRNA	SPU_021103; SPU_026395	NA	ABC transporter transmembrane region; ABC transporter; RecF/RecN/SMC N terminal domain	NA
WHL22.164280	1.92132	SPU_017597	integrator complex subunit 12 (LOC762400), mRNA	SPU_017597	NA	NA	NA
WHL22.239605	1.92121	Sp-Mcee	methylmalonyl-CoA epimerase, mitochondrial (LOC576505), mRNA	SPU_021693	NA	Glyoxalase/Bleomycin resistance protein/Dioxygenase superfamily; Glyoxalase/Bleomycin resistance protein/Dioxygenase superfamily; Glyoxalase-like domain	Hydrolase
WHL22.426005	1.91987	Sp-Psph	phosphoserine phosphatase (LOC578165), mRNA	SPU_028587	L-serine biosynthetic process; phosphoserine phosphatase activity	NA	Phosphatase_SerineThreonine
WHL22.147698	1.91963	Sp-Dimt1	probable dimethyladenosine transferase (LOC574553), partial mRNA	SPU_014775	rRNA modification; rRNA processing; rRNA (adenine-N6;N6-)-dimethyltransferase activity; rRNA methyltransferase activity; rRNA (adenine) methyltransferase activity	Ribosomal RNA adenine dimethylase; Methyltransferase domain; Methyltransferase domain	Transferase
WHL22.201519	1.91806	Sp-Umps	uridine 5'-monophosphate synthase (LOC580407), mRNA	SPU_003135	'de novo' pyrimidine nucleobase biosynthetic process; pyrimidine nucleotide biosynthetic process; metabolic process; nucleoside metabolic process; 'de novo' UMP biosynthetic process; catalytic activity; orotate phosphoribosyltransferase activity; orotidine-5'-phosphate decarboxylase activity	Orotidine 5'-phosphate decarboxylase / HUMPS family; Phosphoribosyl transferase domain	Metabolism_Nucleotide
WHL22.493883	1.91793	SPU_014720	histamine N-methyltransferase (LOC576540), mRNA	SPU_014720	NA	Methyltransferase domain	NA
WHL22.19186	1.9164	Sp-Ttc4; SPU_027399	tetratricopeptide repeat protein 4 (LOC586597), mRNA	SPU_012172; SPU_027399	protein binding	Tetratricopeptide repeat; Tetratricopeptide repeat	Unclassified
WHL22.702090	1.91633	Sp-Vc1_1	uncharacterized LOC752186 (LOC752186), partial mRNA	SPU_013709	protein binding	Immunoglobulin domain; Immunoglobulin I-set domain; Immunoglobulin C1-set domain	ImmuneSystem_Receptor_Ig
WHL22.452094	1.91544	Sp-Slc5a3-3	serum paraoxonase/arylesterase 1 (LOC100889706), transcript variant X2, mRNA	SPU_025403	transport; transmembrane transport; arylesterase activity; transporter activity; membrane	Sodium:solute symporter family; SMP-30/Gluconolactonase/LRE-like region; Arylesterase	Metabolism_InorganicIon
WHL22.376898	1.91523	SPU_010362	HEAT repeat-containing protein 3 (LOC587320), mRNA	SPU_010362	binding; protein binding	Armadillo/beta-catenin-like repeat; HEAT-like repeat	Unclassified
WHL22.237566	1.91463	Sp-Dad1	dolichyl-diphosphooligosaccharide--protein glycosyltransferase subunit dad1 (LOC578220), transcript variant X1, mRNA	SPU_001933	dolichyl-diphosphooligosaccharide-protein glycotransferaseactivity; oligosaccharyltransferase complex; integral component of membrane	DAD family	Unclassified
WHL22.158686	1.91459	Sp-Eif3s3L	eukaryotic translation initiation factor 3 subunit H-B (LOC575080), mRNA	SPU_023965	translation initiation factor activity; protein binding; cytoplasm; eukaryotic translation initiation factor 3 complex	JAB1/Mov34/MPN/PAD-1 ubiquitin protease	Metalloprotease
WHL22.279762	1.91454	WHL22.279762	bridging integrator 3 homolog (LOC100893242), mRNA	NA	NA	NA	NA
WHL22.487291	1.91429	SPU_007735; SPU_028086	microsomal glutathione S-transferase 1 (LOC589095), mRNA	SPU_007735; SPU_028086	NA	MAPEG family	Defensome_ReductiveConjugativeBiotransformation
WHL22.490744	1.91366	Sp-Llgl2	lethal(2) giant larvae protein homolog 2 (LOC578619), mRNA	SPU_015544	protein binding	LLGL2; WD domain, G-beta repeat; Lethal giant larvae(Lgl) like, C-terminal	Unclassified
WHL22.397447	1.91275	SPU_018711	ribosome biogenesis protein BMS1 homolog (LOC586569), mRNA	SPU_018711	NA	NA	NA
WHL22.581732	1.91121	Sp-Nbc_2	sodium bicarbonate cotransporter 3-like (LOC581039), transcript variant X1, mRNA	SPU_025514	transport; anion transport; transporter activity; inorganic anion exchanger activity; anion transmembrane transporter activity; membrane; integral component of membrane	HCO3- transporter family; Band 3 cytoplasmic domain	NA
WHL22.340687	1.90806	Sp-Exdl2_1; Sp-Exdl2	exonuclease 3'-5' domain-containing protein 2 (LOC593371), mRNA	SPU_028452; SPU_028580	nucleobase-containing compound metabolic process; nucleic acid binding; 3'-5' exonuclease activity	3'-5' exonuclease	Hydrolase
WHL22.149389	1.90728	Sp-Fyve1	zinc finger FYVE domain-containing protein 1 (LOC581719), mRNA	SPU_025724	GTPase activity; GTP binding; zinc ion binding; metal ion binding; intracellular	FYVE zinc finger; B-box zinc finger; Guanylate-binding protein, N-terminal domain	NA
WHL22.581891	1.90597	SPU_010780	adrenodoxin-like protein, mitochondrial (LOC589968), mRNA	SPU_010780	electron carrier activity; iron-sulfur cluster binding; 2 iron; 2 sulfur cluster binding	2Fe-2S iron-sulfur cluster binding domain	Metabolism_Energy
WHL22.311466	1.90579	Sp-Rdh8_7; SPU_023180	retinol dehydrogenase 8 (LOC765012), mRNA	SPU_009793; SPU_023180	metabolic process; oxidoreductase activity	short chain dehydrogenase; Enoyl-(Acyl carrier protein) reductase; KR domain	Dehydrogenase
WHL22.655307	1.90521	WHL22.655307	proteasome subunit alpha type-2-like (LOC105436400), mRNA	NA	NA	NA	NA
WHL22.189383	1.90278	Sp-Arl13bl	ADP-ribosylation factor-like protein 1 (LOC575289), mRNA	SPU_005519	intracellular protein transport; small GTPase mediated signal transduction; GTP binding; intracellular	ADP-ribosylation factor family; Signal recognition particle receptor beta subunit; Ras family	GTPase_Ras_Arf
WHL22.146777	1.90026	WHL22.146777	putative uncharacterized protein DDB_G0271606 (LOC584160), transcript variant X2, mRNA	NA	NA	NA	NA
WHL22.657687	1.89781	Sp-Taf4	transcription initiation factor TFIID subunit 4 (LOC576814), mRNA	SPU_003868	DNA-templated transcription; initiation; regulation of transcription; DNA-templated; sequence-specific DNA binding transcription factor activity; protein heterodimerization activity; transcription factor TFIID complex	Transcription initiation factor TFIID component TAF4 family; NHR1 homology to TAF	Transcription_Initiation
WHL22.85361	1.89704	Sp-Tomm70a; SPU_027624	mitochondrial import receptor subunit TOM70 (LOC763484), mRNA	SPU_007464; SPU_027624	protein binding	Tetratricopeptide repeat; Tetratricopeptide repeat; TPR repeat	Unclassified
WHL22.91717	1.89683	Sp-Err	steroid hormone receptor ERR1 (LOC579264), mRNA	SPU_004723	regulation of transcription; DNA-templated; steroid hormone mediated signaling pathway; sequence-specific DNA binding transcription factor activity; steroid hormone receptor activity; zinc ion binding; sequence-specific DNA binding; nucleus	Zinc finger, C4 type (two domains); Ligand-binding domain of nuclear hormone receptor	Defensome_ReceptorTF
WHL22.732409	1.89634	Sp-Nlr97; Sp-Pigo	GPI ethanolamine phosphate transferase 3 (LOC584071), mRNA	SPU_025948; SPU_025949	signal transduction; protein binding	NACHT domain; Death domain	ImmuneSystem_Receptor_NLR
WHL22.443558	1.8963	Sp-Bysl	bystin (LOC578981), mRNA	SPU_024260	NA	Bystin	Unclassified
WHL22.287025	1.89397	Sp-Cldn12; Sp-Nudt2	GTP-binding protein 10 (LOC581167), mRNA	SPU_026781; SPU_026782	magnesium ion binding; GTPase activity; GTP binding	50S ribosome-binding GTPase; GTP1/OBG; Ferrous iron transport protein B	NA
WHL22.351827	1.89345	Sp-Mrps16l_1	28S ribosomal protein S16, mitochondrial (LOC577638), mRNA	SPU_011900	translation; structural constituent of ribosome; intracellular; ribosome	Ribosomal protein S16	Translation_RibosomalProtein
WHL22.49798	1.89339	SPU_004794	diablo homolog, mitochondrial (LOC574919), mRNA	SPU_004794	apoptotic process; activation of cysteine-type endopeptidase activityinvolved in apoptotic process; mitochondrion	Second Mitochondria-derived Activator of Caspases	NA
WHL22.124951	1.89248	Sp-Wbp4	WW domain-binding protein 4 (LOC577107), transcript variant X1, mRNA	SPU_005771	nucleic acid binding; protein binding; zinc ion binding; nucleus	U1 zinc finger; WW domain	NA
WHL22.725678	1.89232	Sp-Z346; SPU_007012; Sp-Hypp_1793	zinc finger protein 2 (LOC588106), transcript variant X1, mRNA	SPU_007011; SPU_007012; SPU_008573	nucleic acid binding; calcium ion binding; protein binding; metal ion binding	Zinc-finger double domain; Zinc finger, C2H2 type; C2H2-type zinc finger	ZincFinger
WHL22.643167	1.89132	SPU_025608	WD repeat-containing protein 93 (LOC583065), transcript variant X3, mRNA	SPU_025608	electron transport chain; oxidoreductase activity; acting on NAD(P)H	NA	NA
WHL22.59755	1.89073	Sp-Atf2	cyclic AMP-dependent transcription factor ATF-2 (LOC577426), transcript variant X2, mRNA	SPU_026905	regulation of transcription; DNA-templated; nucleic acid binding; sequence-specific DNA binding transcription factoractivity; sequence-specific DNA binding; metal ion binding	bZIP transcription factor; Zinc finger, C2H2 type; Basic region leucine zipper	Signaling_TGFB_SmadInteract
WHL22.444017	1.88965	Sp-Glt_3; Sp-Glt_1	putative glutamate synthase [NADPH] (LOC754163), mRNA	SPU_009672; SPU_016142	glutamate biosynthetic process; nitrogen compound metabolic process; oxidation-reduction process; catalytic activity; glutamate synthase activity; oxidoreductase activity; acting on the CH-NH2 group ofdonors	Conserved region in glutamate synthase; Glutamate synthase central domain	Ligase
WHL22.51573	1.88858	SPU_014598	60S ribosomal protein L7 (LOC755731), partial mRNA	SPU_014598	NA	Ribosomal L30 N-terminal domain	Translation_RibosomalProtein
WHL22.714513	1.8872	Sp-SiaeL	sialate O-acetylesterase (LOC762983), mRNA	SPU_007513	protein binding	Carbohydrate esterase, sialic acid-specific acetylesterase	Hydrolase
WHL22.101542	1.88716	SPU_012367; Sp-Unc44_248	uncharacterized LOC755128 (LOC755128), partial mRNA	SPU_012367; SPU_020989	protein binding	SAM domain (Sterile alpha motif); SAM domain (Sterile alpha motif)	Unclassified
WHL22.669641	1.88707	Sp-B3galt1_4	beta-1,3-galactosyltransferase 1-like (LOC100889244), mRNA	SPU_007041	protein glycosylation; galactosyltransferase activity; membrane	Galactosyltransferase	Metabolism_Carbohydrate
WHL22.22911	1.88688	Sp-GtpbpL3(nucleolar)	guanine nucleotide-binding protein-like NSN1 (LOC577855), mRNA	SPU_010114	GTP binding	GNL3L/Grn1 putative GTPase; 50S ribosome-binding GTPase; Ferrous iron transport protein B	NA
WHL22.581015	1.88632	Sp-Abcc9d; SPU_015053	ATP-binding cassette sub-family C member 9-like (LOC105446641), mRNA	SPU_007764; SPU_015053	transport; potassium ion transport; transmembrane transport; nucleotide binding; ATP binding; sulfonylurea receptor activity; ATPase activity; nucleoside-triphosphatase activity; ATPase activity; coupled to transmembrane movement ofsubstances; membrane; integral component of membrane	ABC transporter transmembrane region; ABC transporter; RecF/RecN/SMC N terminal domain	Defensome_ABCTransporter
WHL22.481582	1.88578	Sp-Urod	uroporphyrinogen decarboxylase (LOC579081), mRNA	SPU_003073	porphyrin-containing compound biosynthetic process; uroporphyrinogen decarboxylase activity	Uroporphyrinogen decarboxylase (URO-D)	Metabolism_Coenzyme
WHL22.64142	1.8848	WHL22.64142	E3 UFM1-protein ligase 1 (LOC754908), partial mRNA	NA	NA	NA	NA
WHL22.229845	1.88364	WHL22.229845	uncharacterized LOC100889441 (LOC100889441), misc_RNA	NA	NA	NA	NA
WHL22.340964	1.88254	Sp-Phkb; Sp-Phkb_1	phosphorylase b kinase regulatory subunit beta (LOC592262), mRNA	SPU_008288; SPU_023515	glycogen metabolic process; calmodulin binding	NA	CalciumToolkit
WHL22.511351	1.88236	WHL22.511351	thymidine phosphorylase (LOC592241), mRNA	NA	NA	NA	NA
WHL22.753606	1.88112	Sp-Abcb1b_1	multidrug resistance protein 1 (LOC100893868), mRNA	SPU_009975	transport; transmembrane transport; ATP binding; ATPase activity; coupled to transmembrane movement ofsubstances; integral component of membrane	ABC transporter transmembrane region	NA
WHL22.565644	1.87957	SPU_010744; Sp-C6orf94L	serine/arginine repetitive matrix protein 1 (LOC594477), partial mRNA	SPU_010744; SPU_028027	NA	NA	NA
WHL22.661952	1.87944	WHL22.661952	tubulin beta-4B chain (LOC756205), mRNA	NA	NA	NA	NA
WHL22.96994	1.87868	Sp-Eif3j	spatacsin (LOC100891069), mRNA	SPU_013398	translation initiation factor activity; cytoplasm; eukaryotic translation initiation factor 3 complex	Translation initiation factor eIF3 subunit	Translation_Factor
WHL22.462986	1.87591	SPU_027855	staphylococcal nuclease domain-containing protein 1 (LOC594312), mRNA	SPU_027855	nucleic acid binding; hydrolase activity; acting on ester bonds	NA	NA
WHL22.180051	1.87547	Sp-Rps24	40S ribosomal protein S24 (LOC592738), mRNA	SPU_008650	translation; nucleotide binding; structural constituent of ribosome; intracellular; ribosome	Ribosomal protein S24e	Translation_RibosomalProtein
WHL22.698833	1.87465	Sp-Ernst1	solute carrier family 35 member B1 (LOC578731), mRNA	SPU_006031	transmembrane transport	UAA transporter family; Triose-phosphate Transporter family; EamA-like transporter family	Metabolism_Carbohydrate
WHL22.143536	1.87371	SPU_016464; Sp-Hyou1	hypoxia up-regulated protein 1 (LOC592339), mRNA	SPU_016464; SPU_024402	NA	Hsp70 protein	Chaperone
WHL22.538843	1.87357	WHL22.538843	uncharacterized LOC754750 (LOC754750), mRNA	NA	NA	NA	NA
WHL22.693829	1.87143	Sp-Gnptgl	N-acetylglucosamine-1-phosphotransferase subunit gamma (LOC100889027), mRNA	SPU_022908	NA	Glucosidase II beta subunit-like protein	Hydrolase
WHL22.375158	1.87008	WHL22.375158	uncharacterized LOC100893133 (LOC100893133), mRNA	NA	NA	NA	NA
WHL22.292597	1.86995	SPU_000490	uncharacterized LOC593203 (LOC593203), mRNA	SPU_000490	NA	Histidine phosphatase superfamily (branch 1)	NA
WHL22.341524	1.86961	WHL22.341524	galactosylceramide sulfotransferase-like (LOC754624), mRNA	NA	NA	NA	NA
WHL22.303764	1.869	Sp-Melkl; SPU_005759	maternal embryonic leucine zipper kinase (LOC576359), transcript variant X2, mRNA	SPU_002533; SPU_005759	protein phosphorylation; nucleotide binding; protein kinase activity; protein binding; ATP binding; transferase activity; transferring phosphorus-containing groups	Tudor domain; Protein kinase domain; Kinase associated domain 1	Kinase_CAMK
WHL22.273374	1.86587	Sp-Hipkb	uncharacterized LOC105440274 (LOC105440274), mRNA	SPU_004962	protein phosphorylation; protein kinase activity; ATP binding; transferase activity; transferring phosphorus-containing groups	Protein kinase domain	Kinase_CMGC
WHL22.208209	1.86416	Sp-Rnf144a	probable E3 ubiquitin-protein ligase RNF144A-A (LOC755742), mRNA	SPU_015697	zinc ion binding	IBR domain, a half RING-finger domain	NA
WHL22.18880	1.86344	WHL22.18880	deoxyhypusine synthase (LOC763984), mRNA	NA	NA	NA	NA
WHL22.520571	1.86289	Sp-Ttc13	tetratricopeptide repeat protein 13 (LOC582740), mRNA	SPU_018192	protein binding	Tetratricopeptide repeat; Tetratricopeptide repeat; Tetratricopeptide repeat	Unclassified
WHL22.652149	1.861	Sp-Man2a1	alpha-mannosidase 2 (LOC589339), mRNA	SPU_027758	carbohydrate metabolic process; catalytic activity; alpha-mannosidase activity	Glycosyl hydrolases family 38 N-terminal domain	Hydrolase
WHL22.313317	1.85719	SPU_012860	AP2-associated protein kinase 1 (LOC753735), mRNA	SPU_012860	transferase activity; transferring phosphorus-containinggroups	NA	NA
WHL22.580164	1.85697	Sp-Kiaa1303L	regulatory-associated protein of mTOR (LOC586135), mRNA	SPU_008395	TOR signaling; binding; TORC1 complex	Raptor N-terminal CASPase like domain	NA
WHL22.366036	1.85499	Sp-Wdr4	tRNA (guanine-N(7)-)-methyltransferase non-catalytic subunit wdr4 (LOC584260), mRNA	SPU_015936	RNA (guanine-N7)-methylation; protein binding	WD domain, G-beta repeat	Unclassified
WHL22.209276	1.85494	Sp-Impact	protein IMPACT (LOC753539), mRNA	SPU_024516	protein binding	Uncharacterized protein family UPF0029; RWD domain	Unclassified
WHL22.438844	1.85386	Sp-Fbxw7	uncharacterized LOC756678 (LOC756678), transcript variant X3, mRNA	SPU_005009	protein binding	WD domain, G-beta repeat; F-box-like; F-box domain	NA
WHL22.364740	1.85305	Sp-Hexb	beta-hexosaminidase subunit alpha (LOC594823), transcript variant X1, mRNA	SPU_017990	carbohydrate metabolic process; hydrolase activity; hydrolyzing O-glycosyl compounds; beta-N-acetylhexosaminidase activity	Glycosyl hydrolase family 20, catalytic domain; beta-acetyl hexosaminidase like; Glycosyl hydrolase family 20, domain 2	Metabolism_Carbohydrate
WHL22.99793	1.85116	Sp-Aldh1; Sp-Aldh1l1	mitochondrial 10-formyltetrahydrofolate dehydrogenase (LOC579576), transcript variant X2, mRNA	SPU_001700; SPU_002650	NA	NA	Defensome_OxidativeBiotransformation
WHL22.83268	1.85055	Sp-Rpl6; Sp-Hypp_3082	60S ribosomal protein L6 (LOC583048), transcript variant X2, mRNA	SPU_000395; SPU_004691	translation; structural constituent of ribosome; intracellular; ribosome	Ribosomal protein L6e; Ribosomal protein L6, N-terminal domain	Translation_RibosomalProtein
WHL22.156055	1.84947	Sp-Col4a3bp	collagen type IV alpha-3-binding protein (LOC593177), mRNA	SPU_005003	NA	PH domain; Pleckstrin homology domain; Pleckstrin homology domain	Hydrolase
WHL22.701794	1.84912	Sp-Chdh	choline dehydrogenase, mitochondrial-like (LOC587688), mRNA	SPU_023085	alcohol metabolic process; glycine betaine biosynthetic process from choline; oxidation-reduction process; choline dehydrogenase activity; oxidoreductase activity; acting on CH-OH group ofdonors; flavin adenine dinucleotide binding	GMC oxidoreductase; GMC oxidoreductase	Oxidoreductase
WHL22.367713	1.84908	Sp-Scpep1	retinoid-inducible serine carboxypeptidase (LOC580546), mRNA	SPU_013931	proteolysis; serine-type carboxypeptidase activity	Serine carboxypeptidase	Metabolism_ProteinDegradation
WHL22.91680	1.84704	Sp-Ints7	integrator complex subunit 7 (LOC100889092), mRNA	SPU_009394	binding	NA	NA
WHL22.497176	1.84653	Sp-Ica1	islet cell autoantigen 1 (LOC593785), transcript variant X3, mRNA	SPU_007232	protein domain specific binding	Arfaptin-like domain; Islet cell autoantigen ICA69, C-terminal domain	Unclassified
WHL22.491074	1.84647	WHL22.491074	PCI domain-containing protein 2 (LOC754495), mRNA	NA	NA	NA	NA
WHL22.643191	1.84629	Sp-Ndufs4	NADH dehydrogenase [ubiquinone] iron-sulfur protein 4, mitochondrial (LOC100888952), mRNA	SPU_002780	electron transport chain; protein binding; oxidoreductase activity; acting on NAD(P)H	ETC complex I subunit conserved region	Metabolism_Energy
WHL22.277875	1.84598	Sp-Dis3	exosome complex exonuclease RRP44 (LOC755196), mRNA	SPU_014657	NA	RNB domain; Dis3-like cold-shock domain 2 (CSD2); Rrp44-like cold shock domain	NucleicAcid_Degradation
WHL22.360461	1.84588	Sp-Nploc4	nuclear protein localization protein 4 homolog (LOC584532), mRNA	SPU_018617	zinc ion binding	NPL4 family; NPL4 family, putative zinc binding region; Nuclear pore localisation protein NPL4	NA
WHL22.658139	1.84526	WHL22.658139	receptor-interacting serine/threonine-protein kinase 1 (LOC100890983), mRNA	NA	NA	NA	NA
WHL22.552298	1.84471	WHL22.552298	dimethylaniline monooxygenase [N-oxide-forming] 5 (LOC756250), partial mRNA	NA	NA	NA	NA
WHL22.96091	1.84424	Sp-Pdrps3a	NA	SPU_001585	translation; structural constituent of ribosome; protein binding; intracellular; ribosome	Ribosomal S3Ae family; Phosphotyrosine interaction domain (PTB/PID)	Translation_RibosomalProtein
WHL22.216200	1.84413	Sp-Armc9-2	NA	SPU_024928	NA	NA	NA
WHL22.480545	1.84373	Sp-Rasgrf1	UTP15, U3 small nucleolar ribonucleoprotein, homolog (S. cerevisiae)-like (LOC754239), mRNA	SPU_028036	rRNA processing; regulation of Rho protein signal transduction; regulation of small GTPase mediated signal transduction; guanyl-nucleotide exchange factor activity; Rho guanyl-nucleotide exchange factor activity; protein binding; intracellular; nucleolus	UTP15 C terminal; RhoGEF domain; PH domain	GTPase_RhoRegulator_RhoGEFDH
WHL22.24161	1.84159	Sp-Cryzl1	quinone oxidoreductase-like protein 1 (LOC577132), transcript variant X2, mRNA	SPU_002250	oxidation-reduction process; zinc ion binding; oxidoreductase activity; transferase activity; transferring acyl groups otherthan amino-acyl groups	Zinc-binding dehydrogenase	Dehydrogenase
WHL22.598007	1.84155	Sp-AkrL_3	alcohol dehydrogenase [NADP(+)] (LOC576680), mRNA	SPU_008543	oxidation-reduction process; oxidoreductase activity	Aldo/keto reductase family	Oxidoreductase
WHL22.263373	1.83784	SPU_024841	UBX domain-containing protein 8 (LOC583718), mRNA	SPU_024841	NA	NA	Unclassified
WHL22.506131	1.83776	Sp-Cand1_1	cullin-associated NEDD8-dissociated protein 1 (LOC586413), transcript variant X2, mRNA	SPU_025585	binding	HEAT repeat; HEAT repeats; HEAT-like repeat	Unclassified
WHL22.595194	1.83772	SPU_002466; Sp-Agrin	G protein pathway suppressor 2 (LOC576873), mRNA	SPU_002466; SPU_002467	NA	G-protein pathway suppressor	NA
WHL22.466034	1.83762	Sp-Slc12a9	solute carrier family 12 member 9 (LOC581229), mRNA	SPU_017976	transport; transmembrane transport; membrane	Amino acid permease; Solute carrier family 12	Metabolism_AminoAcid
WHL22.668850	1.83623	Sp-Srp54	signal recognition particle 54 kDa protein (LOC575138), transcript variant X1, mRNA	SPU_020329	SRP-dependent cotranslational protein targeting to membrane; nucleotide binding; GTPase activity; GTP binding; 7S RNA binding; nucleoside-triphosphatase activity; signal recognition particle	SRP54-type protein, GTPase domain; SRP54-type protein, helical bundle domain; Signal peptide binding domain	GTPase_SRP
WHL22.556042	1.83538	Sp-Nol6	nucleolar protein 6 (LOC577631), mRNA	SPU_027047	NA	Nrap protein PAP/OAS1-like domain 5; Nrap protein PAP/OAS-like domain; Nrap protein domain 1	Translation_RibosomalBiogenesis
WHL22.754258	1.83405	WHL22.754258	uncharacterized LOC100889657 (LOC100889657), mRNA	NA	NA	NA	NA
WHL22.360467	1.83166	Sp-Usp7; SPU_027530	ubiquitin carboxyl-terminal hydrolase 7 (LOC575057), mRNA	SPU_010737; SPU_027530	ubiquitin-dependent protein catabolic process; protein binding; ubiquitinyl hydrolase activity	ICP0-binding domain of Ubiquitin-specific protease 7; Ubiquitin carboxyl-terminal hydrolase; Ubiquitin-specific protease C-terminal	NA
WHL22.565438	1.82997	Sp-Dao1	D-amino-acid oxidase (LOC590228), transcript variant X2, mRNA	SPU_016651	oxidation-reduction process; D-amino-acid oxidase activity; oxidoreductase activity; oxidoreductase activity; acting on the CH-NH2 group ofdonors; oxygen as acceptor	FAD dependent oxidoreductase	Oxidoreductase
WHL22.545974	1.82827	Sp-Z258	zinc finger protein AEBP2 (LOC591922), mRNA	SPU_011687	nucleic acid binding; metal ion binding	NA	ZincFinger
WHL22.431074	1.82744	Sp-Rpusd4	RNA pseudouridylate synthase domain-containing protein 4 (LOC587839), transcript variant X3, mRNA	SPU_022206	pseudouridine synthesis; RNA modification; RNA binding; pseudouridine synthase activity	RNA pseudouridylate synthase	Ligase
WHL22.761548	1.82687	Sp-Uqcrh	cytochrome b-c1 complex subunit 6, mitochondrial (LOC590393), mRNA	SPU_013225	mitochondrial electron transport; ubiquinol to cytochrome c; ubiquinol-cytochrome-c reductase activity	Ubiquinol-cytochrome C reductase hinge protein	Oxidoreductase
WHL22.762768	1.82666	Sp-Ankra2L	ankyrin repeat family A protein 2 (LOC757339), mRNA	SPU_005692	protein binding	Ankyrin repeats (3 copies); Ankyrin repeats (many copies); Ankyrin repeat	Unclassified
WHL22.49217	1.8252	WHL22.49217	U6 snRNA-associated Sm-like protein LSm1 (LOC100889424), mRNA	NA	NA	NA	NA
WHL22.239253	1.8245	Sp-Hypp_2567	uncharacterized LOC100890938 (LOC100890938), mRNA	SPU_021637	metabolic process; catalytic activity	NA	NA
WHL22.234926	1.82415	Sp-Rilpl1L	RILP-like protein 1 (LOC100893667), mRNA	SPU_004222	NA	Rab interacting lysosomal protein	NA
WHL22.530411	1.82357	WHL22.530411	uncharacterized protein C6orf136 homolog (LOC755584), mRNA	NA	NA	NA	NA
WHL22.636075	1.82287	Sp-Lrr_2; Sp-Hypp_914	transcription factor TFIIIB component B'' homolog (LOC100889889), transcript variant X1, mRNA	SPU_018413; SPU_018414	protein binding	UBX domain; Leucine rich repeat; Leucine Rich repeats (2 copies)	Unclassified
WHL22.462953	1.82281	Sp-Wdr77	uncharacterized LOC100890916 (LOC100890916), transcript variant X2, mRNA	SPU_023861	protein binding; zinc ion binding	Amyotrophic lateral sclerosis 2 chromosomal region candidate gene 8; WD domain, G-beta repeat	Unclassified
WHL22.644853	1.82276	Sp-Tpi1	triosephosphate isomerase (LOC548616), mRNA	SPU_027281	glycolytic process; metabolic process; catalytic activity; triose-phosphate isomerase activity	Triosephosphate isomerase	Metabolism_Carbohydrate
WHL22.372142	1.82266	Sp-Far1	fatty acyl-CoA reductase 1 (LOC584999), mRNA	SPU_011985	fatty-acyl-CoA reductase (alcohol-forming) activity	Male sterility protein; Male sterility protein	Metabolism_Lipid
WHL22.658528	1.82226	Sp-Sub1l	activated RNA polymerase II transcriptional coactivator p15-like (LOC753210), mRNA	SPU_027066	regulation of transcription; DNA-templated; DNA binding; transcription coactivator activity	Transcriptional Coactivator p15 (PC4)	Transcription_Regulation
WHL22.229793	1.82218	Sp-Kiaa1609l	TLD domain-containing protein 1 (LOC589395), mRNA	SPU_027242	calcium ion binding	TLD	Unclassified
WHL22.51588	1.82192	SPU_013173	cytochrome b-245 light chain (LOC100889590), mRNA	SPU_013173	heme binding	Cytochrome Cytochrome b558 alpha-subunit	ElectronTransfer_Cytochrome
WHL22.6112	1.82116	Sp-Hmg20a	high mobility group protein 20A (LOC585561), mRNA	SPU_004776	NA	HMG (high mobility group) box; HMG-box domain	Unclassified
WHL22.445761	1.82114	SPU_021324	ribonuclease H1 (LOC584833), mRNA	SPU_021324	magnesium ion binding; nucleic acid binding; RNA-DNA hybrid ribonuclease activity	RNase H; Caulimovirus viroplasmin	NucleicAcid_Degradation
WHL22.494692	1.81803	Sp-Par3L; Sp-Stxbp4	syntaxin-binding protein 4 (LOC100892402), mRNA	SPU_025733; SPU_027641	protein binding	PDZ domain; PDZ domain	Unclassified
WHL22.593652	1.81315	Sp-Exoc7	exocyst complex component 7 (LOC574569), mRNA	SPU_012639	exocytosis; exocyst	Exo70 exocyst complex subunit	Nervous_SynapticVesicleRelease
WHL22.317524	1.81237	Sp-Ktelc1	protein O-glucosyltransferase 1 (LOC577218), transcript variant X1, mRNA	SPU_013075	NA	Glycosyl transferase family 90	Homolog-of-gene-with-unknown-function
WHL22.230776	1.81189	Sp-Acyl/CoA/Synth; Sp-Acs13	long-chain-fatty-acid--CoA ligase 4 (LOC590937), mRNA	SPU_006971; SPU_013912	NA	NA	NA
WHL22.765838	1.81162	Sp-Gldc	glycine dehydrogenase (decarboxylating), mitochondrial (LOC578453), mRNA	SPU_027673	glycine metabolic process; glycine catabolic process; oxidation-reduction process; catalytic activity; glycine dehydrogenase (decarboxylating) activity; pyridoxal phosphate binding	Glycine cleavage system P-protein; Beta-eliminating lyase	Metabolism_AminoAcid
WHL22.763137	1.81074	Sp-Rps17; Sp-Rps17_1	40S ribosomal protein S17-like (LOC105437263), mRNA	SPU_005699; SPU_005700	translation; structural constituent of ribosome; intracellular; ribosome	Ribosomal S17	Translation_RibosomalProtein
WHL22.752881	1.81023	Sp-UdpN_act_a_Dgalspp; SPU_014632	polypeptide N-acetylgalactosaminyltransferase 1 (LOC755000), mRNA	SPU_012221; SPU_014632	NA	Ricin-type beta-trefoil lectin domain; Glycosyl transferase family 2; Ricin-type beta-trefoil lectin domain-like	NA
WHL22.65404	1.80905	Sp-Dus1ll; SPU_012026	tRNA-dihydrouridine(16/17) synthase [NAD(P)(+)]-like (LOC592787), mRNA	SPU_012025; SPU_012026	tRNA processing; oxidation-reduction process; catalytic activity; tRNA dihydrouridine synthase activity; flavin adenine dinucleotide binding	Dihydrouridine synthase (Dus)	Ligase
WHL22.562614	1.80705	Sp-EhH4_64	histone H4-like (LOC752213), mRNA	SPU_022963	nucleosome assembly; DNA binding; protein heterodimerization activity; nucleosome; nucleus	Centromere kinetochore component CENP-T histone fold; CENP-S protein	Histone_Early
WHL22.752585	1.80704	Sp-Ptchd3	patched domain-containing protein 3 (LOC583364), partial mRNA	SPU_005751	hedgehog receptor activity; membrane	Patched family	Unclassified
WHL22.244674	1.80633	WHL22.244674	uncharacterized LOC100888606 (LOC100888606), mRNA	NA	NA	NA	NA
WHL22.75869	1.80601	Sp-Stam; Sp-Stam_1	signal transducing adapter molecule 1 (LOC584989), mRNA	SPU_011190; SPU_028525	intracellular protein transport; protein binding	VHS domain; SH3 domain; Variant SH3 domain	Ubiquitin_Modifier
WHL22.496884	1.80418	Sp-Ube1dc1	ubiquitin-like modifier-activating enzyme 5 (LOC584362), mRNA	SPU_006938	oxidation-reduction process; catalytic activity; oxidoreductase activity; acting on the CH-OH group ofdonors; NAD or NADP as acceptor; cofactor binding	ThiF family	Metabolism_Coenzyme
WHL22.711309	1.8041	Sp-APH	hydroxylysine kinase (LOC583471), transcript variant X1, mRNA	SPU_018524	transferase activity; transferring phosphorus-containinggroups	Phosphotransferase enzyme family	Transmembrane
WHL22.368492	1.80168	Sp-Eif1A	eukaryotic translation initiation factor 1A, Y-chromosomal (LOC581190), transcript variant X1, mRNA	SPU_026084	translational initiation; RNA binding; translation initiation factor activity	Translation initiation factor 1A / IF-1	Translation_Factor
WHL22.73012	1.80158	Sp-Eif2Bd	translation initiation factor eIF-2B subunit delta (LOC584767), transcript variant X1, mRNA	SPU_010743	cellular metabolic process	Initiation factor 2 subunit family	Fertilization
WHL22.376010	1.79982	Sp-NeurlsnL_1	probable cytosolic oligopeptidase A (LOC576308), mRNA	SPU_026549	proteolysis; metalloendopeptidase activity; metallopeptidase activity	Peptidase family M3	Metalloprotease
WHL22.668195	1.79896	Sp-Unken3-5dL_3; Sp-Unken3-5dL_2; Sp-Hypp_2621	uncharacterized LOC591986 (LOC591986), mRNA	SPU_017115; SPU_017776; SPU_022640	nucleobase-containing compound metabolic process; nucleic acid binding; 3'-5' exonuclease activity	3'-5' exonuclease	Hydrolase
WHL22.631952	1.7987	Sp-Kiaa1456L	uncharacterized LOC580052 (LOC580052), mRNA	SPU_013379	metabolic process; methyltransferase activity	Methyltransferase domain; Methyltransferase domain	Transferase
WHL22.333829	1.79865	Sp-Pi3kcIII_1	phosphatidylinositol 3-kinase catalytic subunit type 3 (LOC591736), mRNA	SPU_005073	phosphatidylinositol phosphorylation; phosphatidylinositol-mediated signaling; protein binding	Phosphoinositide 3-kinase C2	CalciumToolkit
WHL22.490756	1.79837	Sp-Uqcrb; Sp-Uqcrb_1	cytochrome b-c1 complex subunit 7 (LOC585797), mRNA	SPU_008073; SPU_028389	mitochondrial electron transport; ubiquinol to cytochrome c; mitochondrial respiratory chain complex III	Ubiquinol-cytochrome C reductase complex 14kD subunit	Metabolism_Energy
WHL22.242998	1.79795	Sp-Bbs2	lysine-specific demethylase 5A-like (LOC578457), mRNA	SPU_000964	oxidation-reduction process; protein binding; zinc ion binding; oxidoreductase activity; acting on paired donors; withincorporation or reduction of molecular oxygen; 2-oxoglutarate as one donor;and incorporation of one atom each of oxygen into both donors; nucleus	Ciliary BBSome complex subunit 2, C-terminal; PLU-1-like protein; Ciliary BBSome complex subunit 2, middle region	NA
WHL22.334701	1.79766	Sp-Rsl1d1	ribosomal L1 domain-containing protein 1-like (LOC591121), mRNA	SPU_004093	RNA binding	Ribosomal protein L1p/L10e family	NA
WHL22.520688	1.79733	Sp-CalcneurL	serine/threonine-protein phosphatase CPPED1 (LOC583499), mRNA	SPU_002944	NA	Calcineurin-like phosphoesterase; Calcineurin-like phosphoesterase superfamily domain	CalciumToolkit
WHL22.138776	1.79693	WHL22.138776	uncharacterized LOC105439188 (LOC105439188), transcript variant X1, mRNA	NA	NA	NA	NA
WHL22.102424	1.79676	Sp-Fam151bL	uncharacterized LOC100890395 (LOC100890395), transcript variant X1, mRNA	SPU_006646	NA	Uncharacterized conserved protein (DUF2181)	Homolog-of-gene-with-unknown-function
WHL22.285559	1.79521	Sp-Gdap2_1	protein GDAP2 homolog (LOC575709), partial mRNA	SPU_012868	NA	Divergent CRAL/TRIO domain; CRAL/TRIO domain	NA
WHL22.732722	1.79505	SPU_019018; SPU_027315	trans-L-3-hydroxyproline dehydratase (LOC582891), mRNA	SPU_019018; SPU_027315	proline racemase activity	Proline racemase	Isomerase
WHL22.389153	1.79406	Sp-Hypp_2112	THAP domain-containing protein 4 (LOC577120), mRNA	SPU_013870	nucleic acid binding	THAP domain	NA
WHL22.596428	1.79228	Sp-Rpl22	60S ribosomal protein L22 (LOC576803), mRNA	SPU_002464	translation; structural constituent of ribosome; intracellular; ribosome	Ribosomal L22e protein family	Translation_RibosomalProtein
WHL22.635727	1.79199	Sp-Smpd2L	putative neutral sphingomyelinase (LOC590197), transcript variant X1, mRNA	SPU_000760	NA	Endonuclease/Exonuclease/phosphatase family	Hydrolase
WHL22.179417	1.79107	WHL22.179417	phosphofurin acidic cluster sorting protein 2 (LOC591779), mRNA	NA	NA	NA	NA
WHL22.416235	1.78949	WHL22.416235	trans-L-3-hydroxyproline dehydratase (LOC582891), mRNA	NA	NA	NA	NA
WHL22.538512	1.78801	Sp-HspC152l	multifunctional methyltransferase subunit TRM112-like protein (LOC579707), transcript variant X1, mRNA	SPU_021175	NA	Trm112p-like protein	Unclassified
WHL22.621445	1.78792	Sp-Ndufb5	NADH dehydrogenase [ubiquinone] 1 beta subcomplex subunit 5, mitochondrial (LOC582177), transcript variant X1, mRNA	SPU_006944	NA	NADH:ubiquinone oxidoreductase, NDUFB5/SGDH subunit	Oxidoreductase
WHL22.110321	1.78777	Sp-Psme3	proteasome activator complex subunit 3 (LOC585921), mRNA	SPU_017503	proteasome activator complex	Proteasome activator pa28 beta subunit; Proteasome activator pa28 alpha subunit	Metabolism_ProteinDegradation
WHL22.462998	1.78662	SPU_014103	major surface trophozoite antigen 11 (LOC579290), mRNA	SPU_014103	NA	Putative ephrin-receptor like; Nine Cysteines Domain of family 3 GPCR	NA
WHL22.653913	1.78593	Sp-Acox3_1	peroxisomal acyl-coenzyme A oxidase 3 (LOC580903), mRNA	SPU_019712	fatty acid beta-oxidation; metabolic process; oxidation-reduction process; acyl-CoA dehydrogenase activity; acyl-CoA oxidase activity; oxidoreductase activity; acting on the CH-CH group ofdonors; peroxisome	Acyl-CoA oxidase; Acyl-CoA dehydrogenase, middle domain; Acyl-CoA dehydrogenase, C-terminal domain	Metabolism_Lipid
WHL22.388021	1.78538	SPU_025810	uncharacterized LOC581417 (LOC581417), transcript variant X2, mRNA	SPU_025810	NA	NA	Homolog-of-gene-with-unknown-function
WHL22.586126	1.78474	Sp-Os9l	uncharacterized LOC580966 (LOC580966), transcript variant X1, mRNA	SPU_010375	NA	Glucosidase II beta subunit-like protein; PT repeat	NA
WHL22.424761	1.78399	WHL22.424761	acyl-coenzyme A thioesterase 13 (LOC753447), transcript variant X1, mRNA	NA	NA	NA	NA
WHL22.595539	1.78317	WHL22.595539	uncharacterized LOC764633 (LOC764633), mRNA	NA	NA	NA	NA
WHL22.344881	1.78307	Sp-Gfm1	elongation factor G, mitochondrial (LOC757077), transcript variant X4, mRNA	SPU_027890	translational elongation; translation elongation factor activity; GTPase activity; GTP binding; intracellular	Elongation factor G, domain IV; Elongation Factor G, domain II; Elongation factor G C-terminus	NA
WHL22.220830	1.78302	Sp-Gle1l	nucleoporin GLE1 (LOC593191), mRNA	SPU_006379	poly(A)+ mRNA export from nucleus; nuclear pore	GLE1-like protein	NuclearTransport_NuclearPoreComplex
WHL22.353458	1.78281	WHL22.353458	gigasin-3a (LOC755914), mRNA	NA	NA	NA	NA
WHL22.589802	1.78242	Sp-Dtwd1_1; SPU_005158; Sp-Dtwd1	DTW domain-containing protein 1 (LOC582636), mRNA	SPU_004341; SPU_005158; SPU_015152	NA	DTW domain	Unclassified
WHL22.600039	1.78185	SPU_002902; SPU_027493	ragulator complex protein LAMTOR4 homolog (LOC587741), transcript variant X1, mRNA	SPU_002902; SPU_027493	NA	NA	NA
WHL22.764509	1.78162	Sp-Zmynd11	zinc finger MYND domain-containing protein 11-like (LOC105436916), mRNA	SPU_015023	protein binding; zinc ion binding	Bromodomain	NA
WHL22.255484	1.78157	WHL22.255484	ras-related protein Rab-32 (LOC756001), mRNA	NA	NA	NA	NA
WHL22.97153	1.78136	Sp-Hypp_657	uncharacterized LOC581131 (LOC581131), mRNA	SPU_011738	protein binding	pORF2a truncated protein	NA
WHL22.631848	1.78074	Sp-Loc56902_1	RNA-binding protein pno1 (LOC593624), mRNA	SPU_008049	RNA binding	NA	Unclassified
WHL22.465392	1.78053	WHL22.465392	uncharacterized LOC100893654 (LOC100893654), mRNA	NA	NA	NA	NA
WHL22.82036	1.77922	Sp-Nudt18	protein LLP homolog (LOC764101), mRNA	SPU_017633	hydrolase activity	Learning-associated protein; NUDIX domain	NA
WHL22.132601	1.7781	Sp-Rrn3	RNA polymerase I-specific transcription initiation factor RRN3 (LOC578942), mRNA	SPU_008017	NA	RNA polymerase I specific transcription initiation factor RRN3	Transcription_Initiation
WHL22.510003	1.77801	Sp-Bxdc1	ribosome production factor 2 homolog (LOC755131), mRNA	SPU_017333	NA	Brix domain	Unclassified
WHL22.228287	1.77701	Sp-Erf3	eukaryotic peptide chain release factor GTP-binding subunit ERF3A (LOC580307), mRNA	SPU_003213	GTPase activity; GTP binding	Elongation factor Tu GTP binding domain; Elongation factor Tu C-terminal domain; Elongation factor Tu domain 2	GTPase_Translational_Release
WHL22.94275	1.7757	Sp-Gal3st1-3	galactosylceramide sulfotransferase (LOC753898), mRNA	SPU_004515	biosynthetic process; galactosylceramide sulfotransferase activity; Golgi apparatus; integral component of membrane	Galactose-3-O-sulfotransferase; Sulfotransferase family	Transferase
WHL22.398676	1.77514	Sp-RabO2	ras-related protein Rab-8B (LOC575964), mRNA	SPU_028618	GTP catabolic process; intracellular protein transport; nucleocytoplasmic transport; signal transduction; small GTPase mediated signal transduction; protein transport; GTPase activity; GTP binding; intracellular; membrane	Ras family; Ras of Complex, Roc, domain of DAPkinase; ADP-ribosylation factor family	GTPase_Ras_Rab
WHL22.143878	1.77505	SPU_025540; Sp-Papd4	poly(A) RNA polymerase GLD2 (LOC100893308), transcript variant X1, mRNA	SPU_025540; SPU_028901	NA	NA	NA
WHL22.5631	1.77486	Sp-Surreal/Gpcr117	G-protein coupled receptor moody-like (LOC100894078), mRNA	SPU_014747	G-protein coupled receptor signaling pathway; G-protein coupled receptor activity; integral component of membrane	7 transmembrane receptor (rhodopsin family); Serpentine type 7TM GPCR chemoreceptor Srx; Serpentine type 7TM GPCR chemoreceptor Srsx	Nervous_Chemosensory
WHL22.761734	1.77127	Sp-B3galt5_4	beta-1,3-galactosyltransferase 5-like (LOC100889735), mRNA	SPU_020773	protein glycosylation; galactosyltransferase activity; membrane	Galactosyltransferase; Fringe-like	Metabolism_Carbohydrate
WHL22.517534	1.76901	Sp-Slc25a27_1	mitochondrial uncoupling protein 4 (LOC580090), transcript variant X2, mRNA	SPU_009067	transmembrane transport	Mitochondrial carrier protein	Metabolism_Energy
WHL22.520995	1.76659	Sp-TxnL1	thioredoxin-like protein 1 (LOC581305), mRNA	SPU_001513	glycerol ether metabolic process; cell redox homeostasis; protein disulfide oxidoreductase activity	PITH domain; Thioredoxin; Thioredoxin-like domain	Oxidoreductase
WHL22.535289	1.76658	SPU_012125; SPU_014255	Golgi apparatus membrane protein TVP23 homolog B (LOC753827), mRNA	SPU_012125; SPU_014255	integral component of membrane	Eukaryotic protein of unknown function (DUF846)	Homolog-of-gene-with-unknown-function
WHL22.195882	1.76642	SPU_025508	uncharacterized LOC583039 (LOC583039), mRNA	SPU_025508	NA	NA	NA
WHL22.378211	1.76627	Sp-Mthfd1_1	C-1-tetrahydrofolate synthase, cytoplasmic (LOC580237), transcript variant X1, mRNA	SPU_024668	folic acid-containing compound biosynthetic process; oxidation-reduction process; catalytic activity; methylenetetrahydrofolate dehydrogenase (NADP+)activity	Tetrahydrofolate dehydrogenase/cyclohydrolase, catalytic domain; Tetrahydrofolate dehydrogenase/cyclohydrolase, NAD(P)-binding domain	Dehydrogenase
WHL22.62194	1.76461	Sp-Bhmt	betaine--homocysteine S-methyltransferase 1 (LOC579857), mRNA	SPU_002375	methionine biosynthetic process; zinc ion binding; homocysteine S-methyltransferase activity; betaine-homocysteine S-methyltransferase activity; cytoplasm	Homocysteine S-methyltransferase	Metabolism_AminoAcid
WHL22.580648	1.76345	Sp-Hdac2	histone deacetylase 11-like (LOC105444818), mRNA	SPU_001390	NA	Histone deacetylase domain	Histone_Deacetylase
WHL22.52239	1.76307	Sp-Hdac11	histone deacetylase 11 (LOC577996), transcript variant X2, mRNA	SPU_007772	NA	Histone deacetylase domain	Histone_Deacetylase
WHL22.687412	1.75966	Sp-Hypp_2083	predicted GPI-anchored protein 58 (LOC574688), mRNA	SPU_013483	NA	NA	NA
WHL22.630911	1.75855	Sp-Fbxo42_1	F-box only protein 42 (LOC590793), mRNA	SPU_026893	protein binding	Galactose oxidase, central domain; Kelch motif; Galactose oxidase, central domain	NA
WHL22.757086	1.75712	Sp-MacpfB.0; Sp-MacpfB.1; Sp-MacpfB.2; SPU_016545; Sp-MacpfB3	uncharacterized LOC584567 (LOC584567), transcript variant X2, mRNA	SPU_002549; SPU_002550; SPU_015144; SPU_016545; SPU_016546	NA	C-terminal domain of apextrin; MAC/Perforin domain	ImmuneSystem_Effector_Cytolytic
WHL22.250559	1.75544	Sp-Tbc1d16	TBC1 domain family member 16 (LOC582913), transcript variant X2, mRNA	SPU_027547	regulation of Rab GTPase activity; Rab GTPase activator activity	Rab-GTPase-TBC domain	NA
WHL22.526366	1.75534	Sp-Hypp_519	NA	SPU_007531	zinc ion binding; nucleus	Transposase protein; Zinc-finger associated domain (zf-AD)	NA
WHL22.453188	1.75511	Sp-Slc25a42L	mitochondrial coenzyme A transporter SLC25A42 (LOC576399), transcript variant X2, mRNA	SPU_002966	transmembrane transport	Mitochondrial carrier protein	Metabolism_Energy
WHL22.384598	1.75477	Sp-Gelslnph; Sp-Advph	advillin (adv), mRNA	SPU_000296; SPU_001874	actin binding	Gelsolin repeat	Cytoskeleton_ActinBinding
WHL22.338951	1.75473	SPU_017030	uncharacterized LOC100889695 (LOC100889695), mRNA	SPU_017030	nucleic acid binding; DNA binding	NA	NA
WHL22.389039	1.75367	Sp-Dusp11	RNA/RNP complex-1-interacting phosphatase (LOC593913), mRNA	SPU_001665	protein dephosphorylation; dephosphorylation; protein tyrosine phosphatase activity; protein tyrosine/serine/threonine phosphatase activity; phosphatase activity	Dual specificity phosphatase, catalytic domain	Phosphatase_Tyrosine
WHL22.19132	1.75364	WHL22.19132	NA	NA	NA	NA	NA
WHL22.385110	1.75215	Sp-Lnx2_1	ligand of Numb protein X 2 (LOC755085), mRNA	SPU_016040	protein binding	PDZ domain; PDZ domain; PDZ domain	Unclassified
WHL22.74875	1.75182	Sp-Ugt2a1; SPU_025501	uncharacterized LOC582261 (LOC582261), mRNA	SPU_006800; SPU_025501	metabolic process; transferase activity; transferring hexosyl groups	UDP-glucoronosyl and UDP-glucosyl transferase	Defensome_ReductiveConjugativeBiotransformation
WHL22.228769	1.75177	Sp-Nup93	nuclear pore complex protein Nup93-like (LOC105440152), mRNA	SPU_003075	transport; nuclear pore	Nup93/Nic96	NuclearTransport_NuclearPoreComplex
WHL22.16080	1.75149	Sp-Atf4L	cyclic AMP-dependent transcription factor ATF-5 (LOC586579), mRNA	SPU_002852	regulation of transcription; DNA-templated; sequence-specific DNA binding transcription factor activity; sequence-specific DNA binding	NA	NA
WHL22.765179	1.75072	Sp-Slu7	pre-mRNA-splicing factor SLU7-like (LOC105440870), mRNA	SPU_022770	NA	Pre-mRNA splicing Prp18-interacting factor	NA
WHL22.242114	1.74829	Sp-Hsp701H	stress-70 protein, mitochondrial (LOC577721), mRNA	SPU_022158	protein folding; ATP binding; unfolded protein binding	Hsp70 protein; MreB/Mbl protein; Cell division protein FtsA	Defensome_HSP
WHL22.540093	1.74724	Sp-Yars_1	tyrosine--tRNA ligase, cytoplasmic (LOC577843), partial mRNA	SPU_016421	tRNA aminoacylation for protein translation; tyrosyl-tRNA aminoacylation; tRNA binding; nucleotide binding; aminoacyl-tRNA ligase activity; tyrosine-tRNA ligase activity; ATP binding; cytoplasm	tRNA synthetases class I (W and Y); Putative tRNA binding domain	Translation_AminoAcyl-tRNASynthetase
WHL22.371964	1.74561	Sp-Lrrc67	protein phosphatase 1 regulatory subunit 42 (LOC581134), mRNA	SPU_017780	protein binding	Leucine Rich repeats (2 copies); Leucine-rich repeat; Leucine rich repeat	Unclassified
WHL22.457381	1.74526	SPU_026473	uncharacterized LOC755988 (LOC755988), mRNA	SPU_026473	NA	Neuralized	Unclassified
WHL22.124787	1.74461	Sp-Rio3	serine/threonine-protein kinase RIO3 (LOC589762), partial mRNA	SPU_005063	catalytic activity; protein serine/threonine kinase activity; ATP binding; transferase activity; transferring phosphorus-containing groups	RIO1 family	Kinase_Atypical
WHL22.278627	1.74455	SPU_019625; SPU_019626	ubiquitin-associated protein 2-like (LOC581577), mRNA	SPU_019625; SPU_019626	protein binding	NA	NA
WHL22.173117	1.74348	Sp-TbceL	tubulin-specific chaperone cofactor E-like protein (LOC588394), mRNA	SPU_014101	NA	Leucine Rich repeats (2 copies); Leucine-rich repeat; Leucine rich repeat	Unclassified
WHL22.752422	1.74246	SPU_012542	calcium-binding protein 39 (LOC585932), mRNA	SPU_012542	binding	Mo25-like	Unclassified
WHL22.747257	1.74233	Sp-Hypp_1181	uncharacterized protein KIAA1467 (LOC100888626), mRNA	SPU_026554	NA	Repeat domain in Vibrio, Colwellia, Bradyrhizobium and Shewanella	Adhesion_Integrin
WHL22.634358	1.7416	Sp-C12orf66	UPF0536 protein C12orf66 homolog (LOC592782), mRNA	SPU_018879	NA	KICSTOR complex C12orf66 like	Homolog-of-gene-with-unknown-function
WHL22.28327	1.74153	Sp-Hadhsc	hydroxyacyl-coenzyme A dehydrogenase, mitochondrial (LOC582126), mRNA	SPU_007260	fatty acid metabolic process; oxidation-reduction process; 3-hydroxyacyl-CoA dehydrogenase activity; oxidoreductase activity; oxidoreductase activity; acting on the CH-OH group ofdonors; NAD or NADP as acceptor; coenzyme binding; NAD+ binding	3-hydroxyacyl-CoA dehydrogenase, NAD binding domain; 3-hydroxyacyl-CoA dehydrogenase, C-terminal domain	Metabolism_Lipid
WHL22.689834	1.74061	Sp-Glrx5	glutaredoxin-related protein 5, mitochondrial-like (LOC578887), mRNA	SPU_024719	cell redox homeostasis; electron carrier activity; protein disulfide oxidoreductase activity	Glutaredoxin	Oxidoreductase
WHL22.566624	1.7404	Sp-Fuzzy1; Sp-Fuzzy2	protein fuzzy homolog (LOC100890791), mRNA	SPU_025021; SPU_027654	NA	NA	NA
WHL22.408041	1.73947	Sp-Dnahc8; Sp-Hypp_2358	dynein gamma chain, flagellar outer arm (LOC577805), mRNA	SPU_002110; SPU_017851	microtubule-based movement; nucleotide binding; microtubule motor activity; protein binding; nucleoside-triphosphatase activity	Dynein heavy chain, N-terminal region 2; Hydrolytic ATP binding site of dynein motor region; Dynein heavy chain, N-terminal region 1	NA
WHL22.604875	1.7376	Sp-Xpapd	xaa-Pro aminopeptidase 1 (LOC581095), transcript variant X4, mRNA	SPU_006794	hydrolase activity	Creatinase/Prolidase N-terminal domain; Metallopeptidase family M24; C-terminal region of peptidase_M24	Metabolism_AminoAcid
WHL22.147909	1.73709	SPU_019302	protein arginine N-methyltransferase 3 (LOC588858), mRNA	SPU_019302	protein methylation; methyltransferase activity	PRMT5 oligomerisation domain	NA
WHL22.361796	1.73708	Sp-Hmha1	rho GTPase-activating protein 29 (LOC100892472), mRNA	SPU_018209	signal transduction; intracellular signal transduction; intracellular	RhoGAP domain; Phorbol esters/diacylglycerol binding domain (C1 domain)	GTPase_RhoRegulator_RhoGAP
WHL22.231749	1.73678	Sp-Cherp_1; Sp-Cherp; SPU_020280	calcium homeostasis endoplasmic reticulum protein (LOC586958), mRNA	SPU_005681; SPU_015453; SPU_020280	RNA processing; RNA binding	Surp module; RNA polymerase II-binding domain.	CalciumToolkit
WHL22.34206	1.73635	SPU_002022; Sp-Mrto	mRNA turnover protein 4 homolog (LOC578804), transcript variant X2, mRNA	SPU_002022; SPU_011665	ribosome biogenesis; intracellular	Insertion domain in 60S ribosomal protein L10P; Ribosomal protein L10	NA
WHL22.96352	1.73492	Sp-Atp5l	ATP synthase subunit g, mitochondrial (LOC579414), mRNA	SPU_013135	ATP synthesis coupled proton transport; hydrogen ion transmembrane transporter activity; mitochondrial proton-transporting ATP synthase complex;coupling factor F(o)	Mitochondrial ATP synthase g subunit	Metabolism_Energy
WHL22.248785	1.7347	Sp-Faastkd2L	uncharacterized LOC756504 (LOC756504), transcript variant X1, mRNA	SPU_001819	NA	FAST kinase-like protein, subdomain 1	NA
WHL22.362493	1.73458	Sp-Ict1L	peptidyl-tRNA hydrolase ICT1, mitochondrial (LOC589874), mRNA	SPU_012099	translational termination; translation release factor activity	RF-1 domain	Translation
WHL22.756602	1.73396	Sp-Tinp1	ribosome biogenesis protein NSA2 homolog (LOC577954), mRNA	SPU_024553	NA	Ribosomal protein S8e	Translation_RibosomalProtein
WHL22.714383	1.73302	Sp-Prpf3_1; Sp-Prpf3	U4/U6 small nuclear ribonucleoprotein Prp3 (LOC575001), mRNA	SPU_019769; SPU_019770	mRNA splicing; via spliceosome; U4/U6 x U5 tri-snRNP complex	pre-mRNA processing factor 3 (PRP3); Protein of unknown function (DUF1115)	NucleicAcid_RNA-Processing
WHL22.402061	1.73283	SPU_018844	transmembrane protein 65 (LOC588109), mRNA	SPU_018844	NA	Transmembrane protein 65	Homolog-of-gene-with-unknown-function
WHL22.421535	1.72996	Sp-Ggct	uncharacterized LOC577509 (LOC577509), transcript variant X1, mRNA	SPU_028754	glutathione biosynthetic process; gamma-glutamylcyclotransferase activity	AIG2-like family; Gamma-glutamyl cyclotransferase, AIG2-like	Unclassified
WHL22.742071	1.72929	Sp-Yipf5	protein YIPF5 (LOC579888), transcript variant X1, mRNA	SPU_003906	NA	Yip1 domain	Unclassified
WHL22.493421	1.72829	SPU_009560; SPU_026842	RING finger protein 166 (LOC579965), mRNA	SPU_009560; SPU_026842	NA	Drought induced 19 protein (Di19), zinc-binding	NA
WHL22.635280	1.72827	Sp-Cnot2	CCR4-NOT transcription complex subunit 2 (LOC578835), transcript variant X4, mRNA	SPU_003724	regulation of transcription; DNA-templated; nucleus	NOT2 / NOT3 / NOT5 family	Transcription_Regulation
WHL22.342087	1.72792	Sp-Ogdh	2-oxoglutarate dehydrogenase, mitochondrial-like (LOC587800), mRNA	SPU_014372	tricarboxylic acid cycle; metabolic process; oxidation-reduction process; oxoglutarate dehydrogenase (succinyl-transferring) activity; oxidoreductase activity; acting on the aldehyde or oxogroup of donors; disulfide as acceptor; thiamine pyrophosphate binding	Dehydrogenase E1 component; Transketolase, pyrimidine binding domain; 2-oxoglutarate dehydrogenase C-terminal	Metabolism_Carbohydrate
WHL22.265048	1.72784	Sp-Tpcn3	two-pore calcium channel 3 (tpcn3), transcript variant X1, mRNA	SPU_026489	ion transport; transmembrane transport; ion channel activity; voltage-gated calcium channel activity; membrane	Ion transport protein	Channel_Calcium
WHL22.287015	1.72714	WHL22.287015	bis(5'-nucleosyl)-tetraphosphatase [asymmetrical]-like (LOC756973), mRNA	NA	NA	NA	NA
WHL22.536473	1.72557	Sp-Slc7_2	b(0,+)-type amino acid transporter 1 (LOC579553), transcript variant X1, mRNA	SPU_026696	amino acid transmembrane transport; amino acid transmembrane transporter activity; membrane	Amino acid permease; Amino acid permease	Metabolism_AminoAcid
WHL22.624177	1.72524	Sp-Lzic	protein LZIC (LOC583046), mRNA	SPU_006400	beta-catenin binding	Beta-catenin-interacting protein ICAT	NA
WHL22.143824	1.72477	SPU_001795	putative oxidoreductase GLYR1 (LOC579465), mRNA	SPU_001795	NA	PWWP domain	Unclassified
WHL22.745377	1.72195	Sp-Pum	pumilio homolog 2 (LOC589897), transcript variant X2, mRNA	SPU_006847	RNA binding; binding	Pumilio-family RNA binding repeat	Fertilization
WHL22.648077	1.7217	Sp-Tpt1l	translationally-controlled tumor protein homolog (LOC590941), mRNA	SPU_009592	NA	Translationally controlled tumour protein	Unclassified
WHL22.135615	1.72052	Sp-Hypp_94	uncharacterized LOC593232 (LOC593232), transcript variant X1, mRNA	SPU_013643	protein phosphorylation; protein kinase activity; protein binding; ATP binding; transferase activity; transferring phosphorus-containing groups	Ankyrin repeats (3 copies); Ankyrin repeats (many copies); Ankyrin repeat	Unclassified
WHL22.491309	1.72031	Sp-Gk; Sp-Gk2	glycerol kinase (LOC580504), transcript variant X2, misc_RNA	SPU_020006; SPU_021540	carbohydrate metabolic process; glycerol-3-phosphate metabolic process; glycerol kinase activity; phosphotransferase activity; alcohol group as acceptor	FGGY family of carbohydrate kinases, C-terminal domain; FGGY family of carbohydrate kinases, N-terminal domain	Metabolism_Carbohydrate
WHL22.293989	1.71819	Sp-Sdf4	45 kDa calcium-binding protein (LOC578559), mRNA	SPU_009016	calcium ion binding	EF hand; EF-hand domain pair; EF-hand domain	NA
WHL22.693610	1.71756	SPU_011111	NA	SPU_011111	translation; structural constituent of ribosome; intracellular; ribosome	Ribosomal L38e protein family	Translation_RibosomalProtein
WHL22.724761	1.71754	Sp-Nle1	notchless protein homolog 1 (LOC585438), mRNA	SPU_004154	protein binding	WD domain, G-beta repeat; Anaphase-promoting complex subunit 4 WD40 domain; NLE (NUC135) domain	Unclassified
WHL22.485980	1.71731	Sp-Pdpi(cyclophilin)L6	peptidyl-prolyl cis-trans isomerase-like 1 (LOC575873), mRNA	SPU_015088	protein folding; peptidyl-prolyl cis-trans isomerase activity	Cyclophilin type peptidyl-prolyl cis-trans isomerase/CLD	Biomineralization_Cyclophilin
WHL22.333512	1.71692	Sp-Mrpl37	39S ribosomal protein L37, mitochondrial (LOC576292), partial mRNA	SPU_010923	NA	NA	NA
WHL22.69973	1.71642	SPU_018292; Sp-Zc3h15	zinc finger CCCH domain-containing protein 15 (LOC580460), mRNA	SPU_018292; SPU_023659	metal ion binding	DRG Family Regulatory Proteins, Tma46	NA
WHL22.212258	1.71503	WHL22.212258	39S ribosomal protein L52, mitochondrial (LOC752505), mRNA	NA	NA	NA	NA
WHL22.445926	1.71322	SPU_012517; SPU_024799	uncharacterized LOC100888336 (LOC100888336), transcript variant X2, mRNA	SPU_012517; SPU_024799	NA	TLD	Unclassified
WHL22.119959	1.71302	Sp-Anpep_1	aminopeptidase N (LOC578352), transcript variant X4, mRNA	SPU_023693	proteolysis; metallopeptidase activity; zinc ion binding	Peptidase family M1 domain; ERAP1-like C-terminal domain; Peptidase M1 N-terminal domain	Metalloprotease
WHL22.293426	1.71283	Sp-Rps15a	ribosomal protein S15a (rps15a), transcript variant X1, mRNA	SPU_004996	translation; structural constituent of ribosome; ribosome	Ribosomal protein S8	Translation_RibosomalProtein
WHL22.303857	1.71176	Sp-Fnip2	folliculin-interacting protein 2 (LOC579645), mRNA	SPU_021084	NA	Folliculin-interacting protein middle domain; Folliculin-interacting protein C-terminus; Folliculin-interacting protein N-terminus	NA
WHL22.686368	1.71097	Sp-R/Ptp/Di	receptor-type tyrosine-protein phosphatase S (LOC577025), transcript variant X1, mRNA	SPU_027566	protein binding	Immunoglobulin domain; Immunoglobulin I-set domain; Immunoglobulin domain	ImmuneSystem_Misc
WHL22.302383	1.71014	Sp-OptnL	NF-kappa-B essential modulator (LOC577753), mRNA	SPU_008118	NA	Leucine zipper of domain CC2 of NEMO, NF-kappa-B essential modulator; C2H2 type zinc-finger	NA
WHL22.164664	1.71007	Sp-Cyp3L1	cytochrome P450 3A56 (LOC580620), mRNA	SPU_014573	oxidation-reduction process; iron ion binding; oxidoreductase activity; acting on paired donors; withincorporation or reduction of molecular oxygen; heme binding	Cytochrome P450	Defensome_OxidativeBiotransformation
WHL22.333611	1.70838	Sp-Aadac_3	neutral cholesterol ester hydrolase 1 (LOC592996), mRNA	SPU_028757	metabolic process; hydrolase activity; carboxylic ester hydrolase activity; integral component of membrane	alpha/beta hydrolase fold; Carboxylesterase family; Steryl acetyl hydrolase	Hydrolase
WHL22.543968	1.70785	SPU_014773	NADH dehydrogenase [ubiquinone] 1 beta subcomplex subunit 6 (LOC574803), mRNA	SPU_014773	NA	NADH:ubiquinone oxidoreductase, NDUFB6/B17 subunit	Dehydrogenase
WHL22.32851	1.7069	WHL22.32851	uncharacterized LOC105438064 (LOC105438064), mRNA	NA	NA	NA	NA
WHL22.693732	1.70686	Sp-Lkap; Sp-Kiaa0430L	meiosis arrest female protein 1 (LOC586486), mRNA	SPU_018397; SPU_020364	regulation of gene expression; oogenesis; peroxisome	OST-HTH/LOTUS domain	NA
WHL22.614961	1.70606	Sp-Wdr55; Sp-Wdr55_1	WD repeat-containing protein 55 (LOC583548), transcript variant X3, mRNA	SPU_007724; SPU_022440	protein binding	WD domain, G-beta repeat; Anaphase-promoting complex subunit 4 WD40 domain; WD40-like domain	Unclassified
WHL22.479752	1.70439	Sp-Sec22_1	vesicle-trafficking protein SEC22b (LOC590766), mRNA	SPU_014365	transport; vesicle-mediated transport; integral component of membrane	Regulated-SNARE-like domain; Synaptobrevin	Nervous_SynapticVesicleRelease
WHL22.686714	1.70281	Sp-Abcd3	ATP-binding cassette sub-family D member 3 (LOC583732), transcript variant X1, mRNA	SPU_011307	transport; transmembrane transport; ATP binding; ATPase activity; ATPase activity; coupled to transmembrane movement ofsubstances; membrane; integral component of membrane	ABC transporter transmembrane region 2; ABC transporter	Defensome_ABCTransporter
WHL22.438569	1.70275	Sp-Rpl35	60S ribosomal protein L35 (LOC591809), mRNA	SPU_010528	translation; structural constituent of ribosome; intracellular; ribosome	Ribosomal L29 protein	Translation_RibosomalProtein
WHL22.729797	1.70226	SPU_006324	protein SSUH2 homolog (LOC100892522), mRNA	SPU_006324	NA	NA	Unclassified
WHL22.475342	1.69997	Sp-Edem1	ER degradation-enhancing alpha-mannosidase-like protein 1 (LOC582545), mRNA	SPU_026625	mannosyl-oligosaccharide 1;2-alpha-mannosidase activity; calcium ion binding; membrane	Glycosyl hydrolase family 47	Metabolism_Carbohydrate
WHL22.425187	1.69962	Sp-Rps28	uncharacterized LOC764436 (LOC764436), misc_RNA	SPU_013834	translation; structural constituent of ribosome; intracellular; ribosome	Ribosomal protein S28e	Translation_RibosomalProtein
WHL22.210736	1.69813	Sp-Tk11	fibroblast growth factor receptor 3 (LOC593142), transcript variant X2, mRNA	SPU_009079	protein phosphorylation; protein kinase activity; protein binding; ATP binding; transferase activity; transferring phosphorus-containing groups	Protein tyrosine kinase; Protein kinase domain; EGF-like domain	Kinase_TK
WHL22.468125	1.69702	Sp-Slc7a4_1	cationic amino acid transporter 4 (LOC581489), transcript variant X1, mRNA	SPU_020211	amino acid transmembrane transport; amino acid transmembrane transporter activity; membrane	Amino acid permease; Amino acid permease; C-terminus of AA_permease	Metabolism_AminoAcid
WHL22.283461	1.69511	Sp-Rej2	receptor for egg jelly 2 protein (rej2), mRNA	SPU_020620	neuropeptide signaling pathway; carbohydrate binding; membrane	REJ domain; Lectin C-type domain; GPCR proteolysis site, GPS, motif	Fertilization_EggReceptorJelly
WHL22.699413	1.69496	WHL22.699413	mitochondrial carrier homolog 2 (LOC588077), mRNA	NA	NA	NA	NA
WHL22.155742	1.69479	WHL22.155742	NA	NA	NA	NA	NA
WHL22.611347	1.69448	SPU_015330; SPU_024788	sestrin-1 (LOC584902), mRNA	SPU_015330; SPU_024788	regulation of response to reactive oxygen species; nucleus	PA26 p53-induced protein (sestrin)	Aging
WHL22.85479	1.6937	Sp-Imp3	U3 small nucleolar ribonucleoprotein protein IMP3 (LOC590066), mRNA	SPU_019582	RNA binding; rRNA binding; intracellular	Ribosomal protein S4/S9 N-terminal domain; S4 domain	NucleicAcid_Binding
WHL22.495566	1.69357	WHL22.495566	uncharacterized LOC100893689 (LOC100893689), mRNA	NA	NA	NA	NA
WHL22.467246	1.69331	WHL22.467246	zinc transporter ZIP11 (LOC589828), transcript variant X1, mRNA	NA	NA	NA	NA
WHL22.130473	1.69123	SPU_025841	DNA-directed RNA polymerase III subunit RPC8-like (LOC591904), transcript variant X1, mRNA	SPU_025841	transcription; DNA-templated; DNA binding; DNA-directed RNA polymerase activity	RNA polymerase III subunit Rpc25; SHS2 domain found in N terminus of Rpb7p/Rpc25p/MJ0397	Transcription
WHL22.503816	1.69068	Sp-Dis3L	DIS3-like exonuclease 1 (LOC589153), partial mRNA	SPU_017594	NA	RNB domain; Dis3-like cold-shock domain 2 (CSD2); Cold shock domain	NucleicAcid_Degradation
WHL22.245299	1.69024	Sp-Slc3a1_1	neutral and basic amino acid transport protein rBAT (LOC586832), mRNA	SPU_025055	carbohydrate metabolic process; catalytic activity; cation binding	Alpha amylase, catalytic domain; Solute carrier family 3 member 2 N-terminus	Metabolism_Carbohydrate
WHL22.596497	1.68959	WHL22.596497	coiled-coil-helix-coiled-coil-helix domain-containing protein 5 (LOC100892425), mRNA	NA	NA	NA	NA
WHL22.429793	1.68923	Sp-Erf	serine/arginine repetitive matrix protein 1 (LOC589156), transcript variant X2, mRNA	SPU_014628	regulation of transcription; DNA-templated; sequence-specific DNA binding transcription factor activity; sequence-specific DNA binding	Ets-domain	TranscriptionFactor_Ets
WHL22.691610	1.68921	Sp-Pex11	peroxisomal membrane protein 11C (LOC582076), mRNA	SPU_008917	peroxisome fission; integral component of peroxisomal membrane	Peroxisomal biogenesis factor 11 (PEX11)	Metabolism_Peroxisome
WHL22.428559	1.68886	Sp-Cog1_1	conserved oligomeric Golgi complex subunit 1-like (LOC105443481), mRNA	SPU_013365	NA	Vps51/Vps67	Transport_VacuolarProteinSorting
WHL22.717600	1.68774	WHL22.717600	uncharacterized LOC753350 (LOC753350), mRNA	NA	NA	NA	NA
WHL22.191553	1.68763	Sp-Iars_1	isoleucine--tRNA ligase, cytoplasmic (LOC589112), mRNA	SPU_008455	tRNA aminoacylation for protein translation; isoleucyl-tRNA aminoacylation; nucleotide binding; aminoacyl-tRNA editing activity; aminoacyl-tRNA ligase activity; isoleucine-tRNA ligase activity; ATP binding; cytoplasm	tRNA synthetases class I (I, L, M and V); tRNA synthetases class I (M)	Translation_AminoAcyl-tRNASynthetase
WHL22.642784	1.68641	Sp-Abcg2A	ATP-binding cassette, sub-family G (WHITE), member 2 (LOC578540), transcript variant X2, mRNA	SPU_021184	nucleotide binding; ATP binding; ATPase activity; nucleoside-triphosphatase activity; membrane	ABC-2 type transporter; ABC transporter; AAA domain, putative AbiEii toxin, Type IV TA system	Defensome_ABCTransporter
WHL22.173168	1.68588	Sp-C6orf192L_1; SPU_024611	MFS-type transporter SLC18B1 (LOC100891858), transcript variant X1, mRNA	SPU_002557; SPU_024611	transmembrane transport; integral component of membrane	Major Facilitator Superfamily; Lysine methyltransferase	NA
WHL22.357752	1.68489	Sp-Cyp2L47	steroid 17-alpha-hydroxylase/17,20 lyase (LOC579395), transcript variant X1, mRNA	SPU_021087	oxidation-reduction process; iron ion binding; oxidoreductase activity; acting on paired donors; withincorporation or reduction of molecular oxygen; heme binding	Cytochrome P450	Defensome_OxidativeBiotransformation
WHL22.173514	1.68405	Sp-Z75	uncharacterized LOC575016 (LOC575016), partial mRNA	SPU_002554	regulation of transcription; DNA-templated; nucleic acid binding; protein binding; zinc ion binding; metal ion binding; nucleus	DNA repair protein Crb2 Tudor domain; mbt repeat; RNA binding activity-knot of a chromodomain	ZincFinger
WHL22.77307	1.68398	Sp-Pdcd2L	programmed cell death protein 2-like (LOC576484), mRNA	SPU_016576	cytoplasm	Programmed cell death protein 2, C-terminal putative domain	NA
WHL22.137331	1.68332	Sp-Adk_1	adenosine kinase (LOC580959), transcript variant X2, mRNA	SPU_025307	purine ribonucleoside salvage; adenosine kinase activity; phosphotransferase activity; alcohol group as acceptor	pfkB family carbohydrate kinase	Metabolism_Carbohydrate
WHL22.49846	1.6823	WHL22.49846	GMP reductase 1 (LOC591487), transcript variant X2, mRNA	NA	NA	NA	NA
WHL22.112289	1.68149	Sp-Rev3_1	uncharacterized LOC105447382 (LOC105447382), mRNA	SPU_002281	DNA replication; RNA-dependent DNA replication; nucleic acid binding; RNA binding; DNA-directed DNA polymerase activity; RNA-directed DNA polymerase activity	Reverse transcriptase (RNA-dependent DNA polymerase); DNA polymerase family B, exonuclease domain	DNA_Replication
WHL22.244982	1.68091	Sp-Afg3L	AFG3-like protein 2 (LOC578526), transcript variant X1, mRNA	SPU_010966	proteolysis; nucleotide binding; metalloendopeptidase activity; ATP binding; zinc ion binding; nucleoside-triphosphatase activity; membrane; integral component of membrane	Peptidase family M41; ATPase family associated with various cellular activities (AAA); FtsH Extracellular	Metalloprotease
WHL22.496873	1.68043	Sp-Osbpl6_1; Sp-Piga; Sp-Osbpl3	oxysterol-binding protein-related protein 6 (LOC585882), mRNA	SPU_003625; SPU_006937; SPU_025087	NA	Pleckstrin homology domain; PH domain; Pleckstrin homology domain	Hydrolase
WHL22.398390	1.67972	Sp-Rrp8L	25S rRNA (adenine(645)-N(1))-methyltransferase-like (LOC105443475), partial mRNA	SPU_019162	methyltransferase activity	Hypothetical methyltransferase	Transferase
WHL22.61675	1.67933	Sp-Lhh2ac	late histone H2A.2.1 (LOC590023), mRNA	SPU_000973	nucleosome assembly; DNA binding; protein heterodimerization activity; nucleosome; nucleus	C-terminus of histone H2A; Core histone H2A/H2B/H3/H4	Histone_Late
WHL22.494713	1.67892	Sp-Abcc9_1	ATP-binding cassette sub-family C member 8 (LOC100892057), mRNA	SPU_028798	transport; transmembrane transport; nucleotide binding; ATP binding; ATPase activity; nucleoside-triphosphatase activity; ATPase activity; coupled to transmembrane movement ofsubstances; integral component of membrane	ABC transporter; RecF/RecN/SMC N terminal domain	Metabolism_SecondaryMetabolites
WHL22.42213	1.67808	Sp-Ndufv1	NADH dehydrogenase [ubiquinone] flavoprotein 1, mitochondrial (LOC586214), transcript variant X2, mRNA	SPU_026050	oxidation-reduction process; NADH dehydrogenase (ubiquinone) activity; FMN binding; oxidoreductase activity; acting on NAD(P)H; NAD binding; 4 iron; 4 sulfur cluster binding	Respiratory-chain NADH dehydrogenase 51 Kd subunit; NADH-ubiquinone oxidoreductase-F iron-sulfur binding region; SLBB domain	Metabolism_Energy
WHL22.237975	1.67607	Sp-Cirh1a	cirhin-like (LOC105439894), mRNA	SPU_023143	protein binding	WD domain, G-beta repeat; Anaphase-promoting complex subunit 4 WD40 domain	Unclassified
WHL22.619611	1.67361	WHL22.619611	G patch domain-containing protein 4 (LOC581552), mRNA	NA	NA	NA	NA
WHL22.502999	1.67199	Sp-Tim21L	mitochondrial import inner membrane translocase subunit Tim21 (LOC100888396), mRNA	SPU_002002	protein import into mitochondrial matrix; mitochondrial inner membrane presequence translocase complex	TIM21; Cytochrome oxidase complex assembly protein 1	Transport_Translocase
WHL22.309463	1.67181	Sp-Nsun2	tRNA (cytosine(34)-C(5))-methyltransferase (LOC592875), partial mRNA	SPU_018234	NA	16S rRNA methyltransferase RsmB/F	Transferase
WHL22.536802	1.67147	SPU_023308; Sp-Mapkapk5b	WD repeat-containing protein 89 (LOC583976), transcript variant X2, mRNA	SPU_023308; SPU_028463	protein binding	NA	Unclassified
WHL22.248913	1.67088	Sp-Phip	PH-interacting protein (LOC592351), partial mRNA	SPU_017747	protein binding	Bromodomain	Unclassified
WHL22.33450	1.66934	Sp-Rpl34	60S ribosomal protein L34-B (LOC592626), mRNA	SPU_021924	translation; structural constituent of ribosome; intracellular; ribosome	Ribosomal protein L34e	Translation_RibosomalProtein
WHL22.21780	1.66811	Sp-Nol9	polynucleotide 5'-hydroxyl-kinase NOL9 (LOC100893350), transcript variant X1, mRNA	SPU_010119	NA	mRNA cleavage and polyadenylation factor CLP1 P-loop	Unclassified
WHL22.389049	1.66651	WHL22.389049	sulfotransferase 1 family member D1 (LOC100889547), partial mRNA	NA	NA	NA	NA
WHL22.767350	1.66563	SPU_027087	arylsulfatase I (LOC581855), mRNA	SPU_027087	metabolic process; catalytic activity; sulfuric ester hydrolase activity	Sulfatase	Hydrolase
WHL22.584052	1.66498	WHL22.584052	sialidase-3 (LOC755390), mRNA	NA	NA	NA	NA
WHL22.576594	1.66142	WHL22.576594	succinate dehydrogenase assembly factor 4, mitochondrial-like (LOC576678), mRNA	NA	NA	NA	NA
WHL22.501618	1.65838	Sp-Slco4a1_5	solute carrier organic anion transporter family member 4A1 (LOC100891092), mRNA	SPU_014024	transport; transporter activity; membrane	Organic Anion Transporter Polypeptide (OATP) family; Major Facilitator Superfamily	Defensome_IonTransporter
WHL22.731245	1.65832	SPU_013499; Sp-Tmem183a	transmembrane protein 183 (LOC764109), transcript variant X1, mRNA	SPU_013499; SPU_025908	NA	NA	NA
WHL22.150230	1.65804	SPU_000596; SPU_011368	protein NPC2 homolog (LOC579810), mRNA	SPU_000596; SPU_011368	NA	ML domain	Unclassified
WHL22.192539	1.65685	Sp-Acot9	acyl-coenzyme A thioesterase 9, mitochondrial (LOC591269), partial mRNA	SPU_003559	NA	NA	NA
WHL22.714723	1.65636	Sp-Psmc3ip	homologous-pairing protein 2 homolog (LOC580532), mRNA	SPU_020310	NA	Leucine zipper with capping helix domain	NA
WHL22.545382	1.65375	Sp-Rps12	nucleolar protein 10 (LOC590723), mRNA	SPU_020745	translation; structural constituent of ribosome; intracellular; ribosome	Ribosomal protein L7Ae/L30e/S12e/Gadd45 family	Translation_RibosomalProtein
WHL22.439202	1.6532	Sp-Gtpbp4L	large subunit GTPase 1 homolog (LOC589934), mRNA	SPU_001505	GTP binding	50S ribosome-binding GTPase; Ferrous iron transport protein B; RsgA GTPase	NA
WHL22.248714	1.65295	SPU_015327	28S ribosomal protein S5, mitochondrial (LOC583862), transcript variant X1, mRNA	SPU_015327	translation; structural constituent of ribosome; ribosome	Ribosomal protein S5, C-terminal domain	Translation_RibosomalProtein
WHL22.96450	1.65253	SPU_006059; Sp-Ash2	set1/Ash2 histone methyltransferase complex subunit ASH2-like (LOC584795), mRNA	SPU_006059; SPU_018423	NA	SPRY domain	NA
WHL22.485965	1.65069	Sp-Tsr1_1	pre-rRNA-processing protein TSR1 homolog (LOC594000), mRNA	SPU_019664	ribosome biogenesis; sequence-specific DNA binding; protein heterodimerization activity; intracellular; nucleus	AARP2CN (NUC121) domain; Histone-like transcription factor (CBF/NF-Y) and archaeal histone	NA
WHL22.269661	1.65012	SPU_015648	protein CCSMST1-like (LOC754099), mRNA	SPU_015648	NA	CCSMST1 family	NA
WHL22.70652	1.64951	Sp-Ugt2b17L_1	UDP-glucuronosyltransferase 2B1 (LOC762802), partial mRNA	SPU_017598	metabolic process; transferase activity; transferring hexosyl groups	UDP-glucoronosyl and UDP-glucosyl transferase	Defensome_ReductiveConjugativeBiotransformation
WHL22.545589	1.64766	Sp-Z416	zinc finger protein 436 (LOC576594), transcript variant X6, mRNA	SPU_010924	nucleic acid binding; DNA binding; metal ion binding	Zinc-finger double domain; C2H2-type zinc finger; Zinc finger, C2H2 type	ZincFinger
WHL22.222312	1.64762	Sp-Dctd	deoxycytidylate deaminase (LOC580835), mRNA	SPU_014002	catalytic activity; zinc ion binding; hydrolase activity; hydrolase activity; acting on carbon-nitrogen (but notpeptide) bonds	Cytidine and deoxycytidylate deaminase zinc-binding region; MafB19-like deaminase	NA
WHL22.25917	1.64745	Sp-Enpep	glutamyl aminopeptidase (LOC587683), mRNA	SPU_011978	proteolysis; metallopeptidase activity; zinc ion binding	Peptidase family M1 domain; Peptidase M1 N-terminal domain	Metalloprotease
WHL22.441746	1.64714	Sp-Cd2bp2_1	CD2 antigen cytoplasmic tail-binding protein 2 homolog (LOC576759), mRNA	SPU_023520	NA	NA	NA
WHL22.556999	1.64283	WHL22.556999	cleavage and polyadenylation specificity factor subunit 4 (LOC765046), mRNA	NA	NA	NA	NA
WHL22.587282	1.64168	Sp-Sardh	sarcosine dehydrogenase, mitochondrial (LOC576973), mRNA	SPU_011713	oxidation-reduction process; oxidoreductase activity	FAD dependent oxidoreductase; FAD dependent oxidoreductase central domain; Pyridine nucleotide-disulphide oxidoreductase	Metabolism_AminoAcid
WHL22.557534	1.64091	Sp-Dars	uncharacterized LOC580219 (LOC580219), ncRNA	SPU_017071	tRNA aminoacylation for protein translation; aspartyl-tRNA aminoacylation; nucleotide binding; aminoacyl-tRNA ligase activity; aspartate-tRNA ligase activity; ATP binding; cytoplasm	tRNA synthetases class II (D, K and N)	Translation_AminoAcyl-tRNASynthetase
WHL22.244395	1.6409	Sp-Sec61b_1	protein transport protein Sec61 subunit beta (LOC576727), mRNA	SPU_005862	NA	Sec61beta family	Transport_Translocase
WHL22.5375	1.63983	Sp-Ddx54	ATP-dependent RNA helicase DDX54 (LOC587908), mRNA	SPU_007386	nucleic acid binding; RNA binding; helicase activity; ATP binding; ATP-dependent helicase activity; hydrolase activity; acting on acid anhydrides; inphosphorus-containing anhydrides; nucleus	DEAD/DEAH box helicase; Helicase conserved C-terminal domain; DBP10CT (NUC160) domain	NucleicAcid_Helicase
WHL22.274283	1.63924	SPU_001959	uncharacterized LOC100890194 (LOC100890194), mRNA	SPU_001959	acid-amino acid ligase activity	Ubiquitin-conjugating enzyme	Ubiquitin_Modifier
WHL22.404260	1.6389	WHL22.404260	uncharacterized LOC100893340 (LOC100893340), mRNA	NA	NA	NA	NA
WHL22.457833	1.63707	Sp-Vdac2	voltage-dependent anion-selective channel protein 2-like (LOC754201), mRNA	SPU_015257	anion transport; regulation of anion transport; transmembrane transport; voltage-gated anion channel activity; mitochondrial outer membrane	Eukaryotic porin	Metabolism_InorganicIon
WHL22.520959	1.6353	Sp-Gyltl1b	uncharacterized LOC764487 (LOC764487), mRNA	SPU_001514	NA	Glycosyl-transferase for dystroglycan	NA
WHL22.61455	1.63491	Sp-Dcun1d3	DCN1-like protein 3 (LOC577457), transcript variant X1, mRNA	SPU_022515	NA	Cullin binding	Homolog-of-gene-with-unknown-function
WHL22.230119	1.63369	Sp-Pitpna_2	phosphatidylinositol transfer protein alpha isoform (LOC591727), mRNA	SPU_018489	transport; intracellular	Phosphatidylinositol transfer protein	Transport_Transfer
WHL22.643726	1.63334	SPU_023753	uncharacterized LOC100893138 (LOC100893138), mRNA	SPU_023753	protein binding	Tetratricopeptide repeat; MYND finger; Tetratricopeptide repeat	NA
WHL22.502178	1.63192	Sp-Znf622	zinc finger protein 622 (LOC584539), transcript variant X1, mRNA	SPU_008556	nucleic acid binding; zinc ion binding; metal ion binding	C2H2 type zinc-finger (2 copies); Zinc-finger double-stranded RNA-binding	ZincFinger
WHL22.370609	1.63119	Sp-Sv2b	synaptic vesicle glycoprotein 2C (LOC593927), transcript variant X1, mRNA	SPU_002684	transport; transmembrane transport; transporter activity; transmembrane transporter activity; membrane; integral component of membrane	Sugar (and other) transporter; Major Facilitator Superfamily; Uncharacterised MFS-type transporter YbfB	Unclassified
WHL22.78812	1.63086	SPU_002997; Sp-C1orf2L	vacuolar protein sorting-associated protein 51 homolog (LOC582737), mRNA	SPU_002997; SPU_015370	NA	NA	NA
WHL22.265658	1.63026	Sp-Tdrd7L	tudor domain-containing protein 7B (LOC577641), transcript variant X2, mRNA	SPU_017135	NA	Tudor domain	NA
WHL22.116486	1.63011	Sp-Mrpl15	39S ribosomal protein L15, mitochondrial (LOC581576), transcript variant X1, mRNA	SPU_017142	translation; structural constituent of ribosome; large ribosomal subunit	Ribosomal proteins 50S-L15, 50S-L18e, 60S-L27A	Translation_RibosomalProtein
WHL22.375136	1.62976	Sp-Slc1a1_1	excitatory amino acid transporter 3 (LOC576432), mRNA	SPU_006382	dicarboxylic acid transport; sodium:dicarboxylate symporter activity; membrane	Sodium:dicarboxylate symporter family	Metabolism_AminoAcid
WHL22.617709	1.62958	Sp-Mipep_1	mitochondrial intermediate peptidase (LOC585883), partial mRNA	SPU_016245	proteolysis; metalloendopeptidase activity; metallopeptidase activity	Peptidase family M3	Metabolism_ProteinDegradation
WHL22.330160	1.62957	SPU_002156; Sp-Tdh	L-threonine 3-dehydrogenase, mitochondrial (LOC584440), mRNA	SPU_002156; SPU_020880	cellular metabolic process; catalytic activity; coenzyme binding	NAD dependent epimerase/dehydratase family; GDP-mannose 4,6 dehydratase; RmlD substrate binding domain	NA
WHL22.718276	1.6292	Sp-Telo2	telomere length regulation protein TEL2 homolog (LOC588739), transcript variant X1, mRNA	SPU_002530	binding	Telomere length regulation protein	Aging_TelomereLengthRegulation
WHL22.559449	1.62876	WHL22.559449	uncharacterized LOC100891607 (LOC100891607), mRNA	NA	NA	NA	NA
WHL22.156127	1.62735	Sp-Rpl23	uncharacterized LOC592324 (LOC592324), partial mRNA	SPU_028226	translation; structural constituent of ribosome; ribosome	Ribosomal protein L14p/L23e	Translation_RibosomalProtein
WHL22.702344	1.62718	Sp-Myst2_1	histone acetyltransferase KAT7 (LOC577009), mRNA	SPU_017172	regulation of transcription; DNA-templated; sequence-specific DNA binding transcription factor activity; zinc ion binding; transferase activity; transferring acyl groups otherthan amino-acyl groups; nucleus	MOZ/SAS family; MYST family zinc finger domain; Zinc finger, C2HC type	Histone_Acetyltransferase
WHL22.393371	1.62586	Sp-Hypp_2195	uncharacterized LOC100893860 (LOC100893860), mRNA	SPU_015181	tocopherol cyclase activity	Tocopherol cyclase	NA
WHL22.758735	1.62475	Sp-Cdipt	uncharacterized LOC583015 (LOC583015), mRNA	SPU_017573	phospholipid biosynthetic process; phosphotransferase activity; for other substituted phosphategroups; membrane	CDP-alcohol phosphatidyltransferase	Transferase
WHL22.224142	1.62318	SPU_019103	lysosome membrane protein 2 (LOC589188), mRNA	SPU_019103	cell adhesion; membrane	CD36 family	ImmuneSystem_Misc
WHL22.201760	1.62299	Sp-RabO3a	NA	SPU_022799	GTP catabolic process; intracellular protein transport; nucleocytoplasmic transport; signal transduction; small GTPase mediated signal transduction; protein transport; GTPase activity; GTP binding; intracellular; membrane	Ras family; Ras of Complex, Roc, domain of DAPkinase; ADP-ribosylation factor family	GTPase_Ras_Rab
WHL22.551518	1.62259	Sp-Utp14A	U3 small nucleolar RNA-associated protein 14 homolog A (LOC585850), mRNA	SPU_016553	rRNA processing; small-subunit processome	Utp14 protein	Translation_RibosomalBiogenesis
WHL22.189077	1.62153	Sp-Slc25a28	mitoferrin-1 (LOC584279), mRNA	SPU_019095	NA	Mitochondrial carrier protein	Metabolism_Energy
WHL22.224179	1.61718	Sp-Xpapd2Lmb_1	probable Xaa-Pro aminopeptidase 3 (LOC589159), mRNA	SPU_019102	aminopeptidase activity; manganese ion binding	Metallopeptidase family M24; Aminopeptidase P, N-terminal domain	Metabolism_AminoAcid
WHL22.16634	1.61569	Sp-Hypp_3072; Sp-Pdcd11L; Sp-Pdcd11_1; Sp-Pdcd11_2	protein RRP5 homolog (LOC584784), mRNA	SPU_006977; SPU_006978; SPU_019254; SPU_024804	NA	BEN domain; Domain of unknown function (DUF4806)	Unclassified
WHL22.86850	1.6149	Sp-Mkrn1	probable E3 ubiquitin-protein ligase makorin-1 (LOC577869), mRNA	SPU_009003	protein binding; zinc ion binding; metal ion binding	CCCH-type zinc finger; Zinc finger domain; Zinc finger C-x8-C-x5-C-x3-H type (and similar)	NA
WHL22.327001	1.61416	SPU_009310; Sp-Acaca_1; Sp-Acac	acetyl-CoA carboxylase (LOC586165), transcript variant X8, mRNA	SPU_009310; SPU_013473; SPU_020584	ATP binding; metal ion binding	Carbamoyl-phosphate synthase L chain, ATP binding domain	NA
WHL22.128848	1.61408	SPU_015606	ATP-dependent RNA helicase DDX18 (LOC577986), mRNA	SPU_015606	NA	NA	NA
WHL22.405086	1.61401	Sp-Chrna9L_2; SPU_006506	neuronal acetylcholine receptor subunit alpha-10 (LOC575367), transcript variant X1, mRNA	SPU_000765; SPU_006506	transport; ion transport; acetylcholine-activated cation-selective channel activity; ion channel activity; extracellular ligand-gated ion channel activity; membrane; integral component of membrane; postsynaptic membrane	Neurotransmitter-gated ion-channel ligand binding domain; Neurotransmitter-gated ion-channel transmembrane region	NA
WHL22.282891	1.61399	SPU_017237; Sp-Dnajc11	dnaJ homolog subfamily C member 11 (LOC592468), mRNA	SPU_017237; SPU_026935	NA	Domain of unknown function (DUF3395)	NA
WHL22.335891	1.61363	Sp-Nvll; SPU_018935	nuclear valosin-containing protein-like (LOC580502), mRNA	SPU_018934; SPU_018935	nucleotide binding; ATP binding; nucleoside-triphosphatase activity	ATPase family associated with various cellular activities (AAA); AAA+ lid domain; Holliday junction DNA helicase RuvB P-loop domain	Metalloprotease
WHL22.438093	1.61345	Sp-DhpmdL5; Sp-CadL	allantoinase, mitochondrial (LOC577905), mRNA	SPU_009429; SPU_021494	allantoin catabolic process; allantoinase activity; zinc ion binding; hydrolase activity; acting on carbon-nitrogen (but notpeptide) bonds; cobalt ion binding	Amidohydrolase family; Amidohydrolase family	Metabolism_Nucleotide
WHL22.312252	1.61273	SPU_015504	E3 ubiquitin-protein ligase BRE1A (LOC593104), transcript variant X2, mRNA	SPU_015504	oxidation-reduction process; oxidoreductase activity; oxidoreductase activity; acting on paired donors; withincorporation or reduction of molecular oxygen; 2-oxoglutarate as one donor;and incorporation of one atom each of oxygen into both donors	2OG-Fe(II) oxygenase superfamily	NA
WHL22.438584	1.61121	Sp-Nat12	uncharacterized LOC582991 (LOC582991), mRNA	SPU_004002	N-acetyltransferase activity	Acetyltransferase (GNAT) family; Acetyltransferase (GNAT) domain; Acetyltransferase (GNAT) domain	Transferase
WHL22.717130	1.61099	Sp-Slsp_4	alkaline serine protease ver112 (LOC581177), transcript variant X1, mRNA	SPU_017603	proteolysis; serine-type endopeptidase activity	Subtilase family; Peptidase inhibitor I9	Metabolism_PeptidaseInhibitor
WHL22.109223	1.61062	Sp-Prdm9	histone-lysine N-methyltransferase PRDM9 (LOC100888304), mRNA	SPU_026038	protein binding; metal ion binding	SET domain	Histone_Methyltransferase
WHL22.306350	1.61052	Sp-Pfkm; Sp-Pfkm_1	phosphofructokinase (LOC548617), transcript variant X2, mRNA	SPU_001831; SPU_014569	fructose 6-phosphate metabolic process; glycolytic process; 6-phosphofructokinase activity; cytoplasm; 6-phosphofructokinase complex	Phosphofructokinase	Metabolism_Carbohydrate
WHL22.451265	1.61012	SPU_027376	protein RTF2 homolog (LOC754268), mRNA	SPU_027376	NA	Rtf2 RING-finger	Homolog-of-gene-with-unknown-function
WHL22.128830	1.60907	Sp-Ddx18	ATP-dependent RNA helicase DDX18 (LOC577986), mRNA	SPU_015607	nucleic acid binding; helicase activity; ATP binding; ATP-dependent helicase activity	DEAD/DEAH box helicase; Helicase conserved C-terminal domain; Domain of unknown function (DUF4217)	NucleicAcid_Helicase
WHL22.312094	1.60886	WHL22.312094	uncharacterized LOC100890241 (LOC100890241), transcript variant X3, mRNA	NA	NA	NA	NA
WHL22.334634	1.60879	Sp-Egln1	egl nine homolog 3 (LOC587363), mRNA	SPU_026471	oxidation-reduction process; iron ion binding; oxidoreductase activity; oxidoreductase activity; acting on paired donors; withincorporation or reduction of molecular oxygen; oxidoreductase activity; acting on paired donors; withincorporation or reduction of molecular oxygen; 2-oxoglutarate as one donor;and incorporation of one atom each of oxygen into both donors; L-ascorbic acid binding	2OG-Fe(II) oxygenase superfamily; 2OG-Fe(II) oxygenase superfamily; MYND finger	Oxygenase
WHL22.501565	1.60827	Sp-Cul3_1; Sp-Cul3	cullin-3-B (LOC590355), mRNA	SPU_019174; SPU_021121	ubiquitin-dependent protein catabolic process; ubiquitin protein ligase binding; cullin-RING ubiquitin ligase complex	Cullin family	CellCycle
WHL22.100738	1.60788	WHL22.100738	heme-binding protein 2 (LOC592620), mRNA	NA	NA	NA	NA
WHL22.747302	1.60755	WHL22.747302	uncharacterized LOC100889052 (LOC100889052), mRNA	NA	NA	NA	NA
WHL22.579798	1.60462	SPU_004446	pumilio domain-containing protein KIAA0020 homolog (LOC757099), mRNA	SPU_004446	RNA binding	CPL (NUC119) domain	Unclassified
WHL22.560152	1.60312	Sp-Esf1	ESF1 homolog (LOC575642), transcript variant X6, mRNA	SPU_018790	nucleus	NUC153 domain	Unclassified
WHL22.300748	1.60161	Sp-Ier3ip1	immediate early response 3-interacting protein 1 (LOC593244), transcript variant X1, mRNA	SPU_001091	NA	Yos1-like	NA
WHL22.119725	1.60106	WHL22.119725	uncharacterized LOC100888536 (LOC100888536), transcript variant X2, mRNA	NA	NA	NA	NA
WHL22.436185	1.5999	Sp-Eif3k	eukaryotic translation initiation factor 3 subunit K (LOC587575), transcript variant X2, mRNA	SPU_010303	regulation of translational initiation; translation initiation factor activity; binding; ribosome binding; cytoplasm; eukaryotic translation initiation factor 3 complex	CSN8/PSMD8/EIF3K family	Translation_Factor
WHL22.581577	1.59832	Sp-Mutyh	A/G-specific adenine DNA glycosylase (LOC586497), mRNA	SPU_012394	DNA repair; base-excision repair; catalytic activity; hydrolase activity; 4 iron; 4 sulfur cluster binding	HhH-GPD superfamily base excision DNA repair protein; NUDIX domain; Helix-hairpin-helix motif	NA
WHL22.603549	1.59753	Sp-XyltL_1	UDP-D-xylose:L-fucose alpha-1,3-D-xylosyltransferase 2 (LOC100891116), transcript variant X1, mRNA	SPU_009136	NA	Nucleotide-diphospho-sugar transferase	Transferase
WHL22.724146	1.59683	Sp-Z105	N-acetylgalactosaminyltransferase 7 (LOC590256), mRNA	SPU_008377	RNA-dependent DNA replication; DNA integration; nucleic acid binding; RNA binding; RNA-directed DNA polymerase activity; protein binding; zinc ion binding; endodeoxyribonuclease activity; producing5'-phosphomonoesters	Reverse transcriptase (RNA-dependent DNA polymerase); RNase H-like domain found in reverse transcriptase; RNase H-like domain found in reverse transcriptase	ZincFinger
WHL22.665654	1.59653	SPU_001272; Sp-Slc5a12_7	sodium-coupled monocarboxylate transporter 1 (LOC588898), mRNA	SPU_001272; SPU_001273	transport; transmembrane transport; transporter activity; membrane	Sodium:solute symporter family	Hydrolase
WHL22.576445	1.59515	Sp-Pdzd8	PDZ domain-containing protein 8 (LOC586457), mRNA	SPU_021135	intracellular signal transduction; protein binding	Phorbol esters/diacylglycerol binding domain (C1 domain); C2 domain; PDZ domain	NA
WHL22.603500	1.59447	SPU_026947	transcriptional repressor NF-X1 (LOC755253), mRNA	SPU_026947	regulation of transcription; DNA-templated; sequence-specific DNA binding transcription factor activity; zinc ion binding; nucleus	NA	NA
WHL22.341123	1.59391	Sp-Polr3b	DNA-directed RNA polymerase III subunit RPC2 (LOC577662), mRNA	SPU_028604	transcription; DNA-templated; DNA binding; DNA-directed RNA polymerase activity; ribonucleoside binding	RNA polymerase beta subunit; RNA polymerase Rpb2, domain 2; RNA polymerase Rpb2, domain 3	Transcription
WHL22.478123	1.59367	Sp-Hypp_1639	trichohyalin (LOC757170), mRNA	SPU_006227	NA	AAA domain	NA
WHL22.694941	1.59346	Sp-Psd4	26S proteasome non-ATPase regulatory subunit 4 (LOC575737), transcript variant X1, mRNA	SPU_003324	ubiquitin-dependent protein catabolic process; proteasome regulatory particle; base subcomplex	von Willebrand factor type A domain; Ubiquitin interaction motif; Ssl1-like	Ubiquitin_Modifier
WHL22.630176	1.59328	Sp-Pdia5	protein disulfide-isomerase A5 (LOC764490), mRNA	SPU_017350	cell redox homeostasis	Thioredoxin; Thioredoxin-like domain; Thioredoxin-like	Oxidoreductase
WHL22.224135	1.59328	Sp-Mmaa	methylmalonic aciduria type A homolog, mitochondrial (LOC591803), transcript variant X1, mRNA	SPU_007054	nucleotide binding; nucleoside-triphosphatase activity	Methylmalonyl Co-A mutase-associated GTPase MeaB; CobW/HypB/UreG, nucleotide-binding domain	NA
WHL22.341048	1.59322	Sp-Ccndbp1	cyclin-D1-binding protein 1 homolog (LOC592304), transcript variant X1, mRNA	SPU_017077	regulation of cell cycle	Grap2 and cyclin-D-interacting	NA
WHL22.643204	1.59282	Sp-Dda1	DET1- and DDB1-associated protein 1 (LOC576850), mRNA	SPU_002785	NA	Det1 complexing ubiquitin ligase	Ligase
WHL22.184130	1.59105	Sp-Glur6_1; Sp-Grik1	glutamate receptor ionotropic, kainate 2 (LOC584569), mRNA	SPU_014664; SPU_028454	ion transport; receptor activity; ionotropic glutamate receptor activity; ion channel activity; extracellular-glutamate-gated ion channel activity; membrane	Ligand-gated ion channel; Ligated ion channel L-glutamate- and glycine-binding site; Bacterial extracellular solute-binding proteins, family 3	NA
WHL22.27945	1.59092	Sp-Hypp_2811; Sp-Hypp_2825	uncharacterized LOC100891910 (LOC100891910), transcript variant X1, mRNA	SPU_026014; SPU_026172	metabolic process; catalytic activity	NA	NA
WHL22.58677	1.58994	Sp-Unc44L_26; Sp-Hsp703B	egg receptor for sperm (hsp110), transcript variant X1, mRNA	SPU_002778; SPU_002779	protein binding	Ankyrin repeats (many copies); Ankyrin repeats (3 copies); Ankyrin repeat	Unclassified
WHL22.503383	1.5884	Sp-Dynlc2-5d	uncharacterized LOC592722 (LOC592722), mRNA	SPU_024500	microtubule-based process; microtubule associated complex	Dynein light chain type 1	Cytoskeleton_Dynein
WHL22.85473	1.58778	SPU_019583	G2/mitotic-specific cyclin-B3 (LOC591240), mRNA	SPU_019583	signal transduction; protein binding	NA	NA
WHL22.31611	1.58735	Sp-Pnlip_3	lipase member H (LOC586221), mRNA	SPU_009294	lipid metabolic process; catalytic activity	Lipase; Alpha/beta hydrolase family	Hydrolase
WHL22.74430	1.58729	Sp-E1e; Sp-Masa	enolase-phosphatase E1 (LOC589774), mRNA	SPU_016247; SPU_026712	metabolic process; L-methionine salvage from methylthioadenosine; magnesium ion binding; hydrolase activity; acireductone synthase activity	haloacid dehalogenase-like hydrolase	Metabolism_AminoAcid
WHL22.664046	1.58684	Sp-Sec14L2	SEC14-like protein 2 (LOC592474), mRNA	SPU_004473	transport; transporter activity; intracellular; integral component of membrane	CRAL/TRIO domain; Golgi-dynamics membrane-trafficking; CRAL/TRIO, N-terminal domain	Metabolism_Lipid
WHL22.644129	1.58109	Sp-Nkf3	tyrosine-protein kinase SgK223-like (LOC100893830), transcript variant X1, mRNA	SPU_028714	protein phosphorylation; protein kinase activity; ATP binding; transferase activity; transferring phosphorus-containing groups	Protein kinase domain	NA
WHL22.284061	1.58104	Sp-PkdccL	extracellular tyrosine-protein kinase PKDCC (LOC578081), mRNA	SPU_024076	protein phosphorylation; protein kinase activity; ATP binding; transferase activity; transferring phosphorus-containing groups	Protein-kinase domain of FAM69	NA
WHL22.574016	1.58064	Sp-Yipf1l	protein YIPF1 (LOC762357), mRNA	SPU_009734	membrane	Yip1 domain	Unclassified
WHL22.74156	1.58049	Sp-Sts	steryl-sulfatase (LOC591748), mRNA	SPU_015832	metabolic process; catalytic activity; sulfuric ester hydrolase activity	Sulfatase; C-terminal region of aryl-sulfatase; Type I phosphodiesterase / nucleotide pyrophosphatase	Hydrolase
WHL22.435316	1.57967	Sp-Slc27a2_4; SPU_016519; Sp-Slc27a2_2	very long-chain acyl-CoA synthetase (LOC590108), mRNA	SPU_015837; SPU_016519; SPU_016520	metabolic process; catalytic activity	AMP-binding enzyme	Metabolism_Lipid
WHL22.392169	1.57955	Sp-Poll	DNA polymerase lambda (LOC580054), mRNA	SPU_001558	DNA repair; DNA binding; catalytic activity; DNA-directed DNA polymerase activity; nucleotidyltransferase activity	Fingers domain of DNA polymerase lambda; Helix-hairpin-helix domain; BRCT domain, a BRCA1 C-terminus domain	NA
WHL22.541481	1.57938	Sp-Cpt1a_1	carnitine O-palmitoyltransferase 1, liver isoform (LOC577934), mRNA	SPU_025367	transferase activity; transferring acyl groups	Choline/Carnitine o-acyltransferase	Metabolism_Lipid
WHL22.565288	1.57831	Sp-Dhps; Sp-Dhps_1	deoxyhypusine synthase (LOC579530), transcript variant X1, mRNA	SPU_004739; SPU_012301	peptidyl-lysine modification to hypusine	Deoxyhypusine synthase	Ligase
WHL22.581903	1.57693	Sp-Hypp_1841	uncharacterized LOC100894137 (LOC100894137), mRNA	SPU_009299	NA	Endonuclease/Exonuclease/phosphatase family	Hydrolase
WHL22.458877	1.57547	Sp-Daglb-2	sn1-specific diacylglycerol lipase beta-like (LOC105443363), mRNA	SPU_001065	NA	NA	NA
WHL22.388411	1.57508	WHL22.388411	uncharacterized LOC100891453 (LOC100891453), transcript variant X1, mRNA	NA	NA	NA	NA
WHL22.283568	1.57413	Sp-Hypp_2962	development-specific protein LVN1.2 (LOC589115), transcript variant X2, mRNA	SPU_028663	zinc ion binding	DHHC palmitoyltransferase	NA
WHL22.94374	1.57278	SPU_005637; Sp-Fuk; SPU_020595	L-fucose kinase (LOC100892878), mRNA	SPU_005637; SPU_015380; SPU_020595	NA	NA	NA
WHL22.386647	1.57262	SPU_028078; SPU_028079	uncharacterized protein C3orf26 homolog (LOC574859), mRNA	SPU_028078; SPU_028079	NA	U3-containing 90S pre-ribosomal complex subunit	NA
WHL22.737357	1.5724	Sp-Fech	ferrochelatase, mitochondrial (LOC582724), mRNA	SPU_028305	heme biosynthetic process; ferrochelatase activity; calcium ion binding; protein binding	Ferrochelatase; EGF-like domain; Human growth factor-like EGF	Metabolism_Coenzyme
WHL22.503292	1.57172	Sp-Pif1h	uncharacterized LOC105443208 (LOC105443208), ncRNA	SPU_000082	telomere maintenance; DNA repair; nucleotide binding; DNA helicase activity; protein binding; nucleoside-triphosphatase activity	Helitron helicase-like domain at N-terminus; PIF1-like helicase; Herpesvirus tegument protein, N-terminal conserved region	NA
WHL22.268649	1.57161	Sp-Nup155	nuclear pore complex protein Nup155 (LOC753562), transcript variant X1, mRNA	SPU_013715	nucleocytoplasmic transport; structural constituent of nuclear pore; nuclear pore	Nup133 N terminal like; Non-repetitive/WGA-negative nucleoporin C-terminal	NuclearTransport_NuclearPoreComplex
WHL22.72982	1.57086	WHL22.72982	U11/U12 small nuclear ribonucleoprotein 25 kDa protein (LOC589523), transcript variant X1, mRNA	NA	NA	NA	NA
WHL22.503964	1.57083	WHL22.503964	actin cytoskeleton-regulatory complex protein PAN1 (LOC100889114), transcript variant X1, mRNA	NA	NA	NA	NA
WHL22.762164	1.57055	Sp-Hpd	4-hydroxyphenylpyruvate dioxygenase-like protein (LOC576414), mRNA	SPU_004304	aromatic amino acid family metabolic process; oxidation-reduction process; 4-hydroxyphenylpyruvate dioxygenase activity; oxidoreductase activity; acting on single donors withincorporation of molecular oxygen	NA	NA
WHL22.657732	1.57044	Sp-Nutf2	nuclear transport factor 2 (LOC593021), mRNA	SPU_020833	transport; intracellular	Nuclear transport factor 2 (NTF2) domain	NA
WHL22.43847	1.56961	Sp-Oach_1	nose resistant to fluoxetine protein 6 (LOC588199), mRNA	SPU_020100	transferase activity; transferring acyl groups other thanamino-acyl groups	Acyltransferase family	NA
WHL22.691393	1.5689	WHL22.691393	syntaxin-6 (LOC755205), mRNA	NA	NA	NA	NA
WHL22.673881	1.56756	SPU_001881; Sp-Nrbp	nuclear receptor-binding protein (LOC593803), mRNA	SPU_001881; SPU_020168	NA	NA	NA
WHL22.611963	1.56712	Sp-Denr	density-regulated protein homolog (LOC100890892), mRNA	SPU_008407	translational initiation; translation initiation factor activity	Translation initiation factor SUI1	Translation_Regulation
WHL22.66461	1.56514	SPU_023799	mitochondrial import inner membrane translocase subunit Tim16 (LOC593882), mRNA	SPU_023799	protein import into mitochondrial matrix; mitochondrial inner membrane presequence translocase complex	Pam16	NA
WHL22.680901	1.5634	WHL22.680901	uncharacterized LOC100889712 (LOC100889712), transcript variant X1, mRNA	NA	NA	NA	NA
WHL22.300279	1.56159	SPU_003405; Sp-Ure	urease (LOC583434), transcript variant X3, mRNA	SPU_003405; SPU_011504	urea catabolic process; nickel cation binding	Urease, gamma subunit	Metabolism_Lipid
WHL22.235250	1.56137	Sp-Nufil1L	nuclear fragile X mental retardation-interacting protein 1 (LOC587991), mRNA	SPU_022141	metal ion binding	Nuclear fragile X mental retardation-interacting protein 1 (NUFIP1); Zinc-finger double-stranded RNA-binding	NucleicAcid_Binding
WHL22.587097	1.56101	Sp-Akirin2	akirin-2 (LOC591544), mRNA	SPU_025475	NA	NA	NA
WHL22.224969	1.55931	WHL22.224969	uncharacterized LOC100889324 (LOC100889324), mRNA	NA	NA	NA	NA
WHL22.367314	1.55913	SPU_026308	uncharacterized LOC105442611 (LOC105442611), mRNA	SPU_026308	mitochondrial ribosome	Mitochondrial ribosome protein 63	NA
WHL22.5506	1.55777	Sp-Atpif1L	ATPase inhibitor, mitochondrial (LOC580559), mRNA	SPU_002012	negative regulation of nucleotide metabolic process; enzyme inhibitor activity; mitochondrion	Mitochondrial ATPase inhibitor, IATP	ATPase
WHL22.365973	1.55652	Sp-Slc46a1L_3; Sp-Slc46a1L_4	proton-coupled folate transporter (LOC590484), transcript variant X2, mRNA	SPU_017008; SPU_017009	transmembrane transport; integral component of membrane	Major Facilitator Superfamily	Unclassified
WHL22.271919	1.55594	Sp-Hadhb	uncharacterized protein B0303.3 (LOC585332), mRNA	SPU_008553	metabolic process; catalytic activity; transferase activity; transferring acyl groups otherthan amino-acyl groups	Thiolase, N-terminal domain; Thiolase, C-terminal domain	Metabolism_Lipid
WHL22.305787	1.55582	Sp-Ebna1bp2	probable rRNA-processing protein EBP2 (LOC589889), mRNA	SPU_010328	NA	Eukaryotic rRNA processing protein EBP2	NucleicAcid_RNA-Processing
WHL22.631791	1.55522	Sp-Dpagt1	UDP-N-acetylglucosamine--dolichyl-phosphate N-acetylglucosaminephosphotransferase (LOC590324), mRNA	SPU_008083	phospho-N-acetylmuramoyl-pentapeptide-transferase activity; integral component of membrane	Glycosyl transferase family 4	Metabolism_Carbohydrate
WHL22.236157	1.55471	Sp-Ush1gL	Usher syndrome type-1G protein homolog (LOC578061), mRNA	SPU_021271	protein binding	SAM domain (Sterile alpha motif)	Unclassified
WHL22.767187	1.55442	Sp-Ppp1r7	protein phosphatase 1 regulatory subunit 7 (LOC578561), mRNA	SPU_014790	protein binding	Leucine Rich repeats (2 copies); Leucine-rich repeat; Leucine rich repeat	Phosphatase_Other
WHL22.231480	1.55377	Sp-Chchd2	coiled-coil-helix-coiled-coil-helix domain-containing protein 2, mitochondrial (LOC583558), mRNA	SPU_006042	NA	CHCH domain	Unclassified
WHL22.244010	1.55224	Sp-Gpd2	glycerol-3-phosphate dehydrogenase, mitochondrial (LOC576660), transcript variant X1, mRNA	SPU_005863	glycerol-3-phosphate metabolic process; oxidation-reduction process; glycerol-3-phosphate dehydrogenase activity; calcium ion binding; oxidoreductase activity; glycerol-3-phosphate dehydrogenase complex	FAD dependent oxidoreductase; C-terminal domain of alpha-glycerophosphate oxidase; EF-hand domain pair	Metabolism_Energy
WHL22.703499	1.55152	Sp-Bat5	abhydrolase domain-containing protein 16A (LOC581579), mRNA	SPU_028664	NA	alpha/beta hydrolase fold	Hydrolase
WHL22.72617	1.55109	Sp-Magt1	tumor suppressor candidate 3 (LOC577399), mRNA	SPU_018656	NA	OST3 / OST6 family, transporter family	NA
WHL22.644554	1.55108	Sp-Wd/sof1	DDB1- and CUL4-associated factor 13 (LOC589486), mRNA	SPU_012291	protein binding	Sof1-like domain; WD domain, G-beta repeat; Eukaryotic translation initiation factor eIF2A	NA
WHL22.358816	1.5509	WHL22.358816	gastrula zinc finger protein XlCGF57.1-like (LOC100892295), transcript variant X1, mRNA	NA	NA	NA	NA
WHL22.353319	1.55042	Sp-Lact2L	beta-lactamase domain-containing protein 2 (LOC575700), mRNA	SPU_009365	NA	Beta-lactamase	Hydrolase
WHL22.249823	1.54906	Sp-PolypL_67; Sp-Sfi1L; Sp-Hypp_2549	protein SFI1 homolog (LOC753389), mRNA	SPU_010005; SPU_017841; SPU_021386	DNA integration; nucleic acid binding	NA	Transferase
WHL22.173450	1.54852	Sp-C6orf192L_1	protein-lysine methyltransferase METTL21D (LOC100892809), mRNA	SPU_002557	transmembrane transport; integral component of membrane	Major Facilitator Superfamily; Lysine methyltransferase	NA
WHL22.161073	1.54821	Sp-Ndufb10	NADH dehydrogenase [ubiquinone] 1 beta subcomplex subunit 10 (LOC586459), mRNA	SPU_008776	NA	NADH-ubiquinone oxidoreductase subunit 10	Metabolism_Energy
WHL22.721035	1.54678	Sp-C11orf30L	protein EMSY (LOC586785), mRNA	SPU_010095	protein binding	ENT domain; Bromodomain	Unclassified
WHL22.41064	1.54655	SPU_008319	poly(U)-specific endoribonuclease-A (LOC583987), mRNA	SPU_008319	hydrolase activity; acting on ester bonds	Endoribonuclease XendoU	NucleicAcid_Degradation
WHL22.349571	1.54643	Sp-Rdh8_8	retinol dehydrogenase 8 (LOC577205), mRNA	SPU_021873	metabolic process; oxidoreductase activity	short chain dehydrogenase; Enoyl-(Acyl carrier protein) reductase; Fungal family of unknown function (DUF1776)	Dehydrogenase
WHL22.418617	1.54637	Sp-Eif3s4	eukaryotic translation initiation factor 3 subunit G (LOC586718), mRNA	SPU_002443	nucleotide binding; nucleic acid binding; translation initiation factor activity; cytoplasm; eukaryotic translation initiation factor 3 complex	Eukaryotic translation initiation factor 3 subunit G; RNA recognition motif. (a.k.a. RRM, RBD, or RNP domain)	Unclassified
WHL22.77988	1.54563	Sp-Unc13dL	BAI1-associated protein 3 (LOC100893429), mRNA	SPU_027013	protein binding	C2 domain	Unclassified
WHL22.322012	1.54319	SPU_013117; Sp-Mef2	myocyte-specific enhancer factor 2A (LOC591326), mRNA	SPU_013117; SPU_016168	NA	Holliday junction regulator protein family C-terminal repeat	NA
WHL22.72638	1.54211	SPU_015502; SPU_018655	tumor suppressor candidate 3 (LOC576190), transcript variant X3, mRNA	SPU_015502; SPU_018655	NA	OST3 / OST6 family, transporter family	NA
WHL22.313162	1.54148	Sp-Alg3	dol-P-Man:Man(5)GlcNAc(2)-PP-Dol alpha-1,3-mannosyltransferase (LOC576672), transcript variant X1, mRNA	SPU_015472	transferase activity; transferring hexosyl groups; endoplasmic reticulum; integral component of membrane	ALG3 protein	Metabolism_Carbohydrate
WHL22.610140	1.54105	Sp-Wdr47	WD repeat-containing protein 47 (LOC581918), mRNA	SPU_009683	protein binding	WD domain, G-beta repeat; Anaphase-promoting complex subunit 4 WD40 domain	Unclassified
WHL22.315305	1.53949	Sp-C5orf44	uncharacterized LOC591330 (LOC591330), misc_RNA	SPU_016381	NA	Protein of unknown function (DUF974)	Homolog-of-gene-with-unknown-function
WHL22.555949	1.5391	Sp-Pnlip_10	pancreatic triacylglycerol lipase (LOC575624), mRNA	SPU_023485	lipid metabolic process; catalytic activity	Lipase; Alpha/beta hydrolase of unknown function (DUF900)	Hydrolase
WHL22.150755	1.5384	Sp-Stx12	syntaxin-7 (LOC588497), mRNA	SPU_018026	vesicle-mediated transport; protein binding; membrane	Syntaxin-like protein; SNARE domain	Nervous_SynapticVesicleRelease
WHL22.154338	1.53729	Sp-Wdr43	WD repeat-containing protein 43 (LOC592550), mRNA	SPU_010585	protein binding	Dip2/Utp12 Family; WD domain, G-beta repeat	Unclassified
WHL22.483940	1.5368	Sp-Rdh8_2	retinol dehydrogenase 8 (LOC100888213), transcript variant X1, mRNA	SPU_023232	metabolic process; oxidoreductase activity	short chain dehydrogenase; Enoyl-(Acyl carrier protein) reductase; KR domain	Dehydrogenase
WHL22.758984	1.53636	SPU_011460	methylcrotonoyl-CoA carboxylase beta chain, mitochondrial (LOC100889966), mRNA	SPU_011460	ligase activity	Carboxyl transferase domain	Transferase
WHL22.271917	1.53508	Sp-Htpalpha	trifunctional enzyme subunit alpha, mitochondrial (LOC585357), transcript variant X2, mRNA	SPU_008554	fatty acid metabolic process; fatty acid beta-oxidation; metabolic process; oxidation-reduction process; catalytic activity; 3-hydroxyacyl-CoA dehydrogenase activity; enoyl-CoA hydratase activity; oxidoreductase activity; oxidoreductase activity; acting on the CH-OH group ofdonors; NAD or NADP as acceptor; coenzyme binding; mitochondrion; mitochondrial fatty acid beta-oxidation multienzymecomplex	3-hydroxyacyl-CoA dehydrogenase, NAD binding domain; Enoyl-CoA hydratase/isomerase; Enoyl-CoA hydratase/isomerase	Metabolism_Lipid
WHL22.555933	1.53469	Sp-Got1; SPU_017512	aspartate aminotransferase, cytoplasmic (LOC589279), mRNA	SPU_017462; SPU_017512	cellular amino acid metabolic process; biosynthetic process; catalytic activity; transaminase activity; pyridoxal phosphate binding	Aminotransferase class I and II; Farnesoic acid 0-methyl transferase	Metabolism_AminoAcid
WHL22.538035	1.53407	SPU_001765; Sp-Eif3d	eukaryotic translation initiation factor 3 subunit D (LOC592289), mRNA	SPU_001765; SPU_006773	translation initiation factor activity; cytoplasm; eukaryotic translation initiation factor 3 complex	Eukaryotic translation initiation factor 3 subunit 7 (eIF-3)	Translation_Regulation
WHL22.296469	1.53401	Sp-Pus3	tRNA pseudouridine(38/39) synthase (LOC589993), mRNA	SPU_026933	pseudouridine synthesis; RNA modification; RNA binding; pseudouridine synthase activity	tRNA pseudouridine synthase	Ligase
WHL22.110300	1.53335	Sp-Eif2a_3	eukaryotic translation initiation factor 2A (LOC756337), partial mRNA	SPU_028706	protein binding	Eukaryotic translation initiation factor eIF2A	Translation_Regulation
WHL22.428455	1.53322	Sp-Gba2; Sp-Gba2-2	non-lysosomal glucosylceramidase (LOC764200), mRNA	SPU_000777; SPU_000780	sphingolipid metabolic process; catalytic activity; glucosylceramidase activity; integral component of membrane	Glycosyl-hydrolase family 116, catalytic region	Hydrolase
WHL22.752268	1.53087	Sp-Hypp_31	uncharacterized LOC100889064 (LOC100889064), mRNA	SPU_008237	protein binding	Ankyrin repeats (3 copies); Ankyrin repeats (many copies); Ankyrin repeats (many copies)	Unclassified
WHL22.117605	1.53058	Sp-Bzw1	basic leucine zipper and W2 domain-containing protein 1-like (LOC587479), mRNA	SPU_022080	binding; protein binding	eIF4-gamma/eIF5/eIF2-epsilon	Translation_Initiation
WHL22.120874	1.53054	Sp-Slc22a3; Sp-Slc22a3_1; Sp-Mcm3apL_3	SAC3 domain-containing protein 1 (LOC579773), mRNA	SPU_005195; SPU_005196; SPU_005197	transmembrane transport; transmembrane transporter activity; integral component of membrane	Sugar (and other) transporter; Major Facilitator Superfamily	Defensome_IonTransporter
WHL22.604746	1.52987	SPU_017304; SPU_017306	multidrug resistance-associated protein 5 (LOC578391), mRNA	SPU_017304; SPU_017306	nucleotide binding; ATP binding; ATPase activity; nucleoside-triphosphatase activity	ABC transporter	NA
WHL22.601303	1.5297	Sp-Cth_1	putative cystathionine gamma-lyase 2 (LOC593091), mRNA	SPU_003623	catalytic activity; pyridoxal phosphate binding	Cys/Met metabolism PLP-dependent enzyme	Unclassified
WHL22.338984	1.52928	Sp-Ddx27	probable ATP-dependent RNA helicase DDX27 (LOC577772), mRNA	SPU_017028	nucleic acid binding; helicase activity; ATP binding; ATP-dependent helicase activity	DEAD/DEAH box helicase; Helicase conserved C-terminal domain; Type III restriction enzyme, res subunit	NucleicAcid_Helicase
WHL22.630710	1.52911	Sp-Ide	insulin-degrading enzyme (LOC591315), mRNA	SPU_004902	proteolysis; catalytic activity; metalloendopeptidase activity; metal ion binding	Middle or third domain of peptidase_M16; Insulinase (Peptidase family M16); Peptidase M16 inactive domain	Metabolism_ProteinDegradation
WHL22.676670	1.52815	Sp-Tep1L	uncharacterized LOC100888560 (LOC100888560), mRNA	SPU_013785	NA	Domain of unknown function (DUF4062); NACHT domain; AAA domain	NA
WHL22.348669	1.52776	Sp-Slc10a2_5	sodium/bile acid cotransporter 5 (LOC575621), mRNA	SPU_015795	sodium ion transport; bile acid:sodium symporter activity; membrane	Sodium Bile acid symporter family	Metabolism_InorganicIon
WHL22.57146	1.52708	Sp-Hypp_748	pollen-specific leucine-rich repeat extensin-like protein 1 (LOC764925), mRNA	SPU_014300	NA	Glycogen recognition site of AMP-activated protein kinase	NA
WHL22.737375	1.5265	SPU_010503; SPU_010504; Sp-RasefL	ras and EF-hand domain-containing protein homolog (LOC580444), mRNA	SPU_010503; SPU_010504; SPU_010505	calcium ion binding	EF-hand domain pair; EF hand; EF-hand domain	Unclassified
WHL22.70462	1.5263	Sp-Hypp_43	uncharacterized LOC753603 (LOC753603), mRNA	SPU_009259	DNA binding	NA	NucleicAcid_Binding
WHL22.136942	1.52597	SPU_008572; Sp-Dnajc7L	dnaJ homolog subfamily C member 7 (LOC579260), mRNA	SPU_008572; SPU_019877	protein binding	Tetratricopeptide repeat; Tetratricopeptide repeat; Tetratricopeptide repeat	NA
WHL22.595219	1.52537	Sp-DegL; Sp-Scnn1g_1	acid-sensing ion channel 1 (LOC590960), mRNA	SPU_014120; SPU_018446	sodium ion transport; sodium channel activity; membrane	Amiloride-sensitive sodium channel	Fertilization
WHL22.344288	1.52482	WHL22.344288	filamin-A (LOC587368), mRNA	NA	NA	NA	NA
WHL22.442659	1.52466	Sp-Txn2	probable thioredoxin-2 (LOC576227), transcript variant X1, mRNA	SPU_010945	glycerol ether metabolic process; cell redox homeostasis; protein disulfide oxidoreductase activity	Thioredoxin; Thioredoxin-like domain; Thioredoxin-like	Oxidoreductase
WHL22.303881	1.52452	Sp-Uroc1	urocanate hydratase (LOC582394), mRNA	SPU_003464	urocanate hydratase activity	Urocanase C-terminal domain; Urocanase Rossmann-like domain; Urocanase N-terminal domain	Unclassified
WHL22.764530	1.52428	Sp-Ccdc47	coiled-coil domain-containing protein 47 (LOC577969), mRNA	SPU_013416	NA	Protein of unknown function (DUF1682)	Homolog-of-gene-with-unknown-function
WHL22.124861	1.52345	Sp-Hrsp12	ribonuclease UK114 (LOC591407), transcript variant X1, mRNA	SPU_015701	deaminase activity	Endoribonuclease L-PSP	NucleicAcid_Degradation
WHL22.248723	1.52332	SPU_015328	monoacylglycerol lipase ABHD12 (LOC100891460), mRNA	SPU_015328	NA	alpha/beta hydrolase fold; Serine aminopeptidase, S33; Alpha/beta hydrolase family	Hydrolase
WHL22.173204	1.52299	SPU_013661; Sp-Hypp_892	uncharacterized LOC579826 (LOC579826), transcript variant X1, mRNA	SPU_013661; SPU_017716	NA	NA	NA
WHL22.721007	1.52222	Sp-C20orf7L; SPU_014026	NADH dehydrogenase [ubiquinone] 1 alpha subcomplex assembly factor 5 (LOC754687), mRNA	SPU_000555; SPU_014026	metabolic process; methyltransferase activity	Methyltransferase domain; Methyltransferase domain; Methyltransferase domain	Transferase
WHL22.314938	1.52207	Sp-Cycs_2	cytochrome c (LOC575347), mRNA	SPU_016096	iron ion binding; electron carrier activity; heme binding	Cytochrome c	Metabolism_Energy
WHL22.59000	1.52191	Sp-Rptp_mu_1; SPU_014091	receptor-type tyrosine-protein phosphatase alpha (LOC100893985), mRNA	SPU_006528; SPU_014091	protein dephosphorylation; dephosphorylation; protein tyrosine phosphatase activity; phosphatase activity	Protein-tyrosine phosphatase; Tyrosine phosphatase family; Dual specificity phosphatase, catalytic domain	Phosphatase_Tyrosine
WHL22.212743	1.5204	Sp-Aprt	adenine phosphoribosyltransferase (LOC583890), mRNA	SPU_006261	adenine salvage; nucleoside metabolic process; adenine phosphoribosyltransferase activity; cytoplasm	Phosphoribosyl transferase domain	Metabolism_Nucleotide
WHL22.344787	1.51871	Sp-Sat2_2	diamine acetyltransferase 2 (LOC100893060), mRNA	SPU_027891	N-acetyltransferase activity	Acetyltransferase (GNAT) family; FR47-like protein; Acetyltransferase (GNAT) domain	Metabolism_AminoAcid
WHL22.175424	1.5185	Sp-C20orf152L_1	uncharacterized LOC100893466 (LOC100893466), mRNA	SPU_001643	NA	Cyclic nucleotide-binding domain	NA
WHL22.502923	1.51771	WHL22.502923	glutaminyl-peptide cyclotransferase (LOC578082), ncRNA	NA	NA	NA	NA
WHL22.518203	1.51604	Sp-Hypp_1049	nose resistant to fluoxetine protein 6 (LOC100892874), mRNA	SPU_022577	transferase activity; transferring acyl groups other thanamino-acyl groups	Acyltransferase family	Transferase
WHL22.298341	1.51542	Sp-Ubfd1	ubiquitin domain-containing protein UBFD1 (LOC578208), mRNA	SPU_025884	protein binding	Ubiquitin family	Hydrolase
WHL22.235683	1.51503	Sp-Tmprss5L	trypsin-1-like (LOC105440755), mRNA	SPU_010206	proteolysis; catalytic activity; serine-type endopeptidase activity; protein binding	Trypsin; CUB domain; Low-density lipoprotein receptor domain class A	Metabolism_AminoAcid
WHL22.758251	1.51404	Sp-Cdipt_1	CDP-diacylglycerol--inositol 3-phosphatidyltransferase (LOC593468), mRNA	SPU_019778	phospholipid biosynthetic process; phosphotransferase activity; for other substituted phosphategroups; membrane	CDP-alcohol phosphatidyltransferase	Metabolism_Lipid
WHL22.21747	1.51401	Sp-Acy1	aminoacylase-1 (LOC578000), mRNA	SPU_010120	proteolysis; cellular amino acid metabolic process; metabolic process; aminoacylase activity; metallopeptidase activity; hydrolase activity; cytoplasm	Peptidase family M20/M25/M40; Peptidase dimerisation domain; Peptidase family M28	Metabolism_AminoAcid
WHL22.770	1.51274	Sp-Svep1L_3; Sp-Svep1	sushi, von Willebrand factor type A, EGF and pentraxin domain-containing protein 1 (LOC580675), transcript variant X1, mRNA	SPU_002010; SPU_002021	NA	HYR domain; Putative ephrin-receptor like; Sushi repeat (SCR repeat)	NA
WHL22.237933	1.51145	SPU_019255; Sp-Cirh1a	cirhin (LOC579132), mRNA	SPU_019255; SPU_023143	protein binding	NA	NA
WHL22.191182	1.50659	SPU_009725	uncharacterized LOC762896 (LOC762896), misc_RNA	SPU_009725	regulation of cyclin-dependent protein serine/threonine kinaseactivity; protein kinase binding	NA	NA
WHL22.221549	1.50649	Sp-Tmed4	transmembrane emp24 domain-containing protein 4 (LOC579294), transcript variant X1, mRNA	SPU_021144	transport; integral component of membrane	emp24/gp25L/p24 family/GOLD	Unclassified
WHL22.260997	1.5051	Sp-Peci	enoyl-CoA delta isomerase 2, mitochondrial (LOC574788), mRNA	SPU_011649	metabolic process; fatty-acyl-CoA binding; catalytic activity	Enoyl-CoA hydratase/isomerase; Acyl CoA binding protein; Enoyl-CoA hydratase/isomerase	Metabolism_Lipid
WHL22.265084	1.50494	Sp-HesBL	iron-sulfur cluster assembly 2 homolog, mitochondrial (LOC578588), transcript variant X1, mRNA	SPU_026488	iron-sulfur cluster assembly; structural molecule activity; iron-sulfur cluster binding	Iron-sulphur cluster biosynthesis	Metabolism_IronSulfurProtein
WHL22.461839	1.50488	Sp-Cyp2L53	cytochrome P450 2U1 (LOC757026), mRNA	SPU_023067	oxidation-reduction process; iron ion binding; oxidoreductase activity; acting on paired donors; withincorporation or reduction of molecular oxygen; heme binding	Cytochrome P450	Defensome_OxidativeBiotransformation
WHL22.299014	1.50433	Sp-RdbpL	negative elongation factor E (LOC584649), mRNA	SPU_028711	nucleotide binding; nucleic acid binding	RNA recognition motif. (a.k.a. RRM, RBD, or RNP domain)	Unclassified
WHL22.563689	1.50344	Sp-Crot_1; Sp-Crot_4	peroxisomal carnitine O-octanoyltransferase (LOC580492), mRNA	SPU_017099; SPU_026994	transferase activity; transferring acyl groups	Choline/Carnitine o-acyltransferase	Metabolism_Lipid
WHL22.276028	1.5013	WHL22.276028	kelch-like protein diablo (LOC594619), transcript variant X1, mRNA	NA	NA	NA	NA
WHL22.357616	1.50105	Sp-TpaseL_5	putative nuclease HARBI1 (LOC100889399), mRNA	SPU_010126	NA	DDE superfamily endonuclease; Transposase DDE domain; Plant transposon protein	Transferase
WHL22.157484	1.50096	WHL22.157484	mitochondrial import inner membrane translocase subunit TIM14 (LOC764852), mRNA	NA	NA	NA	NA
WHL22.221582	1.50052	Sp-Rabgap1	rab GTPase-activating protein 1 (LOC580884), mRNA	SPU_011701	regulation of Rab GTPase activity; Rab GTPase activator activity; protein binding	Kinesin protein; Rab-GTPase-TBC domain; Phosphotyrosine interaction domain (PTB/PID)	GTPase_Ras
WHL22.519075	1.4997	Sp-Mb	E3 ubiquitin-protein ligase mib1 (LOC574545), mRNA	SPU_014588	protein ubiquitination; ubiquitin-protein ligase activity; protein binding; zinc ion binding; metal ion binding	Mib_herc2; Mind bomb SH3 repeat domain; Ankyrin repeats (3 copies)	Signaling_Notch
WHL22.428081	1.49915	Sp-Slit1bL	bile acid-CoA:amino acid N-acyltransferase (LOC100892177), transcript variant X1, mRNA	SPU_007069	calcium ion binding; protein binding	Acyl-CoA thioester hydrolase/BAAT N-terminal region; EGF-like domain; Human growth factor-like EGF	NA
WHL22.193100	1.49889	WHL22.193100	glycine-rich cell wall structural protein 2 (LOC753705), transcript variant X3, mRNA	NA	NA	NA	NA
WHL22.292963	1.49738	Sp-Rpl13a; SPU_009616	60S ribosomal protein L13a (LOC579300), mRNA	SPU_006213; SPU_009616	translation; structural constituent of ribosome; ribosome; large ribosomal subunit	Ribosomal protein L13	Translation_RibosomalProtein
WHL22.655930	1.49693	Sp-Srcr128	soluble scavenger receptor cysteine-rich domain-containing protein SSC5D (LOC100894113), transcript variant X3, mRNA	SPU_015937	scavenger receptor activity; membrane	Scavenger receptor cysteine-rich domain; Scavenger receptor cysteine-rich domain	ImmuneSystem_Receptor_SRCR
WHL22.723825	1.4967	SPU_000754	cell death regulator Aven (LOC762362), mRNA	SPU_000754	NA	NA	NA
WHL22.74469	1.4958	Sp-Hypp_2254	uncharacterized LOC589800 (LOC589800), transcript variant X2, mRNA	SPU_016246	NA	Clock interacting protein circadian	NA
WHL22.126388	1.49571	Sp-Pex14	peroxisomal membrane protein PEX14 (LOC593931), mRNA	SPU_026034	protein import into peroxisome matrix; docking; protein binding; peroxisomal membrane	Peroxisomal membrane anchor protein (Pex14p) conserved region	Metabolism_Peroxisome
WHL22.587103	1.49565	Sp-Ectdrn	transcription intermediary factor 1-alpha (LOC580275), mRNA	SPU_005708	protein binding; zinc ion binding; carbohydrate binding; intracellular	Bromodomain; Lectin C-type domain; Mediator complex subunit 25 PTOV activation and synapsin 2	Kinase_Atypical
WHL22.374624	1.49468	Sp-Rps16	40S ribosomal protein S16 (LOC577040), mRNA	SPU_003718	translation; structural constituent of ribosome; ribosome	Ribosomal protein S9/S16	Translation_RibosomalProtein
WHL22.54256	1.49364	Sp-Elp3h; Sp-Elp3_1	elongator complex protein 3 (LOC592291), mRNA	SPU_011358; SPU_012994	catalytic activity; iron-sulfur cluster binding	Radical_SAM C-terminal domain; Radical SAM superfamily	Unclassified
WHL22.702084	1.49363	Sp-Vc1_1; Sp-Vc1_2	uncharacterized LOC762799 (LOC762799), mRNA	SPU_013709; SPU_030071	protein binding	Immunoglobulin domain; Immunoglobulin I-set domain; Immunoglobulin C1-set domain	ImmuneSystem_Receptor_Ig
WHL22.255582	1.49288	Sp-Hiat1	hippocampus abundant transcript 1 protein (LOC575139), mRNA	SPU_022283	transport; transmembrane transport; transporter activity; plasma membrane; membrane; integral component of membrane	Major Facilitator Superfamily; MFS_1 like family	Unclassified
WHL22.184447	1.4925	WHL22.184447	RING finger protein 10 (LOC574604), mRNA	NA	NA	NA	NA
WHL22.273537	1.49159	Sp-Rab3iL1	guanine nucleotide exchange factor for Rab-3A (LOC579069), mRNA	SPU_026396	NA	GDP/GTP exchange factor Sec2p	Transport_Translocon
WHL22.198624	1.49054	Sp-Nlr117	protein NLRC5 (LOC100893882), transcript variant X3, mRNA	SPU_003762	signal transduction; protein binding	NACHT domain; Death domain; NLRC4 helical domain	ImmuneSystem_Receptor_NLR
WHL22.383493	1.48985	Sp-Hypp_1990	uncharacterized LOC755835 (LOC755835), transcript variant X1, mRNA	SPU_011578	NA	NA	NA
WHL22.114714	1.48921	SPU_023833; SPU_024333	trafficking protein particle complex subunit 13 (LOC592445), mRNA	SPU_023833; SPU_024333	NA	TRAPP trafficking subunit Trs65	NA
WHL22.766626	1.489	WHL22.766626	uncharacterized LOC100891721 (LOC100891721), mRNA	NA	NA	NA	NA
WHL22.185050	1.48744	Sp-Hsp701G	heat shock 70 kDa protein 14-like (LOC588149), mRNA	SPU_011395	NA	Hsp70 protein; MreB/Mbl protein	Defensome_HSP
WHL22.686481	1.48742	Sp-Gbf1L; Sp-GBF1	golgi-specific brefeldin A-resistance guanine nucleotide exchange factor 1 (LOC579332), transcript variant X3, mRNA	SPU_002387; SPU_016361	regulation of ARF protein signal transduction; ARF guanyl-nucleotide exchange factor activity; binding	Sec7 domain; Guanine nucleotide exchange factor in Golgi transport N-terminal	Transport_Translocon
WHL22.200075	1.48717	Sp-Eftud1L2; Sp-Eftud1L1	elongation factor Tu GTP-binding domain-containing protein 1 (LOC579471), mRNA	SPU_021601; SPU_024297	GTPase activity; GTP binding	Elongation factor Tu GTP binding domain	NA
WHL22.404995	1.48717	WHL22.404995	E3 ubiquitin-protein ligase RNF181 (LOC100889034), mRNA	NA	NA	NA	NA
WHL22.136296	1.4862	Sp-Naalad2L_11; Sp-Naalad2L_9; Sp-Naalad2L_10; Sp-Naalad2L_8	putative N-acetylated-alpha-linked acidic dipeptidase (LOC105439305), mRNA	SPU_028937; SPU_028938; SPU_028939; SPU_028940	proteolysis; peptidase activity	Transferrin receptor-like dimerisation domain; Peptidase family M28; PA domain	Metalloprotease
WHL22.591703	1.48537	Sp-Kiaa0319L	NA	SPU_008893	NA	Y_Y_Y domain; PKD domain	NA
WHL22.133157	1.48462	WHL22.133157	uncharacterized LOC100892614 (LOC100892614), transcript variant X4, mRNA	NA	NA	NA	NA
WHL22.703228	1.48438	Sp-SinL	DNA-directed RNA polymerase III subunit RPC5 (LOC753644), mRNA	SPU_011145	transcription; DNA-templated; DNA-directed RNA polymerase activity; nucleus	Sin-like protein conserved region; Clusterin-associated protein-1	Unclassified
WHL22.246871	1.48255	Sp-Coasy	bifunctional coenzyme A synthase (LOC579804), mRNA	SPU_025758	biosynthetic process; coenzyme A biosynthetic process; catalytic activity; dephospho-CoA kinase activity; ATP binding	Dephospho-CoA kinase; Cytidylyltransferase-like	NA
WHL22.473150	1.48005	Sp-Exosc10_1; SPU_027204; Sp-Exosc10	exosome component 10 (LOC762762), mRNA	SPU_016447; SPU_027204; SPU_027408	nucleobase-containing compound metabolic process; cellular metabolic process; nucleotide binding; nucleic acid binding; catalytic activity; 3'-5' exonuclease activity; intracellular	3'-5' exonuclease; HRDC domain; PMC2NT (NUC016) domain	NA
WHL22.214422	1.47863	WHL22.214422	glutactin (LOC764556), transcript variant X1, mRNA	NA	NA	NA	NA
WHL22.702675	1.47828	SPU_007540	39S ribosomal protein L30, mitochondrial (LOC594557), mRNA	SPU_007540	NA	Ribosomal protein L30p/L7e	Translation_RibosomalProtein
WHL22.452566	1.47784	SPU_016134	mitochondrial pyruvate carrier 2 (LOC754026), mRNA	SPU_016134	NA	YT521-B-like domain	Unclassified
WHL22.534396	1.47767	Sp-Ddx51	ATP-dependent RNA helicase DDX51 (LOC592601), mRNA	SPU_002478	nucleic acid binding; helicase activity; ATP binding; ATP-dependent helicase activity	DEAD/DEAH box helicase; Helicase conserved C-terminal domain; Type III restriction enzyme, res subunit	NucleicAcid_Helicase
WHL22.663054	1.47765	Sp-Manea	glycoprotein endo-alpha-1,2-mannosidase (LOC591903), mRNA	SPU_024634	NA	Glycosyl hydrolase family 99	NA
WHL22.503708	1.4765	SPU_025323	S-crystallin SL11 (LOC590986), transcript variant X1, mRNA	SPU_025323	protein binding	Glutathione S-transferase, C-terminal domain; Glutathione S-transferase, N-terminal domain; Glutathione S-transferase, C-terminal domain	Defensome_ReductiveConjugativeBiotransformation
WHL22.54829	1.47494	Sp-Z398	gastrula zinc finger protein XlCGF57.1 (LOC762555), transcript variant X1, misc_RNA	SPU_015071	nucleic acid binding; metal ion binding	Zinc-finger double domain; Zinc finger, C2H2 type; C2H2-type zinc finger	ZincFinger
WHL22.433956	1.47337	WHL22.433956	N6-adenosine-methyltransferase subunit METTL14 (LOC579669), partial mRNA	NA	NA	NA	NA
WHL22.710415	1.47221	SPU_027658	probable thiopurine S-methyltransferase (LOC584021), mRNA	SPU_027658	S-adenosylmethionine-dependent methyltransferase activity	Thiopurine S-methyltransferase (TPMT)	Transferase
WHL22.26688	1.47216	Sp-Hypp_1833	uncharacterized LOC100891405 (LOC100891405), mRNA	SPU_009207	NA	NA	Ubiquitin_Modifier
WHL22.583903	1.47144	Sp-Trip11L	thyroid receptor-interacting protein 11 (LOC574867), partial mRNA	SPU_008241	NA	NA	NA
WHL22.228240	1.47057	Sp-Pcyt2	ethanolamine-phosphate cytidylyltransferase (LOC587421), partial mRNA	SPU_010026	biosynthetic process; catalytic activity	Cytidylyltransferase-like	Metabolism_Lipid
WHL22.653964	1.47034	SPU_021706	heme-binding protein 2 (LOC592620), mRNA	SPU_021706	NA	SOUL heme-binding protein	NA
WHL22.478156	1.47002	Sp-Rab1	GTP-binding protein Rab1 (LOC373418), transcript variant X2, mRNA	SPU_010762	GTP catabolic process; intracellular protein transport; nucleocytoplasmic transport; signal transduction; small GTPase mediated signal transduction; protein transport; GTPase activity; GTP binding; intracellular; membrane	Ras family; Ras of Complex, Roc, domain of DAPkinase; ADP-ribosylation factor family	GTPase_Ras_Rab
WHL22.640778	1.46983	WHL22.640778	uncharacterized LOC763669 (LOC763669), mRNA	NA	NA	NA	NA
WHL22.515225	1.46968	SPU_010548; Sp-Mphosph10	U3 small nucleolar ribonucleoprotein protein MPP10 (LOC577023), mRNA	SPU_010548; SPU_028855	NA	Mpp10 protein	Unclassified
WHL22.531277	1.46796	Sp-Gpn1	GPN-loop GTPase 1 (LOC593577), mRNA	SPU_019011	nucleotide binding; nucleoside-triphosphatase activity	Conserved hypothetical ATP binding protein; mRNA cleavage and polyadenylation factor CLP1 P-loop	Unclassified
WHL22.263087	1.46697	WHL22.263087	E3 ubiquitin-protein ligase Midline-1-like (LOC763897), mRNA	NA	NA	NA	NA
WHL22.49848	1.46685	Sp-Ccnr1	cyclin-related protein FAM58A (LOC592909), mRNA	SPU_023343	regulation of cyclin-dependent protein serine/threoninekinase activity; regulation of transcription; DNA-templated; protein kinase binding	Cyclin, N-terminal domain	CellCycle
WHL22.61780	1.46626	WHL22.61780	probable indole-3-acetic acid-amido synthetase GH3.5 (LOC100890162), mRNA	NA	NA	NA	NA
WHL22.431060	1.46607	SPU_022208	anaphase-promoting complex subunit 7 (LOC753985), mRNA	SPU_022208	protein binding	NA	NA
WHL22.741908	1.46603	SPU_018678	tetratricopeptide repeat protein 32 (LOC588488), mRNA	SPU_018678	protein binding	Tetratricopeptide repeat; Tetratricopeptide repeat; TPR repeat	Unclassified
WHL22.318179	1.46516	Sp-C12orf70	uncharacterized LOC100889137 (LOC100889137), mRNA	SPU_006144	NA	NA	NA
WHL22.328895	1.46267	Sp-C9orf114_1	putative methyltransferase C9orf114 (LOC577833), mRNA	SPU_024894	NA	Putative RNA methyltransferase; Amyotrophic lateral sclerosis 2 chromosomal region candidate gene 8	Homolog-of-gene-with-unknown-function
WHL22.632635	1.4621	Sp-NefhL_1	flocculation protein FLO11-like (LOC100893221), mRNA	SPU_012014	NA	NA	NA
WHL22.23260	1.46178	Sp-Mfsd7L; SPU_023187	major facilitator superfamily domain-containing protein 7 (LOC584154), transcript variant X1, mRNA	SPU_014390; SPU_023187	signal transduction; protein binding	NA	NA
WHL22.434744	1.46119	Sp-Rrs1	ribosome biogenesis regulatory protein homolog (LOC575632), mRNA	SPU_010941	ribosome biogenesis; nucleus	Ribosome biogenesis regulatory protein (RRS1)	Translation_RibosomalBiogenesis
WHL22.766658	1.46102	WHL22.766658	Bardet-Biedl syndrome 4 protein (LOC100891867), mRNA	NA	NA	NA	NA
WHL22.53381	1.46058	Sp-Immt	MICOS complex subunit MIC60 (LOC586678), mRNA	SPU_004358	NA	Mitochondrial inner membrane protein	Unclassified
WHL22.522581	1.46013	Sp-3'HEXO	3'-5' exoribonuclease 1 (LOC591679), mRNA	SPU_021829	nucleic acid binding; exonuclease activity	Exonuclease	Hydrolase
WHL22.51605	1.4592	Sp-Cyhr1	cysteine and histidine-rich protein 1 (LOC579546), mRNA	SPU_020505	protein ubiquitination; ubiquitin-protein ligase activity; protein binding; zinc ion binding	Zinc finger, C3HC4 type (RING finger); Seven in absentia protein family	NA
WHL22.670259	1.45796	SPU_004833	retinoblastoma-binding protein 5 (LOC590308), partial mRNA	SPU_004833	NA	NA	NA
WHL22.554432	1.45774	Sp-Sstr5L_2	somatostatin receptor type 5-like (LOC100892477), mRNA	SPU_024300	G-protein coupled receptor signaling pathway; G-protein coupled receptor activity; integral component of membrane	7 transmembrane receptor (rhodopsin family); Serpentine type 7TM GPCR chemoreceptor Srsx; Serpentine type 7TM GPCR chemoreceptor Srw	Nervous_Chemosensory
WHL22.63441	1.4573	Sp-Tmem195-2	alkylglycerol monooxygenase (LOC579307), mRNA	SPU_003820	fatty acid biosynthetic process; oxidation-reduction process; iron ion binding; oxidoreductase activity	Fatty acid hydroxylase superfamily	Metabolism_Lipid
WHL22.502019	1.45649	Sp-Dhodh	dihydroorotate dehydrogenase (quinone), mitochondrial (LOC589543), mRNA	SPU_018046	'de novo' pyrimidine nucleobase biosynthetic process; UMP biosynthetic process; oxidation-reduction process; catalytic activity; dihydroorotate dehydrogenase activity; dihydroorotate oxidase activity; membrane	Dihydroorotate dehydrogenase	Metabolism_Nucleotide
WHL22.738708	1.45629	SPU_025619	39S ribosomal protein L28, mitochondrial (LOC582377), mRNA	SPU_025619	structural constituent of ribosome	NA	NA
WHL22.100974	1.45605	Sp-Rdh10	retinol dehydrogenase 10 (LOC588684), mRNA	SPU_018751	metabolic process; oxidoreductase activity	short chain dehydrogenase; Enoyl-(Acyl carrier protein) reductase	Dehydrogenase
WHL22.731632	1.45523	WHL22.731632	uncharacterized LOC105443609 (LOC105443609), mRNA	NA	NA	NA	NA
WHL22.720535	1.45503	Sp-Atp6vao1	V-type proton ATPase 116 kDa subunit a isoform 1 (LOC588877), mRNA	SPU_016916	ATP hydrolysis coupled proton transport; hydrogen ion transmembrane transporter activity; proton-transporting V-type ATPase; V0 domain	V-type ATPase 116kDa subunit family	ATPase
WHL22.431002	1.45433	Sp-Tmprss3_1	trypsin-2 (LOC763539), transcript variant X1, mRNA	SPU_028497	proteolysis; catalytic activity; serine-type endopeptidase activity	Trypsin	Metabolism_AminoAcid
WHL22.278056	1.4539	Sp-Creb; SPU_005359	cAMP-responsive element modulator (LOC100889197), transcript variant X3, mRNA	SPU_005358; SPU_005359	regulation of transcription; DNA-templated; DNA binding; sequence-specific DNA binding transcription factoractivity; protein binding; sequence-specific DNA binding; nucleus	bZIP transcription factor; pKID domain; Basic region leucine zipper	CalciumToolkit
WHL22.499064	1.45313	Sp-Ddo	D-aspartate oxidase (LOC582896), mRNA	SPU_001144	NA	FAD dependent oxidoreductase	Metabolism_AminoAcid
WHL22.228117	1.45207	SPU_023526	kelch domain-containing protein 10 (LOC585525), mRNA	SPU_023526	protein binding	Kelch motif; Kelch motif; Kelch motif	Unclassified
WHL22.667290	1.45192	Sp-Tmem104	transmembrane protein 104 (LOC577710), mRNA	SPU_005790	NA	Transmembrane amino acid transporter protein	NA
WHL22.605332	1.45166	Sp-Pgm3	serine/threonine-protein kinase 32B (LOC591895), transcript variant X1, mRNA	SPU_006790	carbohydrate metabolic process; protein phosphorylation; magnesium ion binding; protein kinase activity; ATP binding; transferase activity; transferring phosphorus-containing groups; intramolecular transferase activity;phosphotransferases	Phosphoglucomutase/phosphomannomutase, alpha/beta/alpha domain I; Protein kinase domain; Phosphoglucomutase/phosphomannomutase, C-terminal domain	Metabolism_Carbohydrate
WHL22.489020	1.45122	WHL22.489020	uracil phosphoribosyltransferase homolog (LOC764460), mRNA	NA	NA	NA	NA
WHL22.139838	1.45068	Sp-MsrL	peptide methionine sulfoxide reductase (LOC594035), transcript variant X1, mRNA	SPU_018220	response to oxidative stress; protein repair; oxidation-reduction process; peptide-methionine (S)-S-oxide reductase activity; oxidoreductase activity; acting on a sulfur group ofdonors; disulfide as acceptor	Peptide methionine sulfoxide reductase	Oxidoreductase
WHL22.614562	1.44786	WHL22.614562	retinol dehydrogenase 12 (LOC585181), mRNA	NA	NA	NA	NA
WHL22.534609	1.44738	Sp-Rab14	ras-related protein Rab-14 (LOC762909), mRNA	SPU_016605	GTP catabolic process; intracellular protein transport; nucleocytoplasmic transport; signal transduction; small GTPase mediated signal transduction; protein transport; GTPase activity; GTP binding; intracellular; membrane	Ras family; Ras of Complex, Roc, domain of DAPkinase; ADP-ribosylation factor family	GTPase_Ras_Rab
WHL22.680854	1.4466	Sp-Ubr4-4	E3 ubiquitin-protein ligase UBR4 (LOC588235), mRNA	SPU_000516	NA	NA	NA
WHL22.732616	1.44616	WHL22.732616	uncharacterized LOC100893752 (LOC100893752), mRNA	NA	NA	NA	NA
WHL22.344677	1.44563	WHL22.344677	transmembrane protein 258-like (LOC100893832), mRNA	NA	NA	NA	NA
WHL22.78658	1.44457	Sp-Rnf126	E3 ubiquitin-protein ligase RNF126 (LOC588662), transcript variant X1, mRNA	SPU_022469	protein binding; zinc ion binding	Ring finger domain; zinc-ribbon; Zinc finger, C3HC4 type (RING finger)	NA
WHL22.518105	1.44457	SPU_018106	nitric oxide synthase-interacting protein (LOC585431), mRNA	SPU_018106	NA	U-box domain; Zinc-finger of nitric oxide synthase-interacting protein	NA
WHL22.426085	1.44275	Sp-Dnajhc1	dnaJ homolog subfamily C member 1 (LOC590295), mRNA	SPU_001496	DNA binding; chromatin binding	DnaJ domain; Myb-like DNA-binding domain; Myb-like DNA-binding domain	Chaperone
WHL22.248518	1.4426	Sp-Tbrg4	protein TBRG4 (LOC580380), transcript variant X1, mRNA	SPU_020136	protein kinase activity	FAST kinase-like protein, subdomain 1; RAP domain; FAST kinase-like protein, subdomain 2	NA
WHL22.110857	1.44213	Sp-Rdh12_1; Sp-Rdh11_2	retinol dehydrogenase 12 (LOC585181), mRNA	SPU_014338; SPU_014339	metabolic process; oxidoreductase activity	short chain dehydrogenase; Enoyl-(Acyl carrier protein) reductase; KR domain	Dehydrogenase
WHL22.331521	1.44157	SPU_012381	uncharacterized LOC763590 (LOC763590), mRNA	SPU_012381	NA	NA	NA
WHL22.99801	1.44023	Sp-CbpsL; Sp-Pm20d1	probable carboxypeptidase PM20D1 (LOC579513), mRNA	SPU_000110; SPU_002642	metabolic process; hydrolase activity	Peptidase family M20/M25/M40	Metabolism_ProteinDegradation
WHL22.235870	1.43988	WHL22.235870	uncharacterized LOC100893215 (LOC100893215), transcript variant X2, mRNA	NA	NA	NA	NA
WHL22.67414	1.43921	WHL22.67414	WD repeat-containing protein 3 (LOC755067), mRNA	NA	NA	NA	NA
WHL22.393140	1.43758	Sp-Pes1; SPU_011792	pescadillo (LOC591435), mRNA	SPU_003521; SPU_011792	ribosome biogenesis; nucleolus	Pescadillo N-terminus; BRCT domain, a BRCA1 C-terminus domain	Unclassified
WHL22.659588	1.43648	Sp-Nek4	serine/threonine-protein kinase Nek4 (LOC583872), mRNA	SPU_023369	protein phosphorylation; protein kinase activity; ATP binding; transferase activity; transferring phosphorus-containing groups	Protein kinase domain; Protein tyrosine kinase	CellCycle
WHL22.109006	1.4363	Sp-Galc_1; Sp-Galc_3	galactocerebrosidase (LOC584891), mRNA	SPU_018766; SPU_019167	carbohydrate metabolic process; galactosylceramide catabolic process; galactosylceramidase activity	Glycosyl hydrolase family 59; Glycosyl hydrolase family 59 central domain	Hydrolase
WHL22.493472	1.43562	Sp-Zdhhc7; Sp-Zdhhc7_1	palmitoyltransferase ZDHHC3 (LOC752300), mRNA	SPU_017163; SPU_017164	zinc ion binding	DHHC palmitoyltransferase	NA
WHL22.731053	1.43548	Sp-Nhp2l1	NHP2-like protein 1 (LOC587294), transcript variant X2, misc_RNA	SPU_017082	ribosome biogenesis; RNA binding; nucleolus; ribonucleoprotein complex	Ribosomal protein L7Ae/L30e/S12e/Gadd45 family	Translation_RibosomalProtein
WHL22.750399	1.43544	SPU_002382	uncharacterized LOC100888747 (LOC100888747), ncRNA	SPU_002382	NA	NA	NA
WHL22.229789	1.43532	Sp-Napg	gamma-soluble NSF attachment protein (LOC589414), mRNA	SPU_027237	intracellular protein transport; protein binding	Soluble NSF attachment protein, SNAP	NA
WHL22.85180	1.43531	Sp-Alg6; SPU_023830	dolichyl pyrophosphate Man9GlcNAc2 alpha-1,3-glucosyltransferase (LOC591591), mRNA	SPU_023829; SPU_023830	transferase activity; transferring hexosyl groups; endoplasmic reticulum membrane	ALG6, ALG8 glycosyltransferase family	Transferase
WHL22.493520	1.4339	Sp-Rps27a; Sp-Drps27a	ubiquitin-40S ribosomal protein S27a (LOC579019), mRNA	SPU_004721; SPU_018079	translation; structural constituent of ribosome; protein binding; intracellular; ribosome	Ubiquitin family; Ribosomal protein S27a; Ubiquitin-2 like Rad60 SUMO-like	Translation_RibosomalProtein
WHL22.749815	1.43355	SPU_008038	elongation factor Ts, mitochondrial (LOC578811), mRNA	SPU_008038	NA	NA	NA
WHL22.147938	1.43337	Sp-Parg; SPU_011704	poly(ADP-ribose) glycohydrolase (LOC100892778), mRNA	SPU_008077; SPU_011704	carbohydrate metabolic process; poly(ADP-ribose) glycohydrolase activity	Poly (ADP-ribose) glycohydrolase (PARG)	Hydrolase
WHL22.694660	1.43258	Sp-Rpia	ribose-5-phosphate isomerase (LOC575803), mRNA	SPU_001085	pentose-phosphate shunt; non-oxidative branch; ribose-5-phosphate isomerase activity	Ribose 5-phosphate isomerase A (phosphoriboisomerase A)	Metabolism_Carbohydrate
WHL22.159680	1.43205	SPU_016046	histone chaperone ASF1A (LOC589136), mRNA	SPU_016046	chromatin assembly or disassembly; nucleus	ASF1 like histone chaperone	Chaperone
WHL22.273281	1.43203	Sp-Nrarp	notch-regulated ankyrin repeat-containing protein-like (LOC100892201), mRNA	SPU_013303	protein binding	Ankyrin repeats (many copies); Ankyrin repeats (3 copies); Ankyrin repeats (many copies)	Unclassified
WHL22.124766	1.43183	Sp-Khk	ketohexokinase (LOC588197), transcript variant X1, mRNA	SPU_024495	phosphotransferase activity; alcohol group as acceptor	pfkB family carbohydrate kinase	Metabolism_Carbohydrate
WHL22.338782	1.43162	WHL22.338782	uncharacterized LOC100890704 (LOC100890704), partial mRNA	NA	NA	NA	NA
WHL22.72941	1.43138	Sp-Klhl20	kelch-like protein 17 (LOC582025), transcript variant X1, mRNA	SPU_011835	protein binding	Kelch motif; Kelch motif; BTB/POZ domain	Unclassified
WHL22.384649	1.43008	SPU_009796; Sp-Dnajhc13; Sp-Dnajc13-3	dnaJ homolog subfamily C member 13 (LOC576810), mRNA	SPU_009796; SPU_016115; SPU_019578	NA	NA	NA
WHL22.552569	1.42866	Sp-Oxch_3	quinone oxidoreductase-like protein 2 homolog (LOC581878), transcript variant X4, mRNA	SPU_027283	oxidation-reduction process; zinc ion binding; oxidoreductase activity; transferase activity; transferring acyl groups otherthan amino-acyl groups	Zinc-binding dehydrogenase; Zinc-binding dehydrogenase; Alcohol dehydrogenase GroES-like domain	Dehydrogenase
WHL22.542423	1.42853	SPU_014254; Sp-Rab37	ras-related protein Rab-37 (LOC588372), mRNA	SPU_014254; SPU_014497	small GTPase mediated signal transduction; GTP binding	Ras family; Ras of Complex, Roc, domain of DAPkinase	Hydrolase
WHL22.399073	1.42814	Sp-Frmd8	FERM domain-containing protein 8 (LOC763304), transcript variant X4, mRNA	SPU_024111	NA	FERM central domain	Unclassified
WHL22.82981	1.42802	Sp-Pax4L; Sp-Hypp_886	uncharacterized LOC762765 (LOC762765), mRNA	SPU_017635; SPU_017636	regulation of transcription; DNA-templated; DNA binding; sequence-specific DNA binding transcription factoractivity; sequence-specific DNA binding; nucleus	Homeodomain	TranscriptionFactor_Homeo
WHL22.146987	1.42647	Sp-Nmt2	glycylpeptide N-tetradecanoyltransferase 2 (LOC576032), mRNA	SPU_007214	N-terminal protein myristoylation; glycylpeptide N-tetradecanoyltransferase activity	Myristoyl-CoA:protein N-myristoyltransferase, C-terminal domain; Myristoyl-CoA:protein N-myristoyltransferase, N-terminal domain	Metabolism_Lipid
WHL22.487549	1.42636	Sp-Alas2	5-aminolevulinate synthase, erythroid-specific, mitochondrial (LOC588142), mRNA	SPU_024016	porphyrin-containing compound metabolic process; metabolic process; biosynthetic process; tetrapyrrole biosynthetic process; oxidation-reduction process; catalytic activity; 5-aminolevulinate synthase activity; peptide-methionine (S)-S-oxide reductase activity; transferase activity; pyridoxal phosphate binding; mitochondrial matrix	Aminotransferase class I and II; Peptide methionine sulfoxide reductase; 5-aminolevulinate synthase presequence	Metabolism_AminoAcid
WHL22.589656	1.42594	Sp-Satb1; Sp-Mib1_1; Sp-Hypp_2193	zinc finger homeobox protein 3 (LOC100888466), mRNA	SPU_006623; SPU_008753; SPU_015151	NA	Ubiquitin-like oligomerisation domain of SATB	NA
WHL22.481657	1.42547	Sp-Cthrc1	uncharacterized LOC590696 (LOC590696), mRNA	SPU_008356	NA	NA	NA
WHL22.204032	1.42476	Sp-Lct_13	cytosolic beta-glucosidase (LOC587236), mRNA	SPU_023711	carbohydrate metabolic process; hydrolase activity; hydrolyzing O-glycosyl compounds	Glycosyl hydrolase family 1	Metabolism_Carbohydrate
WHL22.563528	1.42428	Sp-Gpn3	GPN-loop GTPase 3 (LOC583306), mRNA	SPU_008412	nucleotide binding	Conserved hypothetical ATP binding protein	Unclassified
WHL22.92364	1.42175	Sp-Hypp_2056	uncharacterized LOC100890236 (LOC100890236), transcript variant X1, mRNA	SPU_012927	signal transduction; protein binding; ADP binding	Death domain; NB-ARC domain	Unclassified
WHL22.499541	1.42123	Sp-Gpatch4	G patch domain-containing protein 4 (LOC581552), mRNA	SPU_022675	nucleic acid binding	G-patch domain	Unclassified
WHL22.640020	1.42078	WHL22.640020	zinc finger protein GLI3 (LOC764620), transcript variant X1, mRNA	NA	NA	NA	NA
WHL22.137541	1.41993	Sp-Hypp_1320	protein FAM188B2 (LOC100889067), mRNA	SPU_001297	NA	Domain of unknown function (DUF4205)	NA
WHL22.446953	1.41977	WHL22.446953	histone acetyltransferase KAT6B (LOC754893), mRNA	NA	NA	NA	NA
WHL22.217734	1.41929	WHL22.217734	uncharacterized LOC100891882 (LOC100891882), mRNA	NA	NA	NA	NA
WHL22.54287	1.4177	Sp-Arfrp1	ADP-ribosylation factor-related protein 1 (LOC581974), mRNA	SPU_006463	intracellular protein transport; small GTPase mediated signal transduction; protein transport; GTP binding; intracellular	ADP-ribosylation factor family; G-protein alpha subunit; Ras family	GTPase_Ras_Arf
WHL22.610190	1.4153	WHL22.610190	uncharacterized LOC100892859 (LOC100892859), mRNA	NA	NA	NA	NA
WHL22.389777	1.41524	Sp-Acss1	NA	SPU_018270	metabolic process; catalytic activity	AMP-binding enzyme; AMP-binding enzyme C-terminal domain	Metabolism_Lipid
WHL22.204314	1.41506	Sp-Slc25a20; Sp-Slc25a20L	mitochondrial carnitine/acylcarnitine carrier protein (LOC582417), mRNA	SPU_006143; SPU_006515	NA	Mitochondrial carrier protein	Metabolism_Energy
WHL22.591129	1.41493	Sp-Fog	zinc finger protein ZFPM1 (LOC100890028), mRNA	SPU_010168	metal ion binding	Zinc finger, C2H2 type; C2H2-type zinc finger	NA
WHL22.478692	1.41476	Sp-Smn1	survival motor neuron protein 1 (LOC575759), transcript variant X1, mRNA	SPU_002220	mRNA processing; RNA binding; nucleus; cytoplasm	Survival motor neuron protein (SMN)	NA
WHL22.391549	1.41471	Sp-Hypp_1064	PGAP2-interacting protein (LOC577830), mRNA	SPU_022993	GPI anchor biosynthetic process	NA	NA
WHL22.509645	1.41467	Sp-Galnt13-2	polypeptide N-acetylgalactosaminyltransferase 13 (LOC574835), mRNA	SPU_003883	NA	Ricin-type beta-trefoil lectin domain; Ricin-type beta-trefoil lectin domain-like; N-terminal domain of galactosyltransferase	Lectin
WHL22.446943	1.41463	Sp-L3mbtl3	lethal(3)malignant brain tumor-like protein 1 (LOC580412), mRNA	SPU_017786	regulation of transcription; DNA-templated; nucleus	mbt repeat	Kinase_Other
WHL22.372596	1.41428	Sp-Pex11b	peroxisomal membrane protein 11B (LOC582629), transcript variant X2, mRNA	SPU_016637	peroxisome fission; integral component of peroxisomal membrane	Peroxisomal biogenesis factor 11 (PEX11)	Metabolism_Peroxisome
WHL22.185980	1.41323	Sp-Abcb10B; SPU_013528	ABC transporter B family member 1 (LOC763956), mRNA	SPU_007357; SPU_013528	transport; transmembrane transport; nucleotide binding; ATP binding; ATPase activity; nucleoside-triphosphatase activity; ATPase activity; coupled to transmembrane movement ofsubstances; integral component of membrane	ABC transporter transmembrane region; ABC transporter	Defensome_ABCTransporter
WHL22.482005	1.41297	Sp-Kri1_1; Sp-Kri1	protein KRI1 homolog (LOC585876), mRNA	SPU_013947; SPU_015776	NA	NA	NA
WHL22.652157	1.41271	Sp-Wdr7; Sp-Wdr7-2	WD repeat-containing protein 7 (LOC578806), transcript variant X3, mRNA	SPU_018860; SPU_019763	protein binding	WD domain, G-beta repeat; Anaphase-promoting complex subunit 4 WD40 domain	Unclassified
WHL22.403067	1.41199	Sp-C6st_1	NA	SPU_010032	sulfotransferase activity	Sulfotransferase domain; Sulfotransferase family	Adhesion_Proteoglycan
WHL22.119352	1.41161	Sp-Hibch	3-hydroxyisobutyryl-CoA hydrolase, mitochondrial (LOC586315), mRNA	SPU_000455	nucleic acid binding	Enoyl-CoA hydratase/isomerase; Enoyl-CoA hydratase/isomerase; DDE superfamily endonuclease	Metabolism_Lipid
WHL22.411959	1.4107	Sp-Setd6	N-lysine methyltransferase setd6 (LOC582478), mRNA	SPU_024810	protein binding	SET domain	Unclassified
WHL22.373941	1.40928	Sp-Cabin1L	calcineurin-binding protein cabin-1 (LOC590663), mRNA	SPU_014369	protein binding	NA	NA
WHL22.32845	1.40919	SPU_001517	TNFAIP3-interacting protein 1 (LOC100888491), mRNA	SPU_001517	NA	NA	NA
WHL22.619346	1.4078	SPU_003082; Sp-Por	NADPH--cytochrome P450 reductase (LOC594665), transcript variant X2, mRNA	SPU_003082; SPU_016713	NA	NA	NA
WHL22.83116	1.40704	SPU_006929; Sp-Slc45a2	membrane-associated transporter protein (LOC582658), mRNA	SPU_006929; SPU_012806	NA	NA	NA
WHL22.546152	1.40689	Sp-Gsto1_2; Sp-Gsto1_1	glutathione S-transferase omega-1 (LOC588496), mRNA	SPU_015497; SPU_028633	metabolic process; glutathione transferase activity; protein binding; cytoplasm	Glutathione S-transferase, N-terminal domain; Glutathione S-transferase, N-terminal domain; Glutathione S-transferase, N-terminal domain	Defensome_ReductiveConjugativeBiotransformation
WHL22.730074	1.40668	Sp-Sec61g	uncharacterized LOC592604 (LOC592604), misc_RNA	SPU_004327	protein targeting; intracellular protein transport; protein transport; P-P-bond-hydrolysis-driven protein transmembrane transporteractivity; membrane	SecE/Sec61-gamma subunits of protein translocation complex	Transport_Translocon
WHL22.148320	1.40633	Sp-Cycs_1	cytochrome c, somatic-like (LOC582864), mRNA	SPU_010651	iron ion binding; electron carrier activity; heme binding	Cytochrome c; Cytochrome C oxidase, cbb3-type, subunit III	Metabolism_Energy
WHL22.488438	1.40579	Sp-Tmlhe	trimethyllysine dioxygenase, mitochondrial (LOC584681), transcript variant X2, mRNA	SPU_009359	oxidation-reduction process; oxidoreductase activity	Taurine catabolism dioxygenase TauD, TfdA family	Oxygenase
WHL22.297229	1.40568	Sp-Lrr/Gpcr_1	presenilins-associated rhomboid-like protein, mitochondrial (LOC576709), mRNA	SPU_003206	proteolysis; serine-type endopeptidase activity; protein binding; integral component of membrane	Rhomboid family; Leucine rich repeat; BspA type Leucine rich repeat region (6 copies)	NA
WHL22.209264	1.40545	Sp-Hypp_2617	isovaleryl-CoA dehydrogenase, mitochondrial (LOC591888), mRNA	SPU_022550	metabolic process; oxidation-reduction process; protein binding; zinc ion binding; oxidoreductase activity; acting on the CH-CH group ofdonors; flavin adenine dinucleotide binding; intracellular	B-box zinc finger	NA
WHL22.712388	1.40409	SPU_017973	N-alpha-acetyltransferase 11 (LOC580091), transcript variant X2, mRNA	SPU_017973	N-acetyltransferase activity	Acetyltransferase (GNAT) family; Acetyltransferase (GNAT) domain; Acetyltransferase (GNAT) domain	Transferase
WHL22.314005	1.40386	SPU_005485	uncharacterized LOC100890700 (LOC100890700), ncRNA	SPU_005485	NA	Methyltransferase domain; Methyltransferase domain; Methyltransferase domain	Transferase
WHL22.356653	1.40324	Sp-Sirt4	NAD-dependent protein deacetylase sirtuin-4-like (LOC589067), mRNA	SPU_004363	NAD+ binding	Sir2 family	Hydrolase
WHL22.54795	1.40296	SPU_007993; Sp-Kiaa0564L	von Willebrand factor A domain-containing protein 8 (LOC580183), mRNA	SPU_007993; SPU_009103	NA	NA	NA
WHL22.640590	1.40209	Sp-Mat2b	methionine adenosyltransferase 2 subunit beta (LOC577812), mRNA	SPU_003827	extracellular polysaccharide biosynthetic process; dTDP-4-dehydrorhamnose reductase activity	RmlD substrate binding domain; NAD dependent epimerase/dehydratase family; Polysaccharide biosynthesis protein	Oxidoreductase
WHL22.146602	1.40141	Sp-PcnxL	pecanex-like protein 1 (LOC579498), mRNA	SPU_026527	NA	NA	NA
WHL22.400461	1.3999	Sp-Ewsr1L	RNA-binding protein cabeza (LOC580739), transcript variant X3, mRNA	SPU_005676	nucleotide binding; nucleic acid binding; zinc ion binding	RNA recognition motif. (a.k.a. RRM, RBD, or RNP domain); Zn-finger in Ran binding protein and others	NA
WHL22.171180	1.39883	Sp-Ppapdc1	phosphatidate phosphatase PPAPDC1B (LOC582470), mRNA	SPU_023631	phospholipid dephosphorylation; catalytic activity; phosphatidate phosphatase activity; membrane	PAP2 superfamily	Metabolism_Lipid
WHL22.263123	1.39878	Sp-Irf	uncharacterized LOC575472 (LOC575472), transcript variant X2, mRNA	SPU_010404	regulation of transcription; DNA-templated; regulatory region DNA binding; sequence-specific DNA binding transcription factoractivity	Interferon regulatory factor transcription factor	ImmuneSystem_Signal
WHL22.65849	1.39869	Sp-Gemin8	gem-associated protein 8 (LOC593599), partial mRNA	SPU_008298	NA	Gemini of Cajal bodies-associated protein 8	NA
WHL22.561698	1.39857	SPU_017073	histidine triad nucleotide-binding protein 1 (LOC577653), mRNA	SPU_017073	catalytic activity	HIT domain; Scavenger mRNA decapping enzyme C-term binding	Unclassified
WHL22.106647	1.39796	Sp-Ankrd17; SPU_021764; Sp-Ankhd1	ankyrin repeat and KH domain-containing protein mask (LOC763682), mRNA	SPU_019054; SPU_021764; SPU_022642	protein binding	Ankyrin repeats (3 copies); Ankyrin repeats (many copies); Ankyrin repeat	Unclassified
WHL22.182576	1.39783	Sp-Card11	outer dense fiber protein 2 (LOC100894073), mRNA	SPU_004434	NA	Caspase recruitment domain	Metabolism_ProteinDegradation
WHL22.384397	1.39753	SPU_015248	Y+L amino acid transporter 2 (LOC580370), mRNA	SPU_015248	amino acid transmembrane transport; amino acid transmembrane transporter activity; membrane	NA	NA
WHL22.691622	1.39729	Sp-Surf6L	surfeit locus protein 6 homolog (LOC574931), transcript variant X2, mRNA	SPU_001976	NA	Surfeit locus protein 6; 60S ribosome biogenesis protein Rrp14	NucleicAcid_RNA-Processing
WHL22.74614	1.39488	Sp-Aspapd	aspartyl aminopeptidase (LOC100892626), mRNA	SPU_003749	proteolysis; aminopeptidase activity; zinc ion binding	Aminopeptidase I zinc metalloprotease (M18)	Metabolism_AminoAcid
WHL22.181156	1.39381	WHL22.181156	dihydropyrimidine dehydrogenase [NADP(+)] (LOC757039), mRNA	NA	NA	NA	NA
WHL22.62114	1.39373	Sp-Ctps2	CTP synthase 1 (LOC575088), mRNA	SPU_021934	pyrimidine nucleotide biosynthetic process; CTP synthase activity	CTP synthase N-terminus	Ligase
WHL22.559800	1.39364	Sp-C2orf56	NADH dehydrogenase [ubiquinone] complex I, assembly factor 7 (LOC575699), transcript variant X3, mRNA	SPU_018788	NA	Putative S-adenosyl-L-methionine-dependent methyltransferase	Homolog-of-gene-with-unknown-function
WHL22.104694	1.39287	Sp-C6orf183	putative uncharacterized protein C6orf183 (LOC763249), mRNA	SPU_021029	NA	Domain of unknown function (DUF4549)	NA
WHL22.468225	1.39263	SPU_023962	THO complex subunit 1-like (LOC105436414), mRNA	SPU_023962	NA	THO complex subunit 1 transcription elongation factor	NA
WHL22.485993	1.39169	SPU_015086	EKC/KEOPS complex subunit Tprkb (LOC577441), mRNA	SPU_015086	NA	Kinase binding protein CGI-121	Kinase_Associated
WHL22.381192	1.39169	Sp-Elovl2	elongation of very long chain fatty acids protein 5 (LOC584065), transcript variant X1, mRNA	SPU_008250	integral component of membrane	GNS1/SUR4 family	Metabolism_Lipid
WHL22.472027	1.3882	WHL22.472027	kinesin heavy chain (LOC373178), transcript variant X1, mRNA	NA	NA	NA	NA
WHL22.59765	1.38777	Sp-Taldo1	transaldolase (LOC587780), mRNA	SPU_022476	carbohydrate metabolic process; pentose-phosphate shunt; catalytic activity; sedoheptulose-7-phosphate:D-glyceraldehyde-3-phosphateglyceronetransferase activity; cytoplasm	Transaldolase/Fructose-6-phosphate aldolase	Metabolism_Carbohydrate
WHL22.211986	1.38626	Sp-Rab3fap1	rab3 GTPase-activating protein catalytic subunit (LOC581443), mRNA	SPU_000257	Rab GTPase activator activity	Rab3 GTPase-activating protein catalytic subunit	GTPase_Ras
WHL22.531995	1.38536	Sp-Dlst	dihydrolipoyllysine-residue succinyltransferase component of 2-oxoglutarate dehydrogenase complex, mitochondrial (LOC576084), mRNA	SPU_015981	tricarboxylic acid cycle; metabolic process; dihydrolipoyllysine-residue succinyltransferase activity; transferase activity; transferring acyl groups; oxoglutarate dehydrogenase complex	2-oxoacid dehydrogenases acyltransferase (catalytic domain); Biotin-requiring enzyme	Metabolism_Energy
WHL22.561240	1.38501	Sp-C14orf169L	bifunctional lysine-specific demethylase and histidyl-hydroxylase NO66 (LOC577190), transcript variant X2, mRNA	SPU_012662	hydrolase activity	Cupin superfamily protein; Cupin-like domain	Unclassified
WHL22.74304	1.38484	Sp-Egl9h2	egl nine homolog 1 (LOC578715), mRNA	SPU_014247	oxidation-reduction process; iron ion binding; oxidoreductase activity; oxidoreductase activity; acting on paired donors; withincorporation or reduction of molecular oxygen; oxidoreductase activity; acting on paired donors; withincorporation or reduction of molecular oxygen; 2-oxoglutarate as one donor;and incorporation of one atom each of oxygen into both donors; L-ascorbic acid binding	2OG-Fe(II) oxygenase superfamily; 2OG-Fe(II) oxygenase superfamily; MYND finger	Oxygenase
WHL22.751727	1.38416	Sp-Cox5b	cytochrome c oxidase subunit 5B, mitochondrial (LOC581274), mRNA	SPU_019685	cytochrome-c oxidase activity; mitochondrial envelope	Cytochrome c oxidase subunit Vb	Metabolism_Energy
WHL22.162424	1.38273	Sp-Fkbp12	12 kDa FK506-binding protein (LOC100891038), mRNA	SPU_027840	protein folding	FKBP-type peptidyl-prolyl cis-trans isomerase	CalciumToolkit
WHL22.75880	1.38236	WHL22.75880	protein fem-1 homolog B-like (LOC100888976), transcript variant X1, mRNA	NA	NA	NA	NA
WHL22.513965	1.38171	SPU_001040	exportin-4 (LOC580910), mRNA	SPU_001040	NA	NA	NA
WHL22.763726	1.38003	Sp-Sf3a3	splicing factor 3A subunit 3 (LOC576681), mRNA	SPU_007675	nucleic acid binding; zinc ion binding; nucleus	Domain of unknown function (DUF3449); Telomere stability C-terminal; Pre-mRNA-splicing factor SF3A3, of SF3a complex, Prp9	NA
WHL22.650058	1.3793	Sp-Ptprtfpipa1; Sp-Ptprtfpipa1_1	liprin-alpha-1 (LOC593048), transcript variant X3, mRNA	SPU_012547; SPU_026761	protein binding	SAM domain (Sterile alpha motif); SAM domain (Sterile alpha motif)	Unclassified
WHL22.307438	1.37908	WHL22.307438	clathrin light chain A (LOC763681), mRNA	NA	NA	NA	NA
WHL22.254520	1.37842	WHL22.254520	cell death-inducing p53-target protein 1 (LOC764214), mRNA	NA	NA	NA	NA
WHL22.645988	1.37667	Sp-Hypp_928	uncharacterized LOC762600 (LOC762600), transcript variant X1, mRNA	SPU_019098	NA	NA	NA
WHL22.556651	1.37575	Sp-Timm44_1	mitochondrial import inner membrane translocase subunit TIM44 (LOC752190), mRNA	SPU_000778	NA	NA	NA
WHL22.616784	1.37562	Sp-Commd7	COMM domain-containing protein 7 (LOC584198), transcript variant X2, mRNA	SPU_007243	NA	COMM domain	Unclassified
WHL22.110836	1.37546	WHL22.110836	retinol dehydrogenase 12 (LOC752402), transcript variant X2, mRNA	NA	NA	NA	NA
WHL22.79126	1.37518	Sp-Git1	ARF GTPase-activating protein GIT1 (LOC577034), mRNA	SPU_020518	regulation of ARF GTPase activity; ARF GTPase activator activity; zinc ion binding	Putative GTPase activating protein for Arf	GTPase_Ras
WHL22.504140	1.37498	Sp-Nos_3; Sp-Nos_2	nitric oxide synthase, brain (LOC587111), mRNA	SPU_013373; SPU_016283	nitric oxide biosynthetic process; oxidation-reduction process; nitric-oxide synthase activity; iron ion binding; FMN binding; oxidoreductase activity	Nitric oxide synthase, oxygenase domain; Flavodoxin	CalciumToolkit
WHL22.712852	1.37332	Sp-Ebp	3-beta-hydroxysteroid-Delta(8),Delta(7)-isomerase (LOC589723), transcript variant X1, mRNA	SPU_017751	NA	Emopamil binding protein	Metabolism_Lipid
WHL22.685489	1.3732	SPU_023495	deoxynucleotidyltransferase terminal-interacting protein 1 (LOC584430), mRNA	SPU_023495	NA	DNTTIP1 dimerisation domain	NA
WHL22.95045	1.37316	SPU_004462	glycine-rich RNA-binding protein 1 (LOC100891827), mRNA	SPU_004462	nucleotide binding; nucleic acid binding	RNA recognition motif. (a.k.a. RRM, RBD, or RNP domain)	Unclassified
WHL22.250653	1.37309	Sp-Hypp_2376	suppressor protein SRP40-like (LOC105440271), mRNA	SPU_018260	NA	NA	NA
WHL22.160395	1.37229	SPU_005821	twist-related protein 1 (LOC100890592), transcript variant X2, mRNA	SPU_005821	apoptotic process	NA	NA
WHL22.401164	1.37217	SPU_008668	myelin regulatory factor (LOC589017), transcript variant X4, mRNA	SPU_008668	NA	NA	NA
WHL22.191113	1.37117	Sp-Igbp1l	immunoglobulin-binding protein 1 (LOC580592), transcript variant X1, mRNA	SPU_017509	regulation of signal transduction	TAP42-like family	Unclassified
WHL22.613705	1.37044	SPU_022227; Sp-Xab2	pre-mRNA-splicing factor SYF1 (LOC755644), transcript variant X2, mRNA	SPU_022227; SPU_025110	NA	NA	NA
WHL22.467444	1.36829	Sp-Srrd	SRR1-like protein (LOC100890429), mRNA	SPU_017438	NA	SRR1	Unclassified
WHL22.231818	1.36817	Sp-Ryk	tyrosine-protein kinase RYK (LOC583375), transcript variant X3, mRNA	SPU_010329	protein phosphorylation; protein kinase activity; protein tyrosine kinase activity; ATP binding; transferase activity; transferring phosphorus-containing groups	Protein tyrosine kinase; WIF domain; Protein kinase domain	Kinase_TK
WHL22.478968	1.36815	Sp-Lon	lon protease homolog, mitochondrial (LOC100889553), mRNA	SPU_002214	proteolysis; misfolded or incompletely synthesized protein catabolicprocess; protein catabolic process; nucleotide binding; ATP-dependent peptidase activity; serine-type endopeptidase activity; ATP binding; nucleoside-triphosphatase activity	Lon protease (S16) C-terminal proteolytic domain; ATPase family associated with various cellular activities (AAA); Ion transport protein N-terminal	NA
WHL22.514835	1.36763	Sp-Slc30a1	zinc transporter 1 (LOC584166), transcript variant X3, mRNA	SPU_014718	cation transport; transmembrane transport; cation transmembrane transporter activity; integral component of membrane	Cation efflux family	Metabolism_InorganicIon
WHL22.394532	1.36732	Sp-Qprt_1	nicotinate-nucleotide pyrophosphorylase [carboxylating]-like (LOC100888753), mRNA	SPU_024234	NAD biosynthetic process; catalytic activity; nicotinate-nucleotide diphosphorylase (carboxylating)activity; transferase activity; transferring pentosyl groups	Quinolinate phosphoribosyl transferase, C-terminal domain; Quinolinate phosphoribosyl transferase, N-terminal domain	Metabolism_Nucleotide
WHL22.557965	1.36537	Sp-Pfas_2	phosphoribosylformylglycinamidine synthase (LOC752065), partial mRNA	SPU_019864	catalytic activity	AIR synthase related protein, C-terminal domain	Ligase
WHL22.598354	1.36516	Sp-Gtlf3b	protein NATD1 (LOC581921), mRNA	SPU_015449	NA	GCN5-related N-acetyl-transferase	NA
WHL22.611241	1.36516	Sp-Fbxo3	F-box only protein 3 (LOC577439), transcript variant X1, mRNA	SPU_020283	proteolysis; protein ubiquitination; protein binding	F-box-like; SMI1 / KNR4 family (SUKH-1); ApaG domain	NA
WHL22.183396	1.36477	Sp-Zufsp	zinc finger with UFM1-specific peptidase domain protein (LOC100889729), mRNA	SPU_010233	NA	Peptidase family C78; Drought induced 19 protein (Di19), zinc-binding; C2H2-type zinc finger	Metabolism_ProteinDegradation
WHL22.265771	1.36447	Sp-Kcnma1	calcium-activated potassium channel subunit alpha-1 (LOC578468), mRNA	SPU_028068	potassium ion transport; calcium-activated potassium channel activity; large conductance calcium-activated potassium channelactivity; membrane	Calcium-activated BK potassium channel alpha subunit; Ion channel; Ion transport protein	CalciumToolkit
WHL22.465315	1.36421	Sp-Phlp	phosducin-like protein (LOC594730), transcript variant X1, mRNA	SPU_012961	NA	Phosducin	NA
WHL22.5361	1.36389	WHL22.5361	uncharacterized LOC100890259 (LOC100890259), mRNA	NA	NA	NA	NA
WHL22.236198	1.36389	Sp-En_IV	DNA-(apurinic or apyrimidinic site) lyase (LOC592745), mRNA	SPU_010189	DNA repair; DNA binding; endonuclease activity; zinc ion binding; intracellular	Xylose isomerase-like TIM barrel	Isomerase
WHL22.419871	1.36361	WHL22.419871	cap-specific mRNA (nucleoside-2'-O-)-methyltransferase 2 (LOC100889780), partial mRNA	NA	NA	NA	NA
WHL22.741898	1.36356	SPU_018676	uncharacterized LOC100890675 (LOC100890675), transcript variant X3, mRNA	SPU_018676	NA	NA	NA
WHL22.132211	1.36313	Sp-Gtf2h1; Sp-Gtf2h1_1	general transcription factor IIH subunit 1 (LOC594243), mRNA	SPU_002228; SPU_022387	nucleotide-excision repair; transcription; DNA-templated; core TFIIH complex	BSD domain; TFIIH p62 subunit, N-terminal domain	NA
WHL22.155770	1.36215	Sp-Hdpx3; Sp-Gal/lec; SPU_008401	peroxidasin homolog (LOC589591), transcript variant X3, mRNA	SPU_002004; SPU_002005; SPU_008401	response to oxidative stress; oxidation-reduction process; peroxidase activity; heme binding	Animal haem peroxidase	ImmuneSystem_Effector_Other
WHL22.133565	1.36128	Sp-Ack3	activated CDC42 kinase 1 (LOC577288), mRNA	SPU_014812	protein phosphorylation; protein kinase activity; protein binding; ATP binding; transferase activity; transferring phosphorus-containing groups	Protein tyrosine kinase; GTPase binding; Protein kinase domain	Kinase_TK
WHL22.55125	1.3611	SPU_014299	gephyrin (LOC764940), mRNA	SPU_014299	Mo-molybdopterin cofactor biosynthetic process	Probable molybdopterin binding domain	NA
WHL22.405818	1.36084	WHL22.405818	uncharacterized LOC100893372 (LOC100893372), mRNA	NA	NA	NA	NA
WHL22.736622	1.35919	WHL22.736622	uncharacterized LOC586955 (LOC586955), mRNA	NA	NA	NA	NA
WHL22.26456	1.35907	SPU_010881	ubiquitin-conjugating enzyme E2 G2 (LOC585800), mRNA	SPU_010881	acid-amino acid ligase activity	Ubiquitin-conjugating enzyme	Ubiquitin_Modifier
WHL22.393653	1.35901	Sp-Stt3b_1	dolichyl-diphosphooligosaccharide--protein glycosyltransferase subunit STT3B (LOC587436), partial mRNA	SPU_011178	protein glycosylation; oligosaccharyl transferase activity; membrane	Oligosaccharyl transferase STT3 subunit	Transferase
WHL22.541238	1.35843	Sp-Ttrspn_20	tetraspanin-13 (LOC577795), transcript variant X1, misc_RNA	SPU_025363	integral component of membrane	Tetraspanin family	Transmembrane
WHL22.418583	1.35821	WHL22.418583	endothelial differentiation-related factor 1 (LOC583101), mRNA	NA	NA	NA	NA
WHL22.504160	1.35772	Sp-Stk	putative metallophosphoesterase YNL217W (LOC763407), mRNA	SPU_021398	hydrolase activity	Calcineurin-like phosphoesterase	Hydrolase
WHL22.575841	1.35712	Sp-Med14L	mediator of RNA polymerase II transcription subunit 14 (LOC577617), mRNA	SPU_007187	regulation of transcription from RNA polymerase II promoter; RNA polymerase II transcription cofactor activity; mediator complex	Mediator complex subunit MED14	Transcription_Mediator
WHL22.453181	1.35625	Sp-GnsL	uncharacterized LOC105445660 (LOC105445660), ncRNA	SPU_022672	metabolic process; glycosaminoglycan metabolic process; catalytic activity; N-acetylglucosamine-6-sulfatase activity; sulfuric ester hydrolase activity; lysosome	Sulfatase	Hydrolase
WHL22.35036	1.35552	Sp-C9orf86L; Sp-C9orf86	rab-like protein 6 (LOC575861), transcript variant X1, mRNA	SPU_015104; SPU_015542	small GTPase mediated signal transduction; GTP binding	Ras family; Ras of Complex, Roc, domain of DAPkinase; ADP-ribosylation factor family	GTPase_Ras-like
WHL22.151276	1.35239	Sp-Vcl	vinculin (LOC590672), mRNA	SPU_001935	cell adhesion; structural molecule activity; actin cytoskeleton	Vinculin family	NA
WHL22.248463	1.35023	Sp-Cyb5r3; Sp-Rheb	NADH-cytochrome b5 reductase 1 (LOC580078), mRNA	SPU_020143; SPU_020144	oxidation-reduction process; oxidoreductase activity	Oxidoreductase FAD-binding domain; Oxidoreductase NAD-binding domain	NA
WHL22.229851	1.34983	Sp-Msp/Orc	MORC family CW-type zinc finger protein 2A (LOC753099), mRNA	SPU_027562	zinc ion binding	Morc6 ribosomal protein S5 domain 2-like; CW-type Zinc Finger	GermLineDeterminant
WHL22.756120	1.349	Sp-Med17_1; Sp-Med17	mediator of RNA polymerase II transcription subunit 17 (LOC578577), transcript variant X2, mRNA	SPU_024720; SPU_024927	regulation of transcription from RNA polymerase II promoter; RNA polymerase II transcription cofactor activity; mediator complex	Subunit 17 of Mediator complex	Homolog-of-gene-with-unknown-function
WHL22.338006	1.34857	Sp-Sfrs6L	serine/arginine-rich splicing factor 6 (LOC594205), transcript variant X2, mRNA	SPU_020186	nucleotide binding; nucleic acid binding; protein binding; zinc ion binding; intracellular	RNA recognition motif. (a.k.a. RRM, RBD, or RNP domain); Ring finger domain; Zinc finger, C3HC4 type (RING finger)	NA
WHL22.755815	1.34782	SPU_013222; Sp-Msk; Sp-Msk_1	ribosomal protein S6 kinase alpha-5 (LOC581399), mRNA	SPU_013222; SPU_024721; SPU_024930	protein phosphorylation; protein kinase activity; protein serine/threonine kinase activity; ATP binding; transferase activity; transferring phosphorus-containing groups	Protein kinase domain; Protein tyrosine kinase	NA
WHL22.735260	1.34741	Sp-Tbc1d22b	TBC1 domain family member 22B (LOC593010), transcript variant X1, mRNA	SPU_022257	regulation of Rab GTPase activity; Rab GTPase activator activity	Rab-GTPase-TBC domain	NA
WHL22.219908	1.34683	Sp-Slit(N-terminus); SPU_013253	slit homolog 1 protein-like (LOC105442316), mRNA	SPU_010564; SPU_013253	protein binding	Leucine rich repeat; Leucine Rich repeats (2 copies); BspA type Leucine rich repeat region (6 copies)	Adhesion_ECM
WHL22.586193	1.34625	WHL22.586193	diamine acetyltransferase 1 (LOC100888217), mRNA	NA	NA	NA	NA
WHL22.517330	1.34603	Sp-Hypp_2564	BTB/POZ domain-containing protein 19 (LOC576517), mRNA	SPU_021591	protein binding	BTB/POZ domain; BTB And C-terminal Kelch	Unclassified
WHL22.215362	1.34563	Sp-Polr1e	DNA-directed RNA polymerase I subunit RPA49 (LOC588897), transcript variant X1, mRNA	SPU_027954	transcription; DNA-templated; DNA binding; DNA-directed RNA polymerase activity; nucleus	A49-like RNA polymerase I associated factor	Transcription
WHL22.26419	1.34507	Sp-Brd8_1	bromodomain-containing protein 8 (LOC576401), mRNA	SPU_019569	protein binding	Bromodomain	Unclassified
WHL22.294808	1.34323	WHL22.294808	uncharacterized LOC105440948 (LOC105440948), mRNA	NA	NA	NA	NA
WHL22.350054	1.34225	Sp-Polrmt; Sp-Polrmt_1; SPU_020939	DNA-directed RNA polymerase, mitochondrial (LOC762772), mRNA	SPU_003910; SPU_019062; SPU_020939	transcription; DNA-templated; DNA binding; DNA-directed RNA polymerase activity	PPR repeat family	NA
WHL22.73481	1.34213	SPU_002793; Sp-Mfsd10	major facilitator superfamily domain-containing protein 10 (LOC762658), mRNA	SPU_002793; SPU_023632	transmembrane transport; integral component of membrane	Major Facilitator Superfamily	Unclassified
WHL22.457659	1.34211	Sp-Adsr	adenosine receptor A2b-like (LOC577813), mRNA	SPU_008789	adenosine receptor signaling pathway; G-protein coupled receptor signaling pathway; G-protein coupled adenosine receptor activity; G-protein coupled receptor activity; integral component of membrane	7 transmembrane receptor (rhodopsin family); Serpentine type 7TM GPCR chemoreceptor Srsx; Olfactory receptor	SensoryGPCR_Rhodopsin
WHL22.652895	1.34127	Sp-Hpgd	15-hydroxyprostaglandin dehydrogenase [NAD(+)] (LOC591898), transcript variant X1, mRNA	SPU_019356	metabolic process; oxidoreductase activity	short chain dehydrogenase; Enoyl-(Acyl carrier protein) reductase; KR domain	Dehydrogenase
WHL22.95099	1.34124	Sp-Hypp_2093	spore wall protein 2-like (LOC105438433), partial mRNA	SPU_013632	NA	NA	NA
WHL22.534749	1.34026	Sp-Aldh5a1_1	succinate-semialdehyde dehydrogenase, mitochondrial (LOC584281), mRNA	SPU_016767	metabolic process; gamma-aminobutyric acid catabolic process; oxidation-reduction process; succinate-semialdehyde dehydrogenase NAD(P)+] activity; oxidoreductase activity; oxidoreductase activity; acting on the aldehyde or oxogroup of donors; NAD or NADP as acceptor	Aldehyde dehydrogenase family	Defensome_OxidativeBiotransformation
WHL22.488945	1.33983	Sp-Fam86	protein-lysine N-methyltransferase EEF2KMT (LOC100889152), transcript variant X2, mRNA	SPU_022836	NA	Lysine methyltransferase; Family of unknown function	Transferase
WHL22.36566	1.33955	WHL22.36566	synaptojanin-2-binding protein (LOC755326), mRNA	NA	NA	NA	NA
WHL22.78315	1.33926	Sp-Asl; Sp-Asl_2	argininosuccinate lyase (LOC574725), mRNA	SPU_010847; SPU_011626	arginine biosynthetic process via ornithine; catalytic activity; argininosuccinate lyase activity	Lyase; Argininosuccinate lyase C-terminal	Metabolism_AminoAcid
WHL22.621920	1.33888	SPU_009879	protein lifeguard 2 (LOC578138), mRNA	SPU_009879	NA	Inhibitor of apoptosis-promoting Bax1	NA
WHL22.374515	1.33885	Sp-Atp5d	ATP synthase subunit delta, mitochondrial (LOC576006), mRNA	SPU_028873	ATP synthesis coupled proton transport; proton-transporting ATP synthase activity; rotationalmechanism; proton-transporting ATPase activity; rotationalmechanism; proton-transporting ATP synthase complex; catalytic core F(1)	ATP synthase, Delta/Epsilon chain, beta-sandwich domain	Metabolism_Energy
WHL22.478044	1.33859	Sp-Hibadh	3-hydroxyisobutyrate dehydrogenase, mitochondrial-like (LOC580527), mRNA	SPU_017510	oxidation-reduction process; oxidoreductase activity; oxidoreductase activity; acting on the CH-OH group ofdonors; NAD or NADP as acceptor; coenzyme binding; NAD binding	NAD-binding of NADP-dependent 3-hydroxyisobutyrate dehydrogenase	NA
WHL22.641835	1.33805	Sp-Hnrnpk	heterogeneous nuclear ribonucleoprotein K-like (LOC576516), mRNA	SPU_008011	RNA binding	KH domain; KH domain	Unclassified
WHL22.142674	1.33803	Sp-Srxn1	sulfiredoxin-1-like (LOC764239), mRNA	SPU_023925	oxidation-reduction process; sulfiredoxin activity	ParB-like nuclease domain	NA
WHL22.515422	1.33758	Sp-Shoc2	leucine-rich repeat protein SHOC-2 (LOC593857), mRNA	SPU_002935	positive regulation of Ras protein signal transduction; protein binding; protein phosphatase type 1 complex	Leucine rich repeat; Leucine Rich repeats (2 copies); Leucine-rich repeat	Unclassified
WHL22.274530	1.33698	Sp-Slc38a9	sodium-coupled neutral amino acid transporter 9 (LOC574943), transcript variant X1, mRNA	SPU_004562	NA	Transmembrane amino acid transporter protein	Metabolism_AminoAcid
WHL22.336694	1.33646	Sp-RarS; Sp-Dctd_1; SPU_026540	arginine--tRNA ligase, cytoplasmic (LOC575790), mRNA	SPU_017414; SPU_017415; SPU_026540	tRNA aminoacylation for protein translation; arginyl-tRNA aminoacylation; nucleotide binding; aminoacyl-tRNA ligase activity; arginine-tRNA ligase activity; ATP binding; cytoplasm	tRNA synthetases class I (R); DALR anticodon binding domain; Arginyl tRNA synthetase N terminal domain	Translation_AminoAcyl-tRNASynthetase
WHL22.27909	1.33623	SPU_024646	mitochondrial fission process protein 1 (LOC576120), mRNA	SPU_024646	NA	Mitochondrial 18 KDa protein (MTP18)	Unclassified
WHL22.760219	1.33608	WHL22.760219	spliceosome RNA helicase Ddx39b-like (LOC752913), mRNA	NA	NA	NA	NA
WHL22.212082	1.33606	SPU_024065	sin3 histone deacetylase corepressor complex component SDS3 (LOC100893545), transcript variant X3, mRNA	SPU_024065	NA	Sds3-like	Unclassified
WHL22.661935	1.33547	Sp-Scyl3; Sp-Scyl3	protein-associating with the carboxyl-terminal domain of ezrin-like (LOC592288), mRNA	SPU_008923; SPU_013433	protein phosphorylation; protein kinase activity; ATP binding; transferase activity; transferring phosphorus-containing groups	Protein kinase domain	Kinase_Other
WHL22.372129	1.33485	SPU_003699; Sp-Phf21A; SPU_011987	PHD finger protein 21A (LOC100889400), transcript variant X3, mRNA	SPU_003699; SPU_011986; SPU_011987	NA	NA	NA
WHL22.189392	1.33477	SPU_005520	serine/arginine-rich splicing factor 5 (LOC575368), transcript variant X1, mRNA	SPU_005520	nucleotide binding; nucleic acid binding; zinc ion binding	RNA recognition motif. (a.k.a. RRM, RBD, or RNP domain); Zinc knuckle	NA
WHL22.81594	1.33438	Sp-Tiam2; Sp-Tiam2_1	protein still life, isoforms C/SIF type 2 (LOC583804), mRNA	SPU_011527; SPU_025443	signal transduction; regulation of Rho protein signal transduction; receptor signaling protein activity; Rho guanyl-nucleotide exchange factor activity; protein binding	RhoGEF domain; T-lymphoma invasion and metastasis CC-Ex domain; Raf-like Ras-binding domain	GTPase_RhoRegulator_RhoGEFDH
WHL22.295394	1.33434	WHL22.295394	arylsulfatase B-like (LOC100888464), mRNA	NA	NA	NA	NA
WHL22.532201	1.33305	SPU_010428; Sp-Trmt61bL	tRNA (adenine(58)-N(1))-methyltransferase, mitochondrial (LOC100890528), mRNA	SPU_010428; SPU_027270	nucleic acid binding; ATP binding	DEAD/DEAH box helicase	NucleicAcid_Helicase
WHL22.234497	1.33283	Sp-Hypp_1806; Sp-Snx30L	sorting nexin-30 (LOC579055), transcript variant X2, mRNA	SPU_008809; SPU_011253	NA	NA	NA
WHL22.453363	1.3324	Sp-PtprN2p; SPU_012982; SPU_023374	receptor-type tyrosine-protein phosphatase N2 (LOC584952), transcript variant X2, mRNA	SPU_010755; SPU_012982; SPU_023374	protein dephosphorylation; protein tyrosine phosphatase activity	Protein-tyrosine phosphatase	Phosphatase_Tyrosine
WHL22.316144	1.33139	WHL22.316144	LON peptidase N-terminal domain and RING finger protein 3 (LOC752939), transcript variant X1, mRNA	NA	NA	NA	NA
WHL22.325465	1.33107	SPU_026500	ribonuclease P protein subunit p29 (LOC579025), mRNA	SPU_026500	rRNA processing; mRNA cleavage; tRNA processing; RNA binding; ribonuclease activity; ribonuclease MRP complex; nucleolar ribonuclease P complex; ribonuclease P complex	Domain of unknown function UPF0086	NucleicAcid_Degradation
WHL22.224354	1.33099	Sp-Hypp_2880	uncharacterized LOC588669 (LOC588669), transcript variant X2, mRNA	SPU_027021	NA	NA	NA
WHL22.725326	1.32695	WHL22.725326	39S ribosomal protein L19, mitochondrial-like (LOC756002), partial mRNA	NA	NA	NA	NA
WHL22.683676	1.32685	WHL22.683676	glutaminase kidney isoform, mitochondrial (LOC763697), transcript variant X4, mRNA	NA	NA	NA	NA
WHL22.678944	1.32664	Sp-Hypp_3071	uncharacterized protein DDB_G0283697 (LOC764395), transcript variant X1, mRNA	SPU_007543	NA	Coiled coil protein 84	NA
WHL22.422191	1.32655	Sp-Tbc1d25	TBC1 domain family member 25 (LOC580124), mRNA	SPU_004489	regulation of Rab GTPase activity; Rab GTPase activator activity	Rab-GTPase-TBC domain	NA
WHL22.206768	1.3254	Sp-Ddx52	probable ATP-dependent RNA helicase DDX52 (LOC591365), mRNA	SPU_005998	nucleic acid binding; helicase activity; ATP binding	Helicase conserved C-terminal domain; DEAD/DEAH box helicase; Type III restriction enzyme, res subunit	NucleicAcid_Helicase
WHL22.690504	1.32457	Sp-Qprt	uncharacterized LOC578001 (LOC578001), mRNA	SPU_011934	NAD biosynthetic process; catalytic activity; nicotinate-nucleotide diphosphorylase (carboxylating)activity	Quinolinate phosphoribosyl transferase, C-terminal domain	Transferase
WHL22.610044	1.32409	Sp-Unk_55	uncharacterized LOC577019 (LOC577019), mRNA	SPU_012192	NA	Fumarase C-terminus; Protein kinase domain; Protein tyrosine kinase	Kinase_Other
WHL22.394524	1.32403	Sp-Brap	BRCA1-associated protein-like (LOC584009), mRNA	SPU_024235	protein binding; zinc ion binding	BRCA1-associated protein 2; Zn-finger in ubiquitin-hydrolases and other protein; RNA recognition motif. (a.k.a. RRM, RBD, or RNP domain)	NA
WHL22.683578	1.323	Sp-Gdi1_1; Sp-Gdi1_2	rab GDP dissociation inhibitor alpha (LOC578067), mRNA	SPU_006645; SPU_010748	protein transport; Rab GDP-dissociation inhibitor activity	GDP dissociation inhibitor	NA
WHL22.380646	1.32182	Sp-Hypp_28	uncharacterized LOC100890903 (LOC100890903), mRNA	SPU_007753	NA	AAA domain	NA
WHL22.245694	1.32118	Sp-Rabif	guanine nucleotide exchange factor MSS4-like (LOC591831), mRNA	SPU_014481	small GTPase mediated signal transduction; guanyl-nucleotide exchange factor activity	Mss4 protein	Unclassified
WHL22.351590	1.32082	SPU_002417	NA	SPU_002417	neurotransmitter transport; neurotransmitter:sodium symporter activity; integral component of membrane	Sodium:neurotransmitter symporter family; Amino acid permease	NA
WHL22.252397	1.32069	Sp-Gtpbp5	mitochondrial ribosome-associated GTPase 2 (LOC579652), mRNA	SPU_014831	magnesium ion binding; GTPase activity; GTP binding	GTP1/OBG; 50S ribosome-binding GTPase; Ferrous iron transport protein B	NA
WHL22.143963	1.32006	Sp-Stoml2	stomatin-like protein 2, mitochondrial (LOC580224), mRNA	SPU_001098	membrane	SPFH domain / Band 7 family; C-terminal region of band_7	Metabolism_Energy
WHL22.384079	1.31938	SPU_017323	NA	SPU_017323	transcription; DNA-templated; DNA binding; DNA-directed RNA polymerase activity	DNA directed RNA polymerase, 7 kDa subunit	Unclassified
WHL22.361784	1.3192	Sp-Hmha1	rho GTPase-activating protein 29 (LOC100892472), mRNA	SPU_018209	signal transduction; intracellular signal transduction; intracellular	RhoGAP domain; Phorbol esters/diacylglycerol binding domain (C1 domain)	GTPase_RhoRegulator_RhoGAP
WHL22.749530	1.31596	SPU_013748	3-oxoacyl-[acyl-carrier-protein] synthase, mitochondrial (LOC591083), mRNA	SPU_013748	metabolic process; catalytic activity	Beta-ketoacyl synthase, N-terminal domain	Ligase
WHL22.420195	1.31535	SPU_027940	DNA-binding protein HEXBP (LOC581822), transcript variant X3, mRNA	SPU_027940	nucleic acid binding; zinc ion binding	Zinc knuckle; Zinc knuckle; Zinc knuckle	NA
WHL22.20446	1.31508	Sp-Cndp2; Sp-Cndpdp2L	cytosolic non-specific dipeptidase (LOC594228), mRNA	SPU_022172; SPU_028077	metabolic process; hydrolase activity	Peptidase family M20/M25/M40; Peptidase dimerisation domain	Metabolism_AminoAcid
WHL22.763745	1.31447	SPU_007674	coiled-coil domain-containing protein 58 (LOC576818), mRNA	SPU_007674	NA	Caffeine-induced death protein 2	Unclassified
WHL22.652170	1.31447	Sp-Hypp_1295	uncharacterized LOC583586 (LOC583586), mRNA	SPU_000930	NA	TM2 domain	Transmembrane
WHL22.762798	1.31441	Sp-Pdia3; SPU_015382	protein disulfide-isomerase A3 (LOC577673), mRNA	SPU_005691; SPU_015382	cell redox homeostasis; isomerase activity; endoplasmic reticulum	Thioredoxin; Thioredoxin-like domain; Thioredoxin-like	Oxidoreductase
WHL22.316634	1.31417	Sp-Hypp_1782	uncharacterized LOC754002 (LOC754002), mRNA	SPU_008367	catalytic activity	NA	Unclassified
WHL22.479670	1.31403	SPU_026600	uncharacterized LOC100892893 (LOC100892893), mRNA	SPU_026600	NA	Essential protein Yae1, N terminal	Unclassified
WHL22.173519	1.31394	WHL22.173519	uncharacterized LOC100892076 (LOC100892076), mRNA	NA	NA	NA	NA
WHL22.13069	1.31367	Sp-Ddx56_1	probable ATP-dependent RNA helicase DDX56 (LOC585968), mRNA	SPU_014505	nucleic acid binding; helicase activity; ATP binding	DEAD/DEAH box helicase; Helicase conserved C-terminal domain; Type III restriction enzyme, res subunit	NucleicAcid_Helicase
WHL22.71327	1.31354	Sp-Z102	zinc finger protein 91-like (LOC100893042), mRNA	SPU_018619	nucleic acid binding; metal ion binding	Zinc finger, C2H2 type; C2H2-type zinc finger; Zinc-finger of C2H2 type	ZincFinger
WHL22.620680	1.31336	Sp-Ef1a_1	plasminogen activator inhibitor 1 RNA-binding protein (LOC592065), transcript variant X2, mRNA	SPU_009949	GTPase activity; GTP binding	Hyaluronan / mRNA binding family; Elongation factor Tu domain 2; Elongation factor Tu GTP binding domain	GTPase_Translational_Elongation
WHL22.424912	1.31207	Sp-Sim; Sp-HlcsL	biotin--protein ligase (LOC577740), mRNA	SPU_008353; SPU_010920	regulation of transcription; DNA-templated; cellular protein modification process; signal transduction; catalytic activity; signal transducer activity	Biotin/lipoate A/B protein ligase family; PAS fold; PAS domain	Signaling_Notch
WHL22.332175	1.31186	Sp-Fmo2_4; Sp-Fmo5_5	dimethylaniline monooxygenase [N-oxide-forming] 5 (LOC578464), mRNA	SPU_025958; SPU_028586	oxidation-reduction process; N;N-dimethylaniline monooxygenase activity; flavin adenine dinucleotide binding; NADP binding	Flavin-binding monooxygenase-like; Pyridine nucleotide-disulphide oxidoreductase; Pyridine nucleotide-disulphide oxidoreductase	Defensome_OxidativeBiotransformation
WHL22.194086	1.31185	Sp-Maoa_3	amine oxidase [flavin-containing] B (LOC583349), transcript variant X1, mRNA	SPU_001766	oxidation-reduction process; oxidoreductase activity	Flavin containing amine oxidoreductase	Oxidase
WHL22.85106	1.3109	SPU_023828; SPU_023832	thiosulfate sulfurtransferase (LOC591646), transcript variant X2, mRNA	SPU_023828; SPU_023832	thiosulfate sulfurtransferase activity	Rhodanese-like domain	Unclassified
WHL22.591711	1.30872	Sp-Caprin1L; Sp-Caprin1	RNA granule protein invertebrate (rngi), mRNA	SPU_000902; SPU_005710	NA	Cytoplasmic activation/proliferation-associated protein-1 C term	CellCycle_Associated
WHL22.769710	1.30869	Sp-Ugt; Sp-Ugt_1	UDP-glucuronosyltransferase 1-1-like (LOC100892045), transcript variant X1, mRNA	SPU_026128; SPU_026129	metabolic process; transferase activity; transferring hexosyl groups	UDP-glucoronosyl and UDP-glucosyl transferase	Defensome_ReductiveConjugativeBiotransformation
WHL22.21326	1.30854	Sp-C3orf23L	T-cell activation inhibitor, mitochondrial (LOC579334), mRNA	SPU_015722	NA	Domain of unknown function (DUF4461); Domain of unknown function (DUF4460)	NA
WHL22.731319	1.30728	Sp-Srcr124	soluble scavenger receptor cysteine-rich domain-containing protein SSC5D (LOC583243), transcript variant X1, mRNA	SPU_015325	scavenger receptor activity; membrane	Scavenger receptor cysteine-rich domain	ImmuneSystem_Receptor_SRCR
WHL22.592840	1.30677	WHL22.592840	uncharacterized LOC763643 (LOC763643), mRNA	NA	NA	NA	NA
WHL22.741171	1.30639	Sp-Hypp_2679	uncharacterized LOC100893096 (LOC100893096), mRNA	SPU_023639	NA	Cupin-like domain	NA
WHL22.298068	1.30632	WHL22.298068	PDZ domain-containing protein 11 (LOC756521), mRNA	NA	NA	NA	NA
WHL22.18680	1.30606	Sp-Adka	adenosine kinase (LOC764505), mRNA	SPU_007748	purine ribonucleoside salvage; adenosine kinase activity; phosphotransferase activity; alcohol group as acceptor	pfkB family carbohydrate kinase	NA
WHL22.634495	1.30557	SPU_017218	uncharacterized LOC588579 (LOC588579), misc_RNA	SPU_017218	NA	NA	NA
WHL22.645738	1.30548	SPU_003445	uncharacterized LOC577523 (LOC577523), mRNA	SPU_003445	metabolic process; oxidation-reduction process; oxidoreductase activity	Malate/L-lactate dehydrogenase	Dehydrogenase
WHL22.584935	1.3051	Sp-Wdr40a	DDB1- and CUL4-associated factor 12 (LOC586688), mRNA	SPU_014182	protein binding	Anaphase-promoting complex subunit 4 WD40 domain	Unclassified
WHL22.753512	1.30472	Sp-Zfp509L	uncharacterized LOC100893538 (LOC100893538), transcript variant X2, mRNA	SPU_000480	metal ion binding	NA	ZincFinger
WHL22.461756	1.30436	Sp-Fn3f_22; Sp-Ptpry3	receptor-type tyrosine-protein phosphatase epsilon (LOC591245), mRNA	SPU_003777; SPU_028575	protein binding	Fibronectin type III domain	Adhesion_Atypical
WHL22.549050	1.3042	Sp-Hypp_2225	nucleolin (LOC577587), partial mRNA	SPU_015693	nucleotide binding; nucleic acid binding	RNA recognition motif. (a.k.a. RRM, RBD, or RNP domain)	Unclassified
WHL22.350256	1.30277	SPU_010175; Sp-Polr2dL	DNA-directed RNA polymerase II subunit RPB4 (LOC591189), mRNA	SPU_010175; SPU_019061	transcription; DNA-templated; cellular metabolic process; nucleotide binding; catalytic activity; DNA-directed RNA polymerase activity	RNA polymerase Rpb4	Transcription
WHL22.361786	1.30259	WHL22.361786	RNA 3'-terminal phosphate cyclase-like protein (LOC763599), mRNA	NA	NA	NA	NA
WHL22.62161	1.30214	WHL22.62161	betaine--homocysteine S-methyltransferase 1-like (LOC105438577), mRNA	NA	NA	NA	NA
WHL22.625905	1.30176	Sp-Methiapd2L	methionine aminopeptidase 2 (LOC578258), mRNA	SPU_000075	proteolysis; aminopeptidase activity; metalloexopeptidase activity	Metallopeptidase family M24	Metalloprotease
WHL22.742180	1.30169	Sp-C2orf43L	UPF0554 protein C2orf43 homolog (LOC593038), mRNA	SPU_002288	NA	Lipid-droplet associated hydrolase	Homolog-of-gene-with-unknown-function
WHL22.529221	1.30057	Sp-Eif4e1	eukaryotic translation initiation factor 4E (eif4e1), mRNA	SPU_028477	translational initiation; RNA binding; translation initiation factor activity; cytoplasm	Eukaryotic initiation factor 4E	Translation_Factor
WHL22.591804	1.29997	SPU_008896	NA	SPU_008896	transcription; DNA-templated; DNA binding; DNA-directed RNA polymerase activity	DNA directed RNA polymerase, 7 kDa subunit	Unclassified
WHL22.768405	1.2992	Sp-Iars	isoleucine--tRNA ligase, cytoplasmic (LOC577472), mRNA	SPU_021302	tRNA aminoacylation for protein translation; isoleucyl-tRNA aminoacylation; nucleotide binding; aminoacyl-tRNA editing activity; aminoacyl-tRNA ligase activity; isoleucine-tRNA ligase activity; ATP binding; cytoplasm	tRNA synthetases class I (I, L, M and V); Anticodon-binding domain of tRNA; tRNA synthetases class I (M)	Translation_AminoAcyl-tRNASynthetase
WHL22.574015	1.2984	Sp-Farsa	phenylalanine--tRNA ligase alpha subunit (LOC581363), mRNA	SPU_009735	tRNA aminoacylation for protein translation; phenylalanyl-tRNA aminoacylation; tRNA aminoacylation; tRNA binding; nucleotide binding; aminoacyl-tRNA ligase activity; phenylalanine-tRNA ligase activity; ATP binding; cytoplasm	tRNA synthetases class II core domain (F); PheRS DNA binding domain 2; Phenylalanyl tRNA synthetase beta chain CLM domain	Translation_AminoAcyl-tRNASynthetase
WHL22.762117	1.29813	Sp-Phacs; Sp-Phacs_1	probable inactive 1-aminocyclopropane-1-carboxylate synthase-like protein 2 (LOC100889393), transcript variant X1, mRNA	SPU_023118; SPU_028446	biosynthetic process; catalytic activity; pyridoxal phosphate binding	Aminotransferase class I and II	Transferase
WHL22.426034	1.29751	Sp-Z371	zinc finger protein 501-like (LOC100890631), mRNA	SPU_019508	nucleic acid binding; metal ion binding	Zinc-finger double domain; Zinc finger, C2H2 type; C2H2-type zinc finger	ZincFinger
WHL22.527120	1.29693	WHL22.527120	uncharacterized LOC100891856 (LOC100891856), mRNA	NA	NA	NA	NA
WHL22.313797	1.29635	Sp-Cecr2L; Sp-Cecr2L_2	arginine-glutamic acid dipeptide repeats protein (LOC589898), partial mRNA	SPU_003295; SPU_020442	protein binding	Bromodomain	Unclassified
WHL22.747870	1.29626	Sp-Cryl1_2; Sp-Cryl1_1	lambda-crystallin homolog (LOC589657), mRNA	SPU_024430; SPU_024431	fatty acid metabolic process; oxidation-reduction process; 3-hydroxyacyl-CoA dehydrogenase activity; oxidoreductase activity	3-hydroxyacyl-CoA dehydrogenase, NAD binding domain	Dehydrogenase
WHL22.323244	1.29613	Sp-Cpsf6L	cleavage and polyadenylation specificity factor subunit 6 (LOC577326), mRNA	SPU_015736	nucleotide binding; nucleic acid binding	RNA recognition motif. (a.k.a. RRM, RBD, or RNP domain)	Unclassified
WHL22.603634	1.29569	Sp-Unk_52	E3 ubiquitin-protein ligase Su(dx) (LOC752270), mRNA	SPU_024299	ubiquitin-protein ligase activity; protein binding	HECT-domain (ubiquitin-transferase); WW domain; C2 domain	Unclassified
WHL22.355794	1.29534	WHL22.355794	APOBEC1 complementation factor (LOC575684), transcript variant X4, mRNA	NA	NA	NA	NA
WHL22.374434	1.29438	SPU_005090	heme-binding protein 2 (LOC575858), mRNA	SPU_005090	NA	SOUL heme-binding protein	NA
WHL22.335383	1.29276	Sp-Slc29a3L	equilibrative nucleoside transporter 3 (LOC100892670), mRNA	SPU_002229	transport; nucleoside transmembrane transporter activity; integral component of membrane	NA	Transporter_Nucleoside
WHL22.335965	1.29251	Sp-Efcab6-2; Sp-Efcab6L_2	EF-hand calcium-binding domain-containing protein 6 (LOC589273), mRNA	SPU_022182; SPU_022852	calcium ion binding	EF-hand domain pair; EF-hand domain; EF-hand domain	CalciumToolkit_CalciumBinding
WHL22.132187	1.29249	SPU_000678; SPU_005175; Sp-Eif3m	eukaryotic translation initiation factor 3 subunit M (LOC589955), transcript variant X1, mRNA	SPU_000678; SPU_005175; SPU_022386	NA	NA	NA
WHL22.214595	1.29238	WHL22.214595	2-hydroxyacyl-CoA lyase 1 (LOC764379), mRNA	NA	NA	NA	NA
WHL22.139045	1.29202	Sp-Dhdh_3	trans-1,2-dihydrobenzene-1,2-diol dehydrogenase (LOC583996), mRNA	SPU_027010	metabolic process; oxidation-reduction process; oxidoreductase activity	Oxidoreductase family, NAD-binding Rossmann fold	Oxidoreductase
WHL22.144559	1.29202	WHL22.144559	uncharacterized LOC100893599 (LOC100893599), mRNA	NA	NA	NA	NA
WHL22.95935	1.29182	SPU_000594	alpha-tocopherol transfer protein-like (LOC575290), mRNA	SPU_000594	transport; transporter activity; intracellular	CRAL/TRIO domain; CRAL/TRIO, N-terminal domain	Metabolism_Lipid
WHL22.485992	1.29049	Sp-Auh	methylglutaconyl-CoA hydratase, mitochondrial (LOC577505), transcript variant X2, mRNA	SPU_015089	metabolic process; catalytic activity	Enoyl-CoA hydratase/isomerase; Enoyl-CoA hydratase/isomerase	Metabolism_Lipid
WHL22.443555	1.28983	Sp-Bysl	bystin (LOC578981), mRNA	SPU_024260	NA	Bystin	Unclassified
WHL22.741597	1.28964	Sp-CathepsinL	counting factor associated protein D-like (LOC105436679), mRNA	SPU_026094	proteolysis; lipid metabolic process; catalytic activity; cysteine-type peptidase activity	Papain family cysteine protease; Lipase	NA
WHL22.572635	1.2884	Sp-Ube3c	ubiquitin-protein ligase E3C (LOC592512), mRNA	SPU_006405	ubiquitin-protein ligase activity; protein binding	HECT-domain (ubiquitin-transferase)	NA
WHL22.543414	1.28782	Sp-Chmp1bL	ubiquitin-conjugating enzyme E2 E1 (LOC586388), transcript variant X3, mRNA	SPU_007982	transport; sodium ion transport; alanine transport; transmembrane transport; ATP binding; alanine:sodium symporter activity; ATPase activity; coupled to transmembrane movement ofsubstances; membrane; integral component of membrane	NA	NA
WHL22.503190	1.28764	Sp-Ndufs3	NADH dehydrogenase [ubiquinone] iron-sulfur protein 3, mitochondrial (LOC591737), mRNA	SPU_015959	oxidation-reduction process; NADH dehydrogenase (ubiquinone) activity; oxidoreductase activity; acting on NAD(P)H	Respiratory-chain NADH dehydrogenase, 30 Kd subunit	Metabolism_Energy
WHL22.45518	1.28757	Sp-Sgsm3; SPU_027711	small G protein signaling modulator 3 (LOC578069), mRNA	SPU_005258; SPU_027711	protein binding	RUN domain; SH3 domain; Variant SH3 domain	GTPase_Ras
WHL22.650056	1.28609	SPU_006085; Sp-Eif4Gg	eukaryotic translation initiation factor 4 gamma 1 (LOC588274), mRNA	SPU_006085; SPU_024859	NA	NA	NA
WHL22.566767	1.28446	Sp-Hypp_875	uncharacterized LOC100894109 (LOC100894109), mRNA	SPU_017339	protein binding	Fibronectin type III domain	ExtracellularMatrix
WHL22.695299	1.28442	Sp-My6	myosin VI (LOC373230), transcript variant X1, mRNA	SPU_002723	motor activity; protein binding; ATP binding; myosin complex	Myosin head (motor domain); Myosin VI cargo binding domain; Myosin N-terminal SH3-like domain	Cytoskeleton_Myosin
WHL22.84321	1.28396	WHL22.84321	mitochondrial import inner membrane translocase subunit Tim9-like (LOC105438862), mRNA	NA	NA	NA	NA
WHL22.60646	1.28273	Sp-Coq3_1	hexaprenyldihydroxybenzoate methyltransferase, mitochondrial (LOC585619), mRNA	SPU_023013	ubiquinone biosynthetic process; 2-polyprenyl-6-methoxy-1;4-benzoquinone methyltransferaseactivity	Methyltransferase domain; Methyltransferase domain; Methyltransferase domain	Metabolism_Coenzyme
WHL22.127430	1.28065	SPU_007719; Sp-Vps39	vam6/Vps39-like protein (LOC593654), transcript variant X2, mRNA	SPU_007719; SPU_026297	NA	Vacuolar sorting protein 39 domain 2	NA
WHL22.362039	1.28028	WHL22.362039	peroxisomal 2,4-dienoyl-CoA reductase (LOC590477), mRNA	NA	NA	NA	NA
WHL22.493275	1.28027	Sp-Rpb7	DNA-directed RNA polymerase II subunit RPB7 (LOC574957), mRNA	SPU_018081	transcription; DNA-templated; RNA binding; DNA-directed RNA polymerase activity	S1 RNA binding domain; SHS2 domain found in N terminus of Rpb7p/Rpc25p/MJ0397	NucleicAcid_Binding
WHL22.653910	1.27906	Sp-Acox3	peroxisomal acyl-coenzyme A oxidase 3 (LOC580963), mRNA	SPU_019713	fatty acid metabolic process; fatty acid beta-oxidation; metabolic process; oxidation-reduction process; acyl-CoA dehydrogenase activity; acyl-CoA oxidase activity; oxidoreductase activity; acting on the CH-CH group ofdonors; flavin adenine dinucleotide binding; peroxisome	Acyl-CoA oxidase; Acyl-CoA dehydrogenase, middle domain; Acyl-CoA dehydrogenase, C-terminal domain	Metabolism_Lipid
WHL22.550049	1.27831	SPU_007319; SPU_015389; SPU_018895	cytochrome b5 domain-containing protein 1-like (LOC754443), mRNA	SPU_007319; SPU_015389; SPU_018895	NA	NA	NA
WHL22.636538	1.27692	Sp-Higd2A	HIG1 domain family member 2A, mitochondrial-like (LOC574881), mRNA	SPU_008042	NA	Hypoxia induced protein conserved region	Unclassified
WHL22.761463	1.27668	WHL22.761463	uncharacterized LOC100889580 (LOC100889580), mRNA	NA	NA	NA	NA
WHL22.625476	1.27637	Sp-Htr1b_1; Sp-Adrb2_1	probable G-protein coupled receptor No18 (LOC100888622), transcript variant X2, mRNA	SPU_013767; SPU_015761	G-protein coupled receptor signaling pathway; G-protein coupled receptor activity; integral component of membrane	7 transmembrane receptor (rhodopsin family); Serpentine type 7TM GPCR chemoreceptor Srsx; Serpentine type 7TM GPCR chemoreceptor Srx	SensoryGPCR_Rhodopsin
WHL22.77633	1.2754	Sp-Rpl30	60S ribosomal protein L30 (LOC577852), transcript variant X1, mRNA	SPU_010626	translation; structural constituent of ribosome; intracellular; ribosome	Ribosomal protein L7Ae/L30e/S12e/Gadd45 family	Translation_RibosomalProtein
WHL22.501546	1.27492	SPU_007605; Sp-Slco4a1_13	solute carrier organic anion transporter family member 4A1 (LOC580972), mRNA	SPU_007605; SPU_023361	transport; transporter activity; membrane	Organic Anion Transporter Polypeptide (OATP) family	NA
WHL22.649593	1.27473	SPU_001151	protein D3 (LOC592095), mRNA	SPU_001151	NA	Phosphatidylethanolamine-binding protein	NA
WHL22.300816	1.27431	Sp-Aatf	protein AATF (LOC582779), mRNA	SPU_008040	nucleus	Apoptosis antagonizing transcription factor; Apoptosis-antagonizing transcription factor, C-terminal	Unclassified
WHL22.425154	1.2742	Sp-Ate1	arginyl-tRNA--protein transferase 1 (LOC584881), transcript variant X1, mRNA	SPU_025611	protein arginylation; arginyltransferase activity	Arginine-tRNA-protein transferase, C terminus; Arginine-tRNA-protein transferase, N terminus	Transferase
WHL22.212189	1.27407	Sp-Thoc5	THO complex subunit 5 homolog A (LOC593673), transcript variant X2, mRNA	SPU_024067	NA	Fms-interacting protein/Thoc5	Transcription_Regulation
WHL22.665260	1.27407	SPU_007172	protein smg8 (LOC100888744), partial mRNA	SPU_007172	nuclear-transcribed mRNA catabolic process; nonsense-mediateddecay	Smg8_Smg9	Homolog-of-gene-with-unknown-function
WHL22.535389	1.27199	Sp-Vti1ah	vesicle transport through interaction with t-SNAREs homolog 1A-like (LOC592608), partial mRNA	SPU_021923	intracellular protein transport; vesicle-mediated transport; protein binding; membrane	Snare region anchored in the vesicle membrane C-terminus; Vesicle transport v-SNARE protein N-terminus	NA
WHL22.749864	1.27094	Sp-Ltmd1	LETM1 domain-containing protein 1 (LOC584614), mRNA	SPU_020598	NA	LETM1-like protein	Unclassified
WHL22.205772	1.27083	Sp-Prosch	proline synthase co-transcribed bacterial homolog protein (LOC100892312), mRNA	SPU_004796	NA	Alanine racemase, N-terminal domain	Isomerase
WHL22.640385	1.26883	WHL22.640385	retinol dehydrogenase 8 (LOC762727), mRNA	NA	NA	NA	NA
WHL22.17644	1.26881	Sp-Acsf2-2	acyl-CoA synthetase family member 2, mitochondrial (LOC592091), mRNA	SPU_003877	metabolic process; catalytic activity	AMP-binding enzyme	Metabolism_Lipid
WHL22.45022	1.26812	WHL22.45022	uncharacterized LOC100892294 (LOC100892294), mRNA	NA	NA	NA	NA
WHL22.683972	1.26756	Sp-Aars	alanine--tRNA ligase, cytoplasmic (LOC589790), mRNA	SPU_004893	alanyl-tRNA aminoacylation; tRNA aminoacylation; nucleotide binding; nucleic acid binding; alanine-tRNA ligase activity; ATP binding; ligase activity; forming aminoacyl-tRNA and relatedcompounds; cytoplasm	tRNA synthetases class II (A); DHHA1 domain; Threonyl and Alanyl tRNA synthetase second additional domain	Translation_AminoAcyl-tRNASynthetase
WHL22.28166	1.2675	Sp-Tada2l_1	transcriptional adapter 2-alpha (LOC575712), transcript variant X2, mRNA	SPU_024644	DNA binding; chromatin binding; protein binding	Myb-like DNA-binding domain; SWIRM domain; Myb-like DNA-binding domain	NA
WHL22.318218	1.26562	Sp-Mol10l1	putative helicase Mov10l1 (LOC590861), mRNA	SPU_013965	NA	AAA domain; S1-like; AAA domain	NA
WHL22.674678	1.26514	Sp-Abca3L; Sp-Abca3a	ATP-binding cassette sub-family A member 3 (LOC586285), mRNA	SPU_004375; SPU_023617	NA	ABC-2 family transporter protein	NA
WHL22.358021	1.26458	Sp-Gmpr	GMP reductase 1 (LOC591487), transcript variant X2, mRNA	SPU_008616	nucleotide metabolic process; oxidation-reduction process; catalytic activity; GMP reductase activity; oxidoreductase activity	IMP dehydrogenase / GMP reductase domain	Metabolism_Nucleotide
WHL22.631735	1.26426	SPU_005930	peroxisomal biogenesis factor 19 (LOC753366), mRNA	SPU_005930	peroxisome	NA	NA
WHL22.477321	1.26412	Sp-Akap1	A-kinase anchor protein 1, mitochondrial (LOC763319), transcript variant X1, mRNA	SPU_002839	RNA binding	Tudor domain; KH domain	NA
WHL22.107135	1.26402	Sp-Lct-8	lactase-phlorizin hydrolase (LOC577744), mRNA	SPU_001639	carbohydrate metabolic process; hydrolase activity; hydrolyzing O-glycosyl compounds	Glycosyl hydrolase family 1	Metabolism_Carbohydrate
WHL22.61221	1.26296	SPU_020347	NA	SPU_020347	NA	NA	NA
WHL22.96873	1.26246	Sp-SelcysL	putative L-cysteine desulfhydrase 1 (LOC100889686), mRNA	SPU_004172	metabolic process; catalytic activity; pyridoxal phosphate binding	Aminotransferase class-V	Transferase
WHL22.120192	1.26241	WHL22.120192	WD repeat-containing protein 63 (LOC575315), mRNA	NA	NA	NA	NA
WHL22.296433	1.26233	Sp-Ghdc_1	4-substituted benzoates-glutamate ligase GH3.12 (LOC100889852), mRNA	SPU_027091	NA	GH3 auxin-responsive promoter	Hydrolase
WHL22.151351	1.26191	SPU_012852	strongylocin 1 (LOC752633), mRNA	SPU_012852	NA	NA	NA
WHL22.99898	1.26163	WHL22.99898	reactive oxygen species modulator 1 (LOC582309), mRNA	NA	NA	NA	NA
WHL22.723158	1.2611	Sp-Usp52_1; Sp-Usp52	PAB-dependent poly(A)-specific ribonuclease subunit PAN2 (LOC585674), mRNA	SPU_003537; SPU_020437	protein binding; metal ion binding	Ubiquitin carboxyl-terminal hydrolase	NA
WHL22.36662	1.25926	SPU_007630; Sp-Pih1d2	uncharacterized LOC592473 (LOC592473), misc_RNA	SPU_007630; SPU_007631	NA	PIH1 N-terminal domain	Unclassified
WHL22.279434	1.25859	Sp-Nt5c2L	5'-nucleotidase domain-containing protein 1 (LOC756854), mRNA	SPU_008341	NA	5' nucleotidase family	Hydrolase
WHL22.313701	1.25819	Sp-Ddb1	DNA damage-binding protein 1 (LOC588842), mRNA	SPU_007188	NA	Mono-functional DNA-alkylating methyl methanesulfonate N-term	NA
WHL22.136730	1.2581	Sp-Lrp6L_3	low-density lipoprotein receptor-related protein 2 (LOC591940), mRNA	SPU_028535	protein binding	Low-density lipoprotein receptor repeat class B; HYR domain; Sushi repeat (SCR repeat)	NA
WHL22.191744	1.25802	Sp-Golga5; Sp-Catsper1	cation channel sperm-associated protein 1 (LOC100887923), mRNA	SPU_019296; SPU_019297	NA	Golgin subfamily A member 5	Golgi
WHL22.426519	1.25729	WHL22.426519	H/ACA ribonucleoprotein complex subunit 4 (LOC581688), partial mRNA	NA	NA	NA	NA
WHL22.589657	1.25709	Sp-Tm9sf1; SPU_015564	transmembrane 9 superfamily member 1 (LOC582647), mRNA	SPU_002335; SPU_015564	integral component of membrane	Endomembrane protein 70	Unclassified
WHL22.304139	1.2566	Sp-Syn3	NA	SPU_008855	neurotransmitter secretion; catalytic activity; ATP binding; synaptic vesicle	Synapsin, ATP binding domain	Unclassified
WHL22.516841	1.25632	Sp-Inf2L	PCTP-like protein (LOC579851), mRNA	SPU_026562	cellular component organization; actin binding; binding; lipid binding	Diaphanous FH3 Domain; Formin Homology 2 Domain; START domain	NA
WHL22.97866	1.25631	Sp-Cspe9L1a; Sp-Cspe9L2; Sp-Cspe9L1b2; SPU_025773; SPU_025774; Sp-Cspe9L4	caspase-3 (LOC594735), transcript variant X1, mRNA	SPU_000882; SPU_007693; SPU_013850; SPU_025773; SPU_025774; SPU_025824	proteolysis; apoptotic process; regulation of apoptotic process; cysteine-type endopeptidase activity; protein binding; cysteine-type peptidase activity; intracellular	Caspase domain; Caspase recruitment domain	Apoptosis_Caspase
WHL22.33936	1.2561	SPU_025163	uncharacterized LOC100888448 (LOC100888448), transcript variant X2, mRNA	SPU_025163	DNA binding	Hemimethylated DNA-binding protein YccV like	NucleicAcid_Binding
WHL22.128778	1.25604	Sp-Hypp_893	smith-Magenis syndrome chromosomal region candidate gene 8 protein homolog (LOC100890935), transcript variant X1, mRNA	SPU_017746	NA	NA	NA
WHL22.271735	1.25464	SPU_011474; Sp-Ift52_1	intraflagellar transport protein 52 homolog (LOC576903), transcript variant X2, mRNA	SPU_011474; SPU_019590	NA	NA	NA
WHL22.278699	1.25369	WHL22.278699	transcription intermediary factor 1-alpha (LOC755648), partial mRNA	NA	NA	NA	NA
WHL22.600783	1.25367	Sp-Hccs	cytochrome c-type heme lyase (LOC583826), mRNA	SPU_025686	holocytochrome-c synthase activity; mitochondrion	Cytochrome c/c1 heme lyase	Lyase
WHL22.341259	1.2532	Sp-Hypp_321	uncharacterized LOC105440308 (LOC105440308), ncRNA	SPU_001025	NA	NA	NA
WHL22.470880	1.25296	Sp-Hypp_1573	uncharacterized LOC588301 (LOC588301), mRNA	SPU_005263	NA	Actin	NA
WHL22.9560	1.25289	SPU_017960	uncharacterized LOC764822 (LOC764822), transcript variant X1, mRNA	SPU_017960	protein binding	NA	NA
WHL22.645489	1.25264	Sp-Tmem143	transmembrane protein 143 (LOC592624), transcript variant X2, mRNA	SPU_023328	NA	Protein of unknown function (DUF3754)	NA
WHL22.389768	1.25162	Sp-Ccs	copper chaperone for superoxide dismutase (LOC585725), mRNA	SPU_018271	superoxide metabolic process; metal ion transport; oxidation-reduction process; metal ion binding	Copper/zinc superoxide dismutase (SODC); Heavy-metal-associated domain	Metabolism_InorganicIon
WHL22.264665	1.25122	Sp-Afg3l2	AFG3-like protein 2 (LOC585195), partial mRNA	SPU_024489	metalloendopeptidase activity; ATP binding; zinc ion binding; integral component of membrane	FtsH Extracellular	Metabolism_ProteinDegradation
WHL22.89123	1.25117	WHL22.89123	uncharacterized LOC100888117 (LOC100888117), mRNA	NA	NA	NA	NA
WHL22.317123	1.25093	Sp-Hypp_2294	uncharacterized LOC105446655 (LOC105446655), mRNA	SPU_016966	NA	NA	NA
WHL22.385247	1.25087	Sp-Agxt2	alanine--glyoxylate aminotransferase 2, mitochondrial (LOC594821), mRNA	SPU_025567	catalytic activity; transaminase activity; pyridoxal phosphate binding	Aminotransferase class-III	Metabolism_AminoAcid
WHL22.419499	1.25047	SPU_012213; Sp-Emg1h	ribosomal RNA small subunit methyltransferase NEP1 (LOC589275), mRNA	SPU_012213; SPU_020778	methyltransferase activity	EMG1/NEP1 methyltransferase	Transferase
WHL22.720462	1.25018	SPU_006997	peptidyl-tRNA hydrolase 2, mitochondrial (LOC575194), transcript variant X2, mRNA	SPU_006997	aminoacyl-tRNA hydrolase activity	Peptidyl-tRNA hydrolase PTH2	Hydrolase
WHL22.725209	1.24982	Sp-Srd5a1	3-oxo-5-alpha-steroid 4-dehydrogenase 1 (LOC579782), mRNA	SPU_010958	lipid metabolic process; oxidoreductase activity; acting on the CH-CH group of donors; cytoplasm; integral component of membrane	3-oxo-5-alpha-steroid 4-dehydrogenase	Metabolism_Lipid
WHL22.71676	1.24976	Sp-Srp72; SPU_018995	signal recognition particle subunit SRP72 (LOC592455), mRNA	SPU_001889; SPU_018995	SRP-dependent cotranslational protein targeting to membrane; protein binding; 7S RNA binding; signal recognition particle	Putative TPR-like repeat; SRP72 RNA-binding domain; Tetratricopeptide repeat	GTPase_SRP_NonGTPase
WHL22.366019	1.2493	Sp-Psmc3L; Sp-Psmc3_1	26S protease regulatory subunit 6A-B (LOC576830), transcript variant X1, mRNA	SPU_000024; SPU_003847	NA	NA	NA
WHL22.580504	1.24875	Sp-Nvll_1	transitional endoplasmic reticulum ATPase (LOC575609), mRNA	SPU_019415	nucleotide binding; ATP binding; nucleoside-triphosphatase activity	ATPase family associated with various cellular activities (AAA); AAA+ lid domain; Cell division protein 48 (CDC48), N-terminal domain	Metalloprotease
WHL22.588903	1.24859	SPU_010279	probable 60S ribosomal protein L37-A (LOC591582), transcript variant X2, mRNA	SPU_010279	translation; structural constituent of ribosome; intracellular; ribosome	NA	NA
WHL22.123524	1.24856	Sp-Ndufs2	NADH dehydrogenase [ubiquinone] iron-sulfur protein 2, mitochondrial (LOC581848), mRNA	SPU_007825	oxidation-reduction process; oxidoreductase activity; acting on NAD(P)H; quinone binding; NAD binding	Respiratory-chain NADH dehydrogenase, 49 Kd subunit	Metabolism_Energy
WHL22.193354	1.24716	Sp-Kis	cyclin-dependent kinase 13 (LOC100890256), partial mRNA	SPU_027616	protein phosphorylation; nucleotide binding; nucleic acid binding; protein kinase activity; ATP binding; transferase activity; transferring phosphorus-containing groups	Protein kinase domain; Protein tyrosine kinase; RNA recognition motif. (a.k.a. RRM, RBD, or RNP domain)	Kinase_Other
WHL22.149584	1.24612	Sp-Trpc4	NA	SPU_014795	NA	Protein of unknown function (DUF3689)	Channel_Cation
WHL22.266741	1.24603	Sp-Kcnma1	calcium-activated potassium channel subunit alpha-1 (LOC578468), mRNA	SPU_028068	potassium ion transport; calcium-activated potassium channel activity; large conductance calcium-activated potassium channelactivity; membrane	Calcium-activated BK potassium channel alpha subunit; Ion channel; Ion transport protein	CalciumToolkit
WHL22.121109	1.24516	Sp-Atp5o	ATP synthase subunit O, mitochondrial (LOC587430), mRNA	SPU_007960	ATP synthesis coupled proton transport; proton-transporting ATP synthase activity; rotationalmechanism; membrane	ATP synthase delta (OSCP) subunit	Metabolism_Energy
WHL22.633222	1.24394	Sp-Trappc2	trafficking protein particle complex subunit 2 (LOC579875), transcript variant X1, mRNA	SPU_013381	transport; ER to Golgi vesicle-mediated transport; intracellular	Sedlin, N-terminal conserved region; Sybindin-like family	NA
WHL22.297961	1.24355	Sp-Hypp_65	uncharacterized LOC100889758 (LOC100889758), partial mRNA	SPU_010202	insulin receptor binding	PTB domain (IRS-1 type); PH domain	Hydrolase
WHL22.309238	1.24346	Sp-Cstf1	cleavage stimulation factor subunit 1 (LOC582854), mRNA	SPU_006181	protein binding	WD domain, G-beta repeat; Cleavage stimulation factor subunit 1, dimerisation domain; Anaphase-promoting complex subunit 4 WD40 domain	Unclassified
WHL22.493244	1.24328	Sp-Dtnbp1	dysbindin (LOC100889866), mRNA	SPU_023768	cytoplasm	NA	NA
WHL22.6460	1.24311	SPU_018890	uncharacterized LOC583387 (LOC583387), transcript variant X4, mRNA	SPU_018890	folic acid-containing compound biosynthetic process; ATP binding; 5-formyltetrahydrofolate cyclo-ligase activity	NA	Ligase
WHL22.87422	1.243	Sp-Hsd3b	3 beta-hydroxysteroid dehydrogenase type 7 (LOC592634), transcript variant X1, mRNA	SPU_003380	steroid biosynthetic process; oxidation-reduction process; 3-beta-hydroxy-delta5-steroid dehydrogenase activity; oxidoreductase activity; acting on the CH-OH group ofdonors; NAD or NADP as acceptor	3-beta hydroxysteroid dehydrogenase/isomerase family; NAD dependent epimerase/dehydratase family; Male sterility protein	Dehydrogenase
WHL22.566171	1.24158	Sp-Si2; Sp-Mgam_6	sucrase-isomaltase, intestinal (LOC588081), mRNA	SPU_008812; SPU_008813	carbohydrate metabolic process; catalytic activity; hydrolase activity; hydrolyzing O-glycosyl compounds; carbohydrate binding	Glycosyl hydrolases family 31; N-terminal barrel of NtMGAM and CtMGAM, maltase-glucoamylase; Trefoil (P-type) domain	Metabolism_Carbohydrate
WHL22.476784	1.24035	WHL22.476784	cingulin-like protein 1 (LOC593679), partial mRNA	NA	NA	NA	NA
WHL22.42735	1.24012	Sp-Alox5	arachidonate 5-lipoxygenase (LOC591845), mRNA	SPU_003742	oxidation-reduction process; protein binding; oxidoreductase activity; acting on single donors withincorporation of molecular oxygen; incorporation of two atoms of oxygen; metal ion binding	Lipoxygenase; PLAT/LH2 domain	Oxygenase
WHL22.745468	1.23999	Sp-Nola1	H/ACA ribonucleoprotein complex subunit 1 (LOC592267), transcript variant X2, mRNA	SPU_005944	pseudouridine synthesis; ribosome biogenesis; box H/ACA snoRNP complex	Gar1/Naf1 RNA binding region	Unclassified
WHL22.322165	1.23956	Sp-Tymp	thymidine phosphorylase (LOC592241), mRNA	SPU_020617	pyrimidine nucleobase metabolic process; pyrimidine nucleoside metabolic process; metabolic process; phosphorylase activity; transferase activity; transferring glycosyl groups; transferase activity; transferring pentosyl groups	Glycosyl transferase family, a/b domain; Glycosyl transferase family, helical bundle domain; Pyrimidine nucleoside phosphorylase C-terminal domain	Transferase
WHL22.697619	1.23825	SPU_001351; Sp-Rph3aL	double C2-like domain-containing protein beta (LOC585346), transcript variant X2, mRNA	SPU_001351; SPU_018925	intracellular protein transport; Rab GTPase binding	FYVE-type zinc finger	NA
WHL22.219133	1.23804	Sp-Hypp_2682	uncharacterized LOC752055 (LOC752055), mRNA	SPU_023683	potassium ion transmembrane transport; potassium channel activity; membrane	Ion channel	Channel_Potassium
WHL22.226552	1.23785	Sp-Rbm34L	mannose-1-phosphate guanyltransferase beta-like (LOC575693), mRNA	SPU_013737	nucleotide binding; nucleic acid binding	RNA recognition motif. (a.k.a. RRM, RBD, or RNP domain); RNA recognition motif	Unclassified
WHL22.368513	1.23664	SPU_011715	akirin-2-like (LOC763990), mRNA	SPU_011715	NA	NA	NA
WHL22.325536	1.23664	WHL22.325536	uncharacterized LOC765142 (LOC765142), mRNA	NA	NA	NA	NA
WHL22.280164	1.23647	WHL22.280164	NA	NA	NA	NA	NA
WHL22.147372	1.23601	Sp-Rab3gap2	rab3 GTPase-activating protein non-catalytic subunit (LOC585668), mRNA	SPU_023837	regulation of GTPase activity	Rab3 GTPase-activating protein regulatory subunit C-terminus; Rab3 GTPase-activating protein regulatory subunit N-terminus	GTPase_Ras
WHL22.540107	1.23553	SPU_003436	prothymosin alpha-B (LOC100889086), mRNA	SPU_003436	NA	Nucleolar protein 12 (25kDa)	NucleicAcid_RNA-Processing
WHL22.373220	1.23489	SPU_011314; Sp-Hbs1l	uncharacterized LOC591684 (LOC591684), mRNA	SPU_011314; SPU_020816	GTPase activity; GTP binding	Elongation factor Tu GTP binding domain	NA
WHL22.292687	1.23456	Sp-NotchL_92	neurogenic locus notch homolog protein 1 (LOC583013), mRNA	SPU_022315	calcium ion binding; protein binding	EGF-like domain; Human growth factor-like EGF; Calcium-binding EGF domain	Unclassified
WHL22.693820	1.23346	Sp-Aspscr1L	tether containing UBX domain for GLUT4 (LOC589194), mRNA	SPU_013673	NA	TUG ubiquitin-like domain	NA
WHL22.11441	1.23339	Sp-Pr65a; Sp-Ppppp2arsA	serine/threonine-protein phosphatase 2A 65 kDa regulatory subunit A alpha isoform (LOC583227), transcript variant X2, mRNA	SPU_001344; SPU_028046	binding; protein binding	HEAT repeat; HEAT repeats; HEAT-like repeat	Unclassified
WHL22.622863	1.23298	Sp-Dip2c-2; Sp-Dip2b	disco-interacting protein 2 homolog C (LOC755114), partial mRNA	SPU_003245; SPU_004187	metabolic process; catalytic activity	AMP-binding enzyme	NA
WHL22.742156	1.23294	SPU_019930	biogenesis of lysosome-related organelles complex 1 subunit 5 (LOC762941), ncRNA	SPU_019930	transport vesicle; BLOC-1 complex	Organelle biogenesis, Muted-like protein	NA
WHL22.181321	1.23198	SPU_007854	uncharacterized LOC588554 (LOC588554), ncRNA	SPU_007854	NA	NA	NA
[truncated: 1,832 more rows]
