# Supplementary material for: Integrating single cell transcriptomics and volume electron microscopy confirms the presence of pancreatic acinar-like cells in sea urchins
Source: Front Cell Dev Biol. 2022 Aug 19;10:991664. doi: 10.3389/fcell.2022.991664 (PMC9437490; doi:10.3389/fcell.2022.991664)
Supplement: Supplementary file 8 [file Table4.XLSX]

## Sheet: Sp_3dpf_gut_sublucstering_marke
p_val	avg_log2FC	pct.1	pct.2	p_val_adj	cluster	gene	name	NCBI.anotation	SPU.ID	GOterm	PFAM.term	Functional.term
0	2.22808	0.999	0.971	0	Anus	WHL22.424734	Sp-Thymbh	thymosin beta (LOC373484), misc_RNA	SPU_026031	cytoskeleton organization; actin cytoskeleton organization; sequestering of actin monomers; actin binding; cytoplasm	Thymosin beta-4 family	Unclassified
0	1.95984	0.364	0.02	0	Anus	WHL22.735232	Sp-Wnt16	protein Wnt-16 (LOC591980), mRNA	SPU_011130	multicellular organismal development; Wnt signaling pathway; receptor binding; extracellular region	wnt family	Signaling_WntFzd
5.4508e-276	2.07446	0.722	0.175	8.49179e-272	Anus	WHL22.610819	Sp-Hypp_2144	uncharacterized LOC762660 (LOC762660), mRNA	SPU_014379	NA	Mpp10 protein	NA
6.20437e-270	1.63825	0.289	0.015	9.66579e-266	Anus	WHL22.630181	Sp-Hox11/13b	homeodomain protein (Hbox7), transcript variant X1, mRNA	SPU_002631	regulation of transcription; DNA-templated; DNA binding; sequence-specific DNA binding transcription factoractivity; sequence-specific DNA binding; nucleus	Homeodomain	TranscriptionFactor_Homeo
5.2694e-267	2.10193	0.989	0.941	8.20919e-263	Anus	WHL22.535819	Sp-Cuzd1L_1	uterine-ovary specific-44 protein (LOC575434), mRNA	SPU_016301	NA	Zona pellucida-like domain	Unclassified
3.67812e-230	2.05589	0.754	0.255	5.73014e-226	Anus	WHL22.329281	Sp-Hypp_1490; Sp-Hypp_170	claspin homolog (LOC575148), mRNA	SPU_003960; SPU_021196	NA	NA	NA
2.66519e-192	1.187	1	0.979	4.15211e-188	Anus	WHL22.184359	Sp-CskaI; Sp-CskaIIa; Sp-CplcaIIb	cytoplasmic actin I (CyI), transcript variant X1, mRNA	SPU_009481; SPU_009482; SPU_009483	NA	Actin	Cytoskeleton_Actin
1.94337e-184	1.6334	0.929	0.607	3.02758e-180	Anus	WHL22.362925	Sp-Aqp8	aquaporin-8 (LOC589852), mRNA	SPU_012095	transport; transporter activity; membrane	Major intrinsic protein	Metabolism_Carbohydrate
2.19541e-174	2.08111	0.555	0.16	3.42023e-170	Anus	WHL22.60330	Sp-SmtnL_2	smoothelin-like protein 1 (LOC590168), mRNA	SPU_021845	protein binding	Calponin homology (CH) domain	NA
9.56089e-160	1.28688	0.212	0.017	1.48949e-155	Anus	WHL22.88991	Sp-Pi16	uncharacterized LOC764722 (LOC764722), mRNA	SPU_005399	extracellular region	Cysteine-rich secretory protein family	NA
2.35734e-158	1.56004	0.714	0.272	3.6725e-154	Anus	WHL22.714762	SPU_007318; Sp-Msi1; SPU_022512	RNA-binding protein Musashi homolog 2 (LOC763497), transcript variant X9, mRNA	SPU_007318; SPU_020274; SPU_022512	nucleotide binding	NA	NA
4.91907e-157	1.48384	0.241	0.025	7.66342e-153	Anus	WHL22.107381	Sp-Hb9	motor neuron and pancreas homeobox protein 1 (LOC577485), mRNA	SPU_002816	regulation of transcription; DNA-templated; DNA binding; sequence-specific DNA binding transcription factoractivity; sequence-specific DNA binding; nucleus	Homeodomain	TranscriptionFactor_Homeo
1.26388e-140	1.66023	0.563	0.192	1.969e-136	Anus	WHL22.372933	SPU_028608	uncharacterized LOC594204 (LOC594204), mRNA	SPU_028608	NA	NA	NA
3.57296e-140	1.60746	0.806	0.458	5.56631e-136	Anus	WHL22.520557	WHL22.520557	putative tRNA pseudouridine synthase Pus10 (LOC582476), mRNA	NA	NA	NA	NA
5.52483e-140	1.40896	0.262	0.035	8.60714e-136	Anus	WHL22.642075	Sp-Cdxl; Sp-Cdx	caudal type homeobox 1 (LOC584191), mRNA	SPU_019656; SPU_024715	regulation of transcription; DNA-templated; DNA binding; sequence-specific DNA binding transcription factoractivity; sequence-specific DNA binding	Homeodomain	TranscriptionFactor_Homeo
2.53072e-134	1.49918	0.365	0.078	3.94261e-130	Anus	WHL22.567705	Sp-Eap1L; SPU_002058; SPU_021378	enolase-phosphatase E1 (LOC581219), transcript variant X2, mRNA	SPU_002057; SPU_002058; SPU_021378	NA	NA	NA
4.28448e-132	1.61209	0.662	0.297	6.67479e-128	Anus	WHL22.65734	WHL22.65734	uncharacterized LOC105438660 (LOC105438660), ncRNA	NA	NA	NA	NA
1.56046e-130	1.58347	0.429	0.114	2.43103e-126	Anus	WHL22.12683	Sp-Ccdc104	cilia- and flagella-associated protein 36 (LOC577550), mRNA	SPU_020073	NA	The ARF-like 2 binding protein BART	NA
1.62621e-130	1.58863	0.779	0.499	2.53347e-126	Anus	WHL22.318239	Sp-Aqp8_1	aquaporin-8 (LOC587936), mRNA	SPU_027252	transport; transporter activity; membrane	Major intrinsic protein	Metabolism_Carbohydrate
4.05864e-127	0.908486	0.955	0.842	6.32296e-123	Anus	WHL22.186269	Sp-Anxa7_1	annexin A7 (LOC590651), mRNA	SPU_024188	calcium ion binding; calcium-dependent phospholipid binding	Annexin	Annexin
1.19625e-117	1.41208	0.326	0.07	1.86364e-113	Anus	WHL22.109021	Sp-Wd66	WD repeat-containing protein 66 (LOC580274), mRNA	SPU_007140	calcium ion binding; protein binding	WD domain, G-beta repeat; Anaphase-promoting complex subunit 4 WD40 domain	Unclassified
2.02975e-110	1.65994	0.574	0.251	3.16215e-106	Anus	WHL22.361343	Sp-Pan2	uncharacterized LOC581850 (LOC581850), mRNA	SPU_006410	signal transduction; regulation of apoptotic process; protein binding; intracellular	Death domain	ImmuneSystem_Signal
1.02231e-100	1.52283	0.366	0.1	1.59265e-96	Anus	WHL22.406692	Sp-Fjx1l	four-jointed box protein 1 (LOC576174), transcript variant X3, mRNA	SPU_018848	NA	NA	NA
3.16578e-95	0.762325	0.091	0.003	4.93197e-91	Anus	WHL22.600041	Sp-Bra_1; Sp-Bra	brachyury protein homolog (LOC576774), transcript variant X1, mRNA	SPU_013015; SPU_020451	regulation of transcription; DNA-templated; sequence-specific DNA binding transcription factor activity; nucleus	T-box	Transcription_Regulation
8.02485e-86	0.711666	0.089	0.004	1.25019e-81	Anus	WHL22.126605	Sp-Opn4L_1	G-protein coupled receptor moody-like (LOC580577), mRNA	SPU_028392	G-protein coupled receptor signaling pathway; G-protein coupled receptor activity; integral component of membrane	7 transmembrane receptor (rhodopsin family); Serpentine type 7TM GPCR chemoreceptor Srx	Nervous_Chemosensory
2.00707e-85	1.35336	0.273	0.065	3.12681e-81	Anus	WHL22.289861	Sp-Glyphp3	glycoprotein hormone beta-5 (LOC593656), transcript variant X1, mRNA	SPU_011451	hormone activity; extracellular region	Cystine-knot domain; DAN domain	Nervous_NeuropeptideRelated
3.88713e-83	1.29519	0.232	0.048	6.05577e-79	Anus	WHL22.646942	Sp-Hypp_1918; Sp-Hypp_2718	uncharacterized LOC100889585 (LOC100889585), transcript variant X1, mRNA	SPU_010435; SPU_024239	NA	NA	NA
3.21129e-82	0.614426	0.069	0.002	5.00286e-78	Anus	WHL22.106091	SPU_011912; Sp-Adam/Ts2/3L2_1	A disintegrin and metalloproteinase with thrombospondin motifs 3 (LOC579423), transcript variant X2, mRNA	SPU_011912; SPU_011913	metallopeptidase activity	NA	NA
3.26411e-81	0.960265	0.148	0.019	5.08516e-77	Anus	WHL22.659638	SPU_024193; SPU_024195	calmodulin-like protein 12 (LOC585888), mRNA	SPU_024193; SPU_024195	calcium ion binding	EF hand; EF-hand domain; EF-hand domain pair	Unclassified
1.82806e-80	0.938609	0.828	0.659	2.84794e-76	Anus	WHL22.124334	Sp-Unk_30	nucleolin (LOC587978), mRNA	SPU_002432	NA	NA	NA
4.01608e-79	1.35753	0.479	0.201	6.25664e-75	Anus	WHL22.97758	Sp-Si_1	sucrase-isomaltase, intestinal (LOC587094), mRNA	SPU_009631	NA	NA	NA
4.4974e-77	0.649022	0.991	0.92	7.00651e-73	Anus	WHL22.312729	SPU_006003	annexin A13 (LOC577898), mRNA	SPU_006003	calcium ion binding; calcium-dependent phospholipid binding	Annexin	Annexin
1.00838e-75	1.226	0.558	0.279	1.57096e-71	Anus	WHL22.166045	Sp-Hypp_90	myb-like protein X (LOC584296), transcript variant X5, mRNA	SPU_013333	NA	PH domain	Hydrolase
1.1631e-73	0.913793	0.903	0.796	1.81199e-69	Anus	WHL22.250134	Sp-H1-0	histone H1-delta (LOC373353), mRNA	SPU_028135	nucleosome assembly; DNA binding; nucleosome; nucleus	linker histone H1 and H5 family	Histone_Variant
1.12867e-72	0.901307	0.145	0.02	1.75835e-68	Anus	WHL22.694345	Sp-Sparc_2	SPARC (LOC581509), mRNA	SPU_012548	signal transduction; calcium ion binding; protein binding; proteinaceous extracellular matrix	Secreted protein acidic and rich in cysteine Ca binding region; Kazal-type serine protease inhibitor domain	NA
2.58037e-72	1.03656	0.278	0.075	4.01995e-68	Anus	WHL22.49657	Sp-Fimbph	fimbrin-like (LOC586505), mRNA	SPU_000091	actin binding; calcium ion binding; protein binding	Calponin homology (CH) domain; EF hand; EF-hand domain	NA
4.04976e-71	1.13047	0.256	0.066	6.30912e-67	Anus	WHL22.628622	SPU_006366; Sp-Add1L; Sp-Addph	alpha-adducin (LOC575014), transcript variant X2, mRNA	SPU_006366; SPU_011723; SPU_026521	NA	NA	NA
2.26914e-69	1.23167	0.385	0.144	3.53509e-65	Anus	WHL22.96226	SPU_000298; Sp-RasaL2	uncharacterized LOC753988 (LOC753988), transcript variant X2, mRNA	SPU_000298; SPU_000299	NA	NA	NA
4.96052e-69	1.11002	0.26	0.07	7.72799e-65	Anus	WHL22.236839	SPU_000125; SPU_010003; SPU_019542; Sp-L1	neuronal cell adhesion molecule (LOC579742), transcript variant X8, mRNA	SPU_000125; SPU_010003; SPU_019542; SPU_021428	NA	Bravo-like intracellular region	NA
2.65683e-65	0.623464	0.935	0.877	4.13907e-61	Anus	WHL22.389060	Sp-14-3-3e	14-3-3 epsilon (LOC581376), mRNA	SPU_003825	protein domain specific binding	14-3-3 protein	NA
8.12647e-64	0.980242	0.723	0.507	1.26602e-59	Anus	WHL22.525784	SPU_002300; SPU_027414	meiosis expressed gene 1 protein homolog (LOC752118), mRNA	SPU_002300; SPU_027414	nucleus	Meiosis-expressed	NA
7.97517e-63	1.13331	0.463	0.212	1.24245e-58	Anus	WHL22.535254	Sp-Hmgb3	uncharacterized LOC578784 (LOC578784), mRNA	SPU_007096	NA	HMG (high mobility group) box; HMG-box domain	Unclassified
1.4017e-62	0.645273	0.099	0.01	2.18371e-58	Anus	WHL22.176298	WHL22.176298	uncharacterized LOC100893683 (LOC100893683), mRNA	NA	NA	NA	NA
3.62159e-56	0.926833	0.726	0.51	5.64208e-52	Anus	WHL22.510117	Sp-Tropmy2	tropomyosin (LOC594471), mRNA	SPU_011034	NA	Tropomyosin; Autophagy protein 16 (ATG16); Tropomyosin like	Dehydrogenase
7.64203e-56	1.09693	0.41	0.182	1.19055e-51	Anus	WHL22.82106	Sp-Epb4.1l1; SPU_017477	protein 4.1 (LOC764523), transcript variant X2, mRNA	SPU_001330; SPU_017477	actin binding; structural molecule activity; cytoskeleton	4.1 protein C-terminal domain (CTD); FERM C-terminal PH-like domain; FERM adjacent (FA)	NA
7.71389e-55	0.973598	0.643	0.433	1.20175e-50	Anus	WHL22.111073	Sp-Arp2/3cs2	actin-related protein 2/3 complex subunit 2 (LOC585943), mRNA	SPU_017502	regulation of actin filament polymerization; cytoskeleton	Arp2/3 complex, 34 kD subunit p34-Arc	Cytoskeleton_Cytokinesis
2.34824e-54	0.726766	0.105	0.014	3.65833e-50	Anus	WHL22.496857	Sp-Mpp6	MAGUK p55 subfamily member 6 (LOC586772), transcript variant X1, mRNA	SPU_003310	protein binding	Guanylate kinase; PDZ domain; Variant SH3 domain	NA
2.23601e-53	0.653571	0.104	0.014	3.48347e-49	Anus	WHL22.592374	SPU_021241	uncharacterized LOC588640 (LOC588640), mRNA	SPU_021241	NA	NA	NA
4.34313e-52	0.84307	0.154	0.033	6.76616e-48	Anus	WHL22.535569	Sp-FoxI	forkhead transcription factor I (LOC581992), mRNA	SPU_023894	regulation of transcription; DNA-templated; sequence-specific DNA binding transcription factor activity; sequence-specific DNA binding	Forkhead domain	Nervous_Placode
2.20496e-51	1.04359	0.352	0.144	3.43511e-47	Anus	WHL22.128681	Sp-Bstrnph; Sp-Spnb2; Sp-Sptbn	spectrin beta chain, non-erythrocytic 1 (LOC584503), transcript variant X3, mRNA	SPU_007720; SPU_014441; SPU_023554	actin binding; structural constituent of cytoskeleton; protein binding; phospholipid binding; spectrin	Spectrin repeat; Calponin homology (CH) domain; Pleckstrin homology domain	Cytoskeleton_ActinBinding
1.08634e-50	0.978869	0.421	0.201	1.69241e-46	Anus	WHL22.603767	SPU_023245	drebrin-like protein B (LOC587603), mRNA	SPU_023245	actin binding; protein binding; intracellular	Variant SH3 domain; SH3 domain; Cofilin/tropomyosin-type actin-binding protein	NA
9.84838e-50	0.632144	0.908	0.788	1.53428e-45	Anus	WHL22.54099	WHL22.54099	histone H2 A.F/Z (H2A.F/Z), mRNA	NA	NA	NA	NA
1.37602e-48	1.03544	0.387	0.179	2.1437e-44	Anus	WHL22.598162	WHL22.598162	endochitinase A-like (LOC100893108), mRNA	NA	NA	NA	NA
1.45811e-48	0.59107	0.9	0.878	2.27159e-44	Anus	WHL22.652208	Sp-Rab11; SPU_000932	rab11 GTPase homolog SUrab11p (rab11), transcript variant X2, mRNA	SPU_000503; SPU_000932	GTP catabolic process; intracellular protein transport; nucleocytoplasmic transport; signal transduction; small GTPase mediated signal transduction; protein transport; GTPase activity; GTP binding; intracellular; membrane	Ras family; Ras of Complex, Roc, domain of DAPkinase; ADP-ribosylation factor family	GTPase_Ras_Rab
5.11481e-47	0.723914	0.606	0.372	7.96837e-43	Anus	WHL22.418503	Sp-Glipr2L	uncharacterized LOC100892542 (LOC100892542), transcript variant X3, mRNA	SPU_011892	extracellular region	Cysteine-rich secretory protein family	NA
1.40717e-46	0.764189	0.732	0.542	2.19223e-42	Anus	WHL22.101602	Sp-GbA; Sp-GbA2; Sp-GbA3	guanine nucleotide-binding protein subunit beta (LOC590203), transcript variant X3, mRNA	SPU_000508; SPU_008526; SPU_018505	protein binding	WD domain, G-beta repeat; Anaphase-promoting complex subunit 4 WD40 domain	CalciumToolkit
1.38596e-45	0.970223	0.635	0.441	2.15919e-41	Anus	WHL22.479562	Sp-Arp2/3cs3	actin-related protein 2/3 complex subunit 3 (LOC582320), mRNA	SPU_018369	regulation of actin filament polymerization; Arp2/3 complex-mediated actin nucleation; cytoskeleton; Arp2/3 protein complex	ARP2/3 complex ARPC3 (21 kDa) subunit	Cytoskeleton_Cytokinesis
1.97222e-45	1.03176	0.394	0.191	3.07252e-41	Anus	WHL22.539167	Sp-Hypp_2596	selenoprotein P (LOC763395), mRNA	SPU_022077	selenium binding	Selenoprotein P, N terminal region	SelenoProtein
9.36139e-45	0.385937	1	0.994	1.45841e-40	Anus	WHL22.287978	SPU_005036	calmodulin (LOC591984), mRNA	SPU_005036	calcium ion binding	EF hand; EF-hand domain pair; EF-hand domain	Unclassified
1.94046e-44	0.944878	0.249	0.088	3.02305e-40	Anus	WHL22.86576	Sp-Hypp_789	DNA ligase 1 (LOC754321), mRNA	SPU_028196	NA	NA	NA
5.5805e-44	0.613545	0.084	0.011	8.69386e-40	Anus	WHL22.152063	Sp-Nk1	homeobox transcription factor Nk1 (Nk1), mRNA	SPU_012491	regulation of transcription; DNA-templated; DNA binding; sequence-specific DNA binding transcription factoractivity; sequence-specific DNA binding; nucleus	Homeodomain	TranscriptionFactor_Homeo
4.6349e-43	0.819873	0.337	0.144	7.22072e-39	Anus	WHL22.264545	SPU_001679	uncharacterized LOC577878 (LOC577878), transcript variant X1, mRNA	SPU_001679	NA	NA	NA
1.2508e-42	1.02676	0.225	0.077	1.94862e-38	Anus	WHL22.538597	Sp-Fra2	Fos-related antigen 2-like (LOC579838), transcript variant X2, mRNA	SPU_021172	regulation of transcription; DNA-templated; DNA binding; sequence-specific DNA binding transcription factoractivity; sequence-specific DNA binding; nucleus	bZIP transcription factor; bZIP Maf transcription factor; Basic region leucine zipper	Signaling_TGFB_SmadInteract
1.27529e-42	0.977867	0.292	0.119	1.98677e-38	Anus	WHL22.580537	Sp-Msr	methionine-R-sulfoxide reductase B3 (LOC752925), mRNA	SPU_008677	response to oxidative stress; protein repair; oxidation-reduction process; oxidoreductase activity; acting on a sulfur group of donors;disulfide as acceptor; peptide-methionine (R)-S-oxide reductase activity	SelR domain	Oxidoreductase
2.46099e-42	0.978542	0.33	0.146	3.83398e-38	Anus	WHL22.636314	Sp-Triple_lim; Sp-Pric2	testin (LOC594388), transcript variant X4, mRNA	SPU_007148; SPU_023091	zinc ion binding	PET Domain	Unclassified
1.03484e-41	0.904516	0.471	0.256	1.61218e-37	Anus	WHL22.206206	SPU_011011; Sp-Afdn; Sp-Mllt4; Sp-TchhL	afadin (LOC589923), transcript variant X2, mRNA	SPU_011011; SPU_023856; SPU_025904; SPU_025905	signal transduction	Ras association (RalGDS/AF-6) domain	Dehydrogenase
3.16897e-41	0.907232	0.213	0.071	4.93694e-37	Anus	WHL22.554631	Sp-Pde5_1; Sp-Pde5; Sp-Pde5_2	sperm phosphodiesterase 5 (pde5), mRNA	SPU_017533; SPU_017534; SPU_017719	signal transduction; catalytic activity; 3';5'-cyclic-nucleotide phosphodiesterase activity; protein binding; phosphoric diester hydrolase activity	3'5'-cyclic nucleotide phosphodiesterase; GAF domain; GAF domain	CalciumToolkit
4.16469e-41	0.884613	0.2	0.064	6.48817e-37	Anus	WHL22.289871	SPU_015344	glycoprotein hormone alpha-2 (gpa2), transcript variant X1, mRNA	SPU_015344	NA	DAN domain; Cystine-knot domain	NA
8.38602e-41	1.00314	0.318	0.138	1.30646e-36	Anus	WHL22.580443	SPU_027438	uncharacterized LOC578221 (LOC578221), mRNA	SPU_027438	NA	NA	NA
5.08952e-39	0.925118	0.481	0.279	7.92896e-35	Anus	WHL22.228191	Sp-Arp2/3cs4	actin-related protein 2/3 complex subunit 4 (LOC588038), mRNA	SPU_012228	actin filament polymerization; Arp2/3 complex-mediated actin nucleation; cytoskeleton; Arp2/3 protein complex	ARP2/3 complex 20 kDa subunit (ARPC4)	NA
1.04654e-38	0.602682	0.826	0.72	1.6304e-34	Anus	WHL22.173175	Sp-CTI	uncharacterized LOC579768 (LOC579768), transcript variant X1, misc_RNA	SPU_017714	response to wounding; serine-type endopeptidase inhibitor activity	Potato inhibitor I family; Peptidase inhibitor I78 family	Unclassified
1.71479e-38	0.957581	0.177	0.054	2.67147e-34	Anus	WHL22.343932	Sp-Fgf9/16/20	fibroblast growth factor (FGF), transcript variant X1, misc_RNA	SPU_006242	receptor binding; growth factor activity	Fibroblast growth factor	Signaling_RTK_Ligand
1.73871e-38	0.740341	0.15	0.04	2.70874e-34	Anus	WHL22.472040	SPU_007578	tetraspanin-9 (LOC581670), mRNA	SPU_007578	integral component of membrane	Tetraspanin family	Transmembrane
4.13473e-38	0.641891	0.799	0.721	6.4415e-34	Anus	WHL22.148946	Sp-Rac	ras-related C3 botulinum toxin substrate 1 (rho family, small GTP binding protein Rac1)-like (LOC581537), mRNA	SPU_016790	GTP catabolic process; intracellular protein transport; nucleocytoplasmic transport; signal transduction; small GTPase mediated signal transduction; protein transport; GTPase activity; GTP binding; intracellular; membrane	Ras family; Ras of Complex, Roc, domain of DAPkinase; ADP-ribosylation factor family	GTPase_Ras_Rho
4.98096e-38	0.66743	0.103	0.02	7.75984e-34	Anus	WHL22.544208	Sp-Vacht; SPU_024248; Sp-Chat	probable vesicular acetylcholine transporter-B (LOC574696), transcript variant X2, mRNA	SPU_006161; SPU_024248; SPU_024249	transmembrane transport; integral component of membrane	Major Facilitator Superfamily	Nervous_NeurotransmitterRelated
5.87752e-36	1.05805	0.555	0.393	9.15659e-32	Anus	WHL22.34872	Sp-Hypp_885	protein DD3-3 (LOC577037), mRNA	SPU_017630	NA	NA	NA
2.07152e-35	0.837183	0.385	0.199	3.22723e-31	Anus	WHL22.58324	SPU_022258	zinc metalloproteinase-disintegrin agkistin (LOC753064), transcript variant X2, mRNA	SPU_022258	protein binding	EGF-like domain	NA
6.4871e-35	0.761262	0.338	0.158	1.01063e-30	Anus	WHL22.636510	Sp-Tppp3	tubulin polymerization-promoting protein family member 2 (LOC577151), transcript variant X1, mRNA	SPU_010238	NA	p25-alpha	Unclassified
2.02757e-34	0.742212	0.105	0.023	3.15875e-30	Anus	WHL22.732657	Sp-Hypp_449; Sp-Fhod3; Sp-Fhod3_1; Sp-Fh1/Fh2cph	FH1/FH2 domain-containing protein 3 (LOC587533), mRNA	SPU_005488; SPU_005489; SPU_023139; SPU_025223	NA	NA	NA
5.33174e-34	0.92751	0.413	0.232	8.30631e-30	Anus	WHL22.244293	Sp-Nvd	cholesterol desaturase daf-36 (LOC592788), mRNA	SPU_023003	oxidation-reduction process; oxidoreductase activity; 2 iron; 2 sulfur cluster binding	Rieske [2Fe-2S] domain; Rieske-like [2Fe-2S] domain	Oxygenase
5.85403e-34	0.777991	0.559	0.371	9.12e-30	Anus	WHL22.513910	SPU_017724	uncharacterized LOC753221 (LOC753221), ncRNA	SPU_017724	NA	NA	NA
1.42158e-33	0.757908	0.225	0.086	2.21468e-29	Anus	WHL22.55699	Sp-Nos_1; SPU_018881; Sp-Nos2L	nitric oxide synthase, brain (LOC100888109), transcript variant X3, mRNA	SPU_002328; SPU_018881; SPU_025118	nitric oxide biosynthetic process; oxidation-reduction process; nitric-oxide synthase activity; iron ion binding; protein binding; calmodulin binding; FMN binding; oxidoreductase activity; heme binding; flavin adenine dinucleotide binding; NADP binding	Nitric oxide synthase, oxygenase domain; FAD binding domain; Flavodoxin	CalciumToolkit
4.06537e-33	0.663381	0.138	0.039	6.33344e-29	Anus	WHL22.647087	Sp-Hypp_366	death domain-containing protein 1 (LOC584665), mRNA	SPU_002700	signal transduction; protein binding	Death domain	Unclassified
4.1068e-33	0.760129	0.577	0.398	6.39798e-29	Anus	WHL22.233945	Sp-Trop1	troponin I (LOC753216), partial mRNA	SPU_013183	troponin complex	Troponin	CalciumToolkit
8.49428e-33	0.479018	0.071	0.011	1.32332e-28	Anus	WHL22.749715	Sp-P75ntr	tumor necrosis factor receptor superfamily member 16 (LOC586563), mRNA	SPU_025699	signal transduction; protein binding	TNFR/NGFR cysteine-rich region; Death domain; Tumor necrosis factor receptor member 16 trans-membrane domain	Apoptosis_TNF/TNFR
1.05986e-32	0.622546	0.784	0.663	1.65116e-28	Anus	WHL22.568244	Sp-HH3.3	histone H3.3 (LOC586375), mRNA	SPU_014711	nucleosome assembly; DNA binding; protein heterodimerization activity; nucleosome	Core histone H2A/H2B/H3/H4	Histone_Variant
2.70113e-32	0.847924	0.381	0.203	4.20809e-28	Anus	WHL22.373469	Sp-Crn1Aph	coronin-1B (LOC586511), mRNA	SPU_000974	protein binding	Domain of unknown function (DUF1899); Type of WD40 repeat; WD domain, G-beta repeat	Cytoskeleton_ActinBinding
1.38975e-31	0.863019	0.409	0.236	2.16509e-27	Anus	WHL22.327789	SPU_008447	actin-related protein 2/3 complex subunit 1A (LOC585909), mRNA	SPU_008447	regulation of actin filament polymerization; actin binding; protein binding; cytoskeleton	WD domain, G-beta repeat; Anaphase-promoting complex subunit 4 WD40 domain	Unclassified
2.89105e-31	0.777748	0.36	0.19	4.50397e-27	Anus	WHL22.621859	Sp-Hypp_1877	uncharacterized LOC105444492 (LOC105444492), mRNA	SPU_009880	G-protein coupled receptor signaling pathway; G-protein coupled receptor activity; integral component of membrane	7 transmembrane receptor (rhodopsin family); Costars; Serpentine type 7TM GPCR chemoreceptor Srsx	Nervous_Chemosensory
3.41706e-31	0.888051	0.414	0.238	5.32344e-27	Anus	WHL22.29450	SPU_028704	uncharacterized LOC100890370 (LOC100890370), mRNA	SPU_028704	NA	NA	NA
4.08397e-31	0.794932	0.658	0.527	6.36242e-27	Anus	WHL22.59742	Sp-Tjp1	tight junction protein ZO-1 (LOC577362), transcript variant X1, mRNA	SPU_026907	protein binding	ZU5 domain; PDZ domain; PDZ domain	NA
7.65614e-31	0.675377	0.134	0.039	1.19275e-26	Anus	WHL22.571011	Sp-Hypp_1446; Sp-Pde9a	high affinity cGMP-specific 3',5'-cyclic phosphodiesterase 9A (LOC590245), mRNA	SPU_003354; SPU_011479	NA	NA	NA
1.03272e-30	0.73569	0.523	0.333	1.60888e-26	Anus	WHL22.470013	Sp-AhnakL	uncharacterized LOC105441578 (LOC105441578), mRNA	SPU_018932	NA	NA	NA
1.17866e-30	0.836255	0.32	0.158	1.83624e-26	Anus	WHL22.684591	Sp-Tektin3	tektin-3 (LOC586326), mRNA	SPU_023618	microtubule cytoskeleton organization; microtubule	Tektin family	Cytoskeleton_MicrotubuleAssociated
1.39015e-30	0.673155	0.19	0.067	2.16571e-26	Anus	WHL22.596784	Sp-Wnt6	protein Wnt-6 (LOC585147), transcript variant X1, mRNA	SPU_013570	multicellular organismal development; Wnt signaling pathway; receptor binding; extracellular region	wnt family	Signaling_WntFzd
4.67184e-30	0.804231	0.458	0.285	7.27826e-26	Anus	WHL22.603782	Sp-Calpain	calpain-9 (LOC575876), transcript variant X1, mRNA	SPU_023461	proteolysis; calcium-dependent cysteine-type endopeptidase activity; calcium ion binding; intracellular	Calpain family cysteine protease; Calpain large subunit, domain III; EF-hand domain	CalciumToolkit
5.17881e-30	0.776411	0.161	0.054	8.06806e-26	Anus	WHL22.263612	Sp-Znf503	zinc finger protein 503-like (LOC575412), mRNA	SPU_010405	nucleic acid binding; metal ion binding	NA	ZincFinger
3.70719e-29	0.848434	0.437	0.264	5.77543e-25	Anus	WHL22.608716	WHL22.608716	NA	NA	NA	NA	NA
6.07375e-29	0.739717	0.156	0.053	9.46229e-25	Anus	WHL22.319117	Sp-Rgs7	regulator of G-protein signaling 7 (LOC576914), transcript variant X2, mRNA	SPU_002521	G-protein coupled receptor signaling pathway; intracellular signal transduction; termination of G-protein coupled receptor signalingpathway; signal transducer activity; heterotrimeric G-protein complex	Regulator of G-protein signalling DHEX domain; Regulator of G protein signaling domain; Domain found in Dishevelled, Egl-10, and Pleckstrin (DEP)	NA
6.09222e-29	0.67818	0.252	0.11	9.49106e-25	Anus	WHL22.48918	SPU_011235; Sp-Pomgnt1_1	protein O-linked-mannose beta-1,2-N-acetylglucosaminyltransferase 1 (LOC763491), mRNA	SPU_011235; SPU_019074	protein glycosylation; acetylglucosaminyltransferase activity; Golgi membrane	GNT-I family	Transferase
7.54856e-29	0.626262	0.74	0.599	1.17599e-24	Anus	WHL22.457275	SPU_008151	microRNA mir-2008 (Mir2008), microRNA	SPU_008151	NA	NA	NA
7.95874e-29	0.923145	0.229	0.099	1.23989e-24	Anus	WHL22.462376	SPU_017737	cysteine-rich venom protein 6-like (LOC580060), mRNA	SPU_017737	NA	Trypsin Inhibitor like cysteine rich domain	NA
1.36492e-28	0.739747	0.525	0.351	2.12641e-24	Anus	WHL22.439762	Sp-FoxA	forkhead transcription factor A (FoxA), mRNA	SPU_006676	regulation of transcription; DNA-templated; sequence-specific DNA binding transcription factor activity; transcription factor binding; protein domain specific binding; sequence-specific DNA binding	Forkhead domain; Forkhead N-terminal region; HNF3 C-terminal domain	TranscriptionFactor_Forkhead
1.37279e-28	0.616135	0.092	0.021	2.13867e-24	Anus	WHL22.17652	Sp-Snrk; Sp-Snrk_1; Sp-Hypp_993; SPU_028687	SNF-related serine/threonine-protein kinase (LOC580566), mRNA	SPU_000102; SPU_004413; SPU_020786; SPU_028687	protein phosphorylation; protein kinase activity; protein serine/threonine kinase activity; ATP binding; transferase activity; transferring phosphorus-containing groups	Protein kinase domain; Protein tyrosine kinase	NA
1.69234e-28	0.761966	0.304	0.15	2.6365e-24	Anus	WHL22.157821	Sp-CapZB_2; Sp-CapZB; Sp-CapZB_1	F-actin-capping protein subunit beta (LOC579500), transcript variant X2, mRNA	SPU_000461; SPU_021007; SPU_024819	actin cytoskeleton organization; actin binding; F-actin capping protein complex; WASH complex	F-actin capping protein, beta subunit	NA
2.01093e-28	0.789842	0.245	0.109	3.13283e-24	Anus	WHL22.461082	Sp-Seta	SH3 domain-containing kinase-binding protein 1 (LOC581235), mRNA	SPU_001198	protein binding	Variant SH3 domain; SH3 domain; Variant SH3 domain	Unclassified
4.7021e-28	0.73981	0.499	0.325	7.32539e-24	Anus	WHL22.438629	Sp-Ckb	arginine kinase (LOC762696), mRNA	SPU_015323	catalytic activity; kinase activity; transferase activity; transferring phosphorus-containing groups	ATP:guanido phosphotransferase, C-terminal catalytic domain	Metabolism_Energy
4.83827e-28	0.898812	0.462	0.298	7.53754e-24	Anus	WHL22.35582	Sp-Hypp_887	protein DD3-3 (LOC580128), mRNA	SPU_017641	NA	NA	NA
1.34409e-27	0.809177	0.289	0.144	2.09396e-23	Anus	WHL22.455917	Sp-Wasf2_1	wiskott-Aldrich syndrome protein family member 3 (LOC584545), mRNA	SPU_026256	actin cytoskeleton organization; actin binding; cytoskeleton	WH2 motif	NA
2.81945e-27	0.602047	0.746	0.633	4.39242e-23	Anus	WHL22.762062	Sp-Gi; Sp-Gi[cterm]	guanine nucleotide-binding protein G(i) alpha subunit (LOC414054), mRNA	SPU_013414; SPU_014515	GTP catabolic process; signal transduction; G-protein coupled receptor signaling pathway; adenylate cyclase-modulating G-protein coupled receptorsignaling pathway; GTPase activity; signal transducer activity; GTP binding; guanyl nucleotide binding; G-protein beta/gamma-subunit complex binding	G-protein alpha subunit; ADP-ribosylation factor family; Gtr1/RagA G protein conserved region	GTPase_Galpha
7.04346e-27	0.493396	0.095	0.023	1.0973e-22	Anus	WHL22.329202	Sp-Hypp_170	uncharacterized LOC105441784 (LOC105441784), mRNA	SPU_021196	NA	NA	NA
7.79913e-27	0.545161	0.778	0.693	1.21503e-22	Anus	WHL22.735798	Sp-Gs	guanine nucleotide-binding protein G(s) alpha subunit (LOC414053), mRNA	SPU_007485	GTP catabolic process; signal transduction; G-protein coupled receptor signaling pathway; GTPase activity; signal transducer activity; GTP binding; guanyl nucleotide binding; G-protein beta/gamma-subunit complex binding	G-protein alpha subunit; ADP-ribosylation factor family; Gtr1/RagA G protein conserved region	Fertilization
3.22928e-26	0.741673	0.16	0.059	5.03089e-22	Anus	WHL22.298071	WHL22.298071	CMP-N-acetylneuraminate-poly-alpha-2,8-sialyltransferase (LOC764326), mRNA	NA	NA	NA	NA
3.5629e-26	0.675769	0.399	0.234	5.55064e-22	Anus	WHL22.522706	SPU_023569	very low-density lipoprotein receptor (LOC581531), mRNA	SPU_023569	protein binding	Low-density lipoprotein receptor domain class A	NA
4.30992e-26	0.723009	0.233	0.105	6.71443e-22	Anus	WHL22.621366	SPU_012739	F-BAR domain only protein 2 (LOC100893850), transcript variant X5, mRNA	SPU_012739	electron carrier activity; protein domain specific binding; heme binding	Fes/CIP4, and EFC/F-BAR homology domain	Unclassified
5.03608e-26	0.680897	0.117	0.035	7.8457e-22	Anus	WHL22.361430	Sp-Ank2h; Sp-Hypp_3119; Sp-Ank3_1	ankyrin-2 (LOC576280), mRNA	SPU_000908; SPU_000909; SPU_021014	signal transduction; protein binding	Ankyrin repeats (3 copies); Ankyrin repeats (many copies); Ankyrin repeat	NA
8.70686e-26	0.585982	0.125	0.039	1.35644e-21	Anus	WHL22.442123	Sp-Prss7; Sp-Prrs7L; Sp-Sea/Ldla/Cub	uncharacterized LOC579807 (LOC579807), mRNA	SPU_004416; SPU_011490; SPU_016171	proteolysis; catalytic activity; serine-type endopeptidase activity; protein binding	Trypsin; CUB domain; Low-density lipoprotein receptor domain class A	Metabolism_AminoAcid
1.14202e-25	0.496034	0.095	0.024	1.77915e-21	Anus	WHL22.749721	SPU_025700	ankyrin repeat domain-containing protein 50 (LOC586611), mRNA	SPU_025700	protein binding	Ankyrin repeats (3 copies); Ankyrin repeat; Ankyrin repeats (many copies)	Unclassified
2.83691e-25	0.743153	0.349	0.198	4.41963e-21	Anus	WHL22.170210	Sp-Nova1	RNA-binding protein Nova-1 (LOC585801), mRNA	SPU_003114	RNA binding	KH domain; KH domain; KH domain	Unclassified
4.97666e-25	0.635743	0.17	0.066	7.75313e-21	Anus	WHL22.754673	SPU_004731; Sp-Rgma	repulsive guidance molecule A (LOC576025), transcript variant X3, mRNA	SPU_004731; SPU_004732	NA	Repulsive guidance molecule (RGM) N-terminus	Nervous_AxonalGuidance
5.93022e-25	0.69564	0.209	0.09	9.23869e-21	Anus	WHL22.364358	WHL22.364358	eukaryotic translation initiation factor 4 gamma (LOC100890646), transcript variant X1, mRNA	NA	NA	NA	NA
1.09843e-24	0.69556	0.269	0.134	1.71125e-20	Anus	WHL22.128160	Sp-Cttn	SRC8 protein (SRC8), mRNA	SPU_024620	protein binding	Repeat in HS1/Cortactin; SH3 domain; Variant SH3 domain	Unclassified
1.50143e-24	0.770571	0.383	0.227	2.33907e-20	Anus	WHL22.167437	Sp-Tektin2	tektin B1 (LOC373482), mRNA	SPU_020728	microtubule cytoskeleton organization; microtubule	Tektin family	Cytoskeleton_MicrotubuleAssociated
2.40229e-24	0.685323	0.165	0.064	3.74253e-20	Anus	WHL22.222014	SPU_023354; SPU_023355	spermatogenesis-associated protein 1 (LOC100893276), transcript variant X2, mRNA	SPU_023354; SPU_023355	NA	NA	NA
3.34905e-24	0.705985	0.425	0.267	5.21749e-20	Anus	WHL22.595492	Sp-Rhogdi	Rho GDP dissociation inhibitor (GDI) (LOC576198), transcript variant X1, mRNA	SPU_025771	Rho GDP-dissociation inhibitor activity; cytoplasm	RHO protein GDP dissociation inhibitor	GTPase_RhoRegulator_RhoGDI
3.60435e-24	0.557321	0.704	0.575	5.61521e-20	Anus	WHL22.713325	Sp-MyIIelc	myosin-2 essential light chain (LOC580655), mRNA	SPU_001613	calcium ion binding	EF-hand domain pair; EF hand; EF-hand domain	Cytoskeleton_Myosin
5.49766e-24	0.386527	0.072	0.015	8.56481e-20	Anus	WHL22.87121	Sp-Wnt3	proto-oncogene Wnt-3 (LOC585683), mRNA	SPU_001628	multicellular organismal development; Wnt signaling pathway; receptor binding; extracellular region	wnt family	Signaling_WntFzd
6.44376e-24	0.419494	0.687	0.537	1.00387e-19	Anus	WHL22.586081	Sp-Btub2; Sp-Btub3	beta-tubulin (SP-beta1) (LOC373275), transcript variant X1, mRNA	SPU_000061; SPU_000062	GTP catabolic process; microtubule-based process; protein polymerization; GTPase activity; structural constituent of cytoskeleton; GTP binding; microtubule; protein complex	Tubulin/FtsZ family, GTPase domain; Tubulin C-terminal domain; Misato Segment II tubulin-like domain	NA
9.52091e-24	0.382253	0.056	0.01	1.48326e-19	Anus	WHL22.222972	Sp-Hypp_2943	NA	SPU_028248	NA	NA	NA
1.13278e-23	0.705981	0.132	0.045	1.76475e-19	Anus	WHL22.22971	Sp-Bche-3	acetylcholinesterase (LOC574908), mRNA	SPU_004181	cholinesterase activity	Carboxylesterase family; alpha/beta hydrolase fold	Hydrolase
1.88955e-23	0.82523	0.249	0.124	2.94373e-19	Anus	WHL22.368578	SPU_019925	acetylcholinesterase (LOC590886), transcript variant X1, mRNA	SPU_019925	NA	NA	NA
3.27399e-23	0.645856	0.129	0.045	5.10055e-19	Anus	WHL22.603799	SPU_023245	drebrin-like protein B (LOC587603), mRNA	SPU_023245	actin binding; protein binding; intracellular	Variant SH3 domain; SH3 domain; Cofilin/tropomyosin-type actin-binding protein	NA
4.58214e-23	0.674869	0.174	0.071	7.13851e-19	Anus	WHL22.463601	SPU_024215	transgelin-3 (LOC583924), partial mRNA	SPU_024215	protein binding	Calponin family repeat; Calponin homology (CH) domain	NA
5.91367e-23	0.676807	0.193	0.083	9.21291e-19	Anus	WHL22.496011	Sp-Osr	protein odd-skipped-related 2 (LOC575703), transcript variant X2, mRNA	SPU_024877	nucleic acid binding; metal ion binding	Zinc finger, C2H2 type; Zinc-finger double domain; C2H2-type zinc finger	ZincFinger
5.99873e-23	0.656641	0.154	0.06	9.34542e-19	Anus	WHL22.120892	WHL22.120892	uncharacterized LOC100890471 (LOC100890471), mRNA	NA	NA	NA	NA
8.93455e-23	0.379691	0.04	0.005	1.39191e-18	Anus	WHL22.659059	Sp-Slc44a4	choline transporter-like protein 4 (LOC765131), mRNA	SPU_022173	NA	Plasma-membrane choline transporter	Metabolism_Lipid
1.60768e-22	1.01878	0.316	0.181	2.50461e-18	Anus	WHL22.747236	SPU_009951	uncharacterized LOC582499 (LOC582499), mRNA	SPU_009951	NA	NA	NA
1.78794e-22	0.765231	0.329	0.189	2.78543e-18	Anus	WHL22.428397	Sp-Tal1ph; SPU_006921; Sp-Tln1	talin-1 (LOC580010), transcript variant X6, mRNA	SPU_000241; SPU_006921; SPU_018303	cytoskeletal anchoring at plasma membrane; cell adhesion; actin binding; structural molecule activity; structural constituent of cytoskeleton; ruffle; cytoskeleton; focal adhesion; actin cytoskeleton	I/LWEQ domain; Talin, middle domain; Vinculin Binding Site	Cytoskeleton_ActinBinding
2.42373e-22	0.296605	0.043	0.006	3.77592e-18	Anus	WHL22.35510	Sp-Rspo3	R-spondin-2 (LOC591618), transcript variant X1, mRNA	SPU_026056	NA	Furin-like repeat, cysteine-rich	NA
3.2386e-22	0.678553	0.43	0.276	5.04541e-18	Anus	WHL22.610149	Sp-Strn	striatin (LOC577476), mRNA	SPU_004519	protein binding	Striatin family; WD domain, G-beta repeat; Anaphase-promoting complex subunit 4 WD40 domain	Unclassified
3.63852e-22	0.564714	0.091	0.025	5.66845e-18	Anus	WHL22.705873	Sp-Svlnph; SPU_009612; Sp-Hypp_2025; Sp-Hypp_746; Sp-Hypp_238; Sp-SvilL	supervillin (LOC578781), transcript variant X2, mRNA	SPU_007557; SPU_009612; SPU_012266; SPU_014273; SPU_026018; SPU_028287	cytoskeleton organization; actin binding	Villin headpiece domain; Gelsolin repeat	Cytoskeleton_ActinBinding
8.74859e-22	0.306864	0.033	0.003	1.36294e-17	Anus	WHL22.108974	Sp-Arh/Ldl	low density lipoprotein receptor adapter protein 1 (LOC100893087), transcript variant X1, mRNA	SPU_007137	protein binding	Phosphotyrosine interaction domain (PTB/PID)	Unclassified
1.3321e-21	0.713122	0.314	0.178	2.07529e-17	Anus	WHL22.84136	Sp-Arp3ph	actin-related protein 3 (LOC576708), mRNA	SPU_010631	NA	Actin; MreB/Mbl protein	Cytoskeleton_ActinRelated
2.18325e-21	0.618251	0.22	0.105	3.40129e-17	Anus	WHL22.769469	Sp-C1orf173L	glutamate-rich protein 3 (LOC590109), transcript variant X1, mRNA	SPU_020097	NA	Domain of unknown function (DUF4590); Leucine Rich repeat	NA
3.04483e-21	0.401081	0.052	0.009	4.74354e-17	Anus	WHL22.453470	SPU_002970	carboxylesterase 5A (LOC576889), transcript variant X1, mRNA	SPU_002970	NA	Carboxylesterase family; alpha/beta hydrolase fold	Hydrolase
3.17222e-21	0.810972	0.232	0.116	4.942e-17	Anus	WHL22.131411	Sp-Susd2-3; SPU_009232	sushi domain-containing protein 2 (LOC583122), mRNA	SPU_003991; SPU_009232	cell-matrix adhesion	AMOP domain; Nidogen-like; von Willebrand factor type D domain	BloodProtein
3.57617e-21	0.54667	0.12	0.041	5.57132e-17	Anus	WHL22.551439	SPU_015316	plastin-2-like (LOC105445738), partial mRNA	SPU_015316	actin binding; calcium ion binding; protein binding	Calponin homology (CH) domain; EF hand; EF-hand domain	NA
3.95009e-21	0.74722	0.662	0.608	6.15384e-17	Anus	WHL22.191727	SPU_025193	submandibular gland secretory Glx-rich protein CB (LOC591840), transcript variant X3, mRNA	SPU_025193	NA	NA	NA
6.81951e-21	0.654702	0.413	0.266	1.06241e-16	Anus	WHL22.480864	Sp-Unc119hb; SPU_020267	protein unc-119 homolog B (LOC582321), transcript variant X1, mRNA	SPU_002830; SPU_020267	NA	GMP-PDE, delta subunit	Hydrolase
9.42647e-21	0.588481	0.18	0.078	1.46855e-16	Anus	WHL22.741295	SPU_011477; Sp-Rfxc1l	DNA-binding protein RFX6 (LOC585554), mRNA	SPU_011477; SPU_025817	regulation of transcription; DNA-templated; DNA binding	RFX DNA-binding domain	NucleicAcid_Binding
1.39763e-20	0.544101	0.678	0.591	2.17737e-16	Anus	WHL22.270083	SPU_015647	histone H3.3 (LOC586530), mRNA	SPU_015647	nucleosome assembly; DNA binding; protein heterodimerization activity; nucleosome	Core histone H2A/H2B/H3/H4	NA
1.71171e-20	0.524861	0.095	0.029	2.66668e-16	Anus	WHL22.84419	Sp-Hypp_3004	interferon regulatory factor 2-binding protein-like (LOC579269), mRNA	SPU_008952	NA	Interferon regulatory factor 2-binding protein zinc finger	NA
2.3021e-20	0.60248	0.543	0.398	3.58644e-16	Anus	WHL22.235339	Sp-Hes	transcription factor HES-4 (LOC592057), mRNA	SPU_021608	regulation of transcription; DNA-templated; DNA binding; protein dimerization activity	Helix-loop-helix DNA-binding domain; Hairy Orange	Nervous_TF
2.92587e-20	0.554334	0.209	0.098	4.55821e-16	Anus	WHL22.224833	SPU_020991	uncharacterized LOC587107 (LOC587107), mRNA	SPU_020991	NA	Domain of unknown function (DUF4562)	NA
3.75864e-20	0.632382	0.646	0.554	5.85558e-16	Anus	WHL22.223883	Sp-Arf6	ADP-ribosylation factor 6 (LOC591755), mRNA	SPU_025555	intracellular protein transport; small GTPase mediated signal transduction; GTP binding; intracellular	ADP-ribosylation factor family; Ras of Complex, Roc, domain of DAPkinase; Ras family	GTPase_Ras_Arf
5.96911e-20	0.58751	0.153	0.063	9.29928e-16	Anus	WHL22.461055	Sp-Seta	SH3 domain-containing kinase-binding protein 1 (LOC581235), mRNA	SPU_001198	protein binding	Variant SH3 domain; SH3 domain; Variant SH3 domain	Unclassified
7.80993e-20	0.475086	0.569	0.417	1.21671e-15	Anus	WHL22.501363	Sp-Ttrspn_3	CD63 antigen (LOC593793), mRNA	SPU_007231	integral component of membrane	Tetraspanin family	Transmembrane
8.60471e-20	0.705138	0.257	0.138	1.34053e-15	Anus	WHL22.312001	Sp-Czph	F-actin-capping protein subunit alpha-1 (LOC577039), mRNA	SPU_024912	actin cytoskeleton organization; actin binding; F-actin capping protein complex; WASH complex	F-actin capping protein alpha subunit	Cytoskeleton_ActinBinding
9.51136e-20	0.619228	0.244	0.125	1.48177e-15	Anus	WHL22.483879	SPU_015692	testis, prostate and placenta-expressed protein (LOC577525), mRNA	SPU_015692	NA	NA	NA
1.02309e-19	0.637067	0.185	0.084	1.59387e-15	Anus	WHL22.436291	SPU_024580; SPU_024581	uncharacterized protein C1orf198 homolog (LOC593185), transcript variant X2, mRNA	SPU_024580; SPU_024581	NA	Domain of unknown function (DUF4706)	NA
1.28166e-19	0.636844	0.261	0.138	1.99671e-15	Anus	WHL22.164042	WHL22.164042	arginine kinase (LOC580962), mRNA	NA	NA	NA	NA
2.81575e-19	0.662197	0.352	0.215	4.38665e-15	Anus	WHL22.235105	Sp-Hey4	transcription factor HES-1 (LOC581970), mRNA	SPU_015712	regulation of transcription; DNA-templated; DNA binding; protein dimerization activity	Helix-loop-helix DNA-binding domain; Hairy Orange	TranscriptionFactor_bHLH
3.73645e-19	0.564759	0.593	0.467	5.82101e-15	Anus	WHL22.307027	Sp-Cdc42	cell division cycle 42 (GTP binding protein, 25kDa)-like (LOC584477), transcript variant X1, mRNA	SPU_019494	GTP catabolic process; signal transduction; small GTPase mediated signal transduction; protein transport; GTP binding; intracellular; membrane	Ras family; Ras of Complex, Roc, domain of DAPkinase; ADP-ribosylation factor family	Cytoskeleton_Regulator
6.75212e-19	0.658992	0.366	0.233	1.05191e-14	Anus	WHL22.748188	Sp-Wdr1	WD repeat-containing protein 1 (LOC587013), mRNA	SPU_028357	protein binding	WD domain, G-beta repeat; Anaphase-promoting complex subunit 4 WD40 domain	Cytoskeleton_ActinBinding
8.48145e-19	0.658868	0.238	0.126	1.32133e-14	Anus	WHL22.565029	Sp-Arp2	actin-related protein 2 (LOC579126), transcript variant X2, mRNA	SPU_018717	NA	Actin	NA
1.00219e-18	0.559918	0.324	0.192	1.56131e-14	Anus	WHL22.553426	Sp-Tropmph	tropomodulin-2 (LOC581153), mRNA	SPU_027778	tropomyosin binding; cytoskeleton	Tropomodulin	Cytoskeleton_ActinBinding
1.13119e-18	0.527275	0.116	0.042	1.76229e-14	Anus	WHL22.759238	SPU_016806	G-box-binding factor-like (LOC764900), mRNA	SPU_016806	NA	NA	NA
1.34627e-18	0.273848	0.053	0.011	2.09736e-14	Anus	WHL22.208214	Sp-Ptpn3/4; Sp-Ptpd_2	tyrosine-protein phosphatase non-receptor type 4 (LOC594103), mRNA	SPU_005885; SPU_009557	protein dephosphorylation; dephosphorylation; protein tyrosine phosphatase activity; protein binding; phosphatase activity	Protein-tyrosine phosphatase; PDZ domain; FERM adjacent (FA)	Phosphatase_Tyrosine
1.51289e-18	0.542412	0.17	0.075	2.35693e-14	Anus	WHL22.660224	Sp-Acel_7	angiotensin-converting enzyme (LOC577312), mRNA	SPU_028021	proteolysis; metallopeptidase activity; peptidyl-dipeptidase activity; membrane	Angiotensin-converting enzyme	Metabolism_AminoAcid
1.71378e-18	0.663757	0.154	0.067	2.6699e-14	Anus	WHL22.589048	SPU_009915; Sp-BetaGi	integrin beta G subunit (LOC373367), transcript variant X1, mRNA	SPU_009915; SPU_011065	NA	Integrin beta cytoplasmic domain; Integrin beta tail domain	NA
1.89074e-18	0.275998	0.033	0.004	2.94559e-14	Anus	WHL22.598988	Sp-Slc10a1	sodium/bile acid cotransporter-like (LOC100891194), mRNA	SPU_003103	sodium ion transport; bile acid:sodium symporter activity; membrane	Sodium Bile acid symporter family; SBF-like CPA transporter family (DUF4137); Membrane transport protein	Metabolism_InorganicIon
2.11459e-18	0.621213	0.153	0.066	3.29431e-14	Anus	WHL22.603242	Sp-Sim_wsk_ald_syn_ph; Sp-Wasl	neural Wiskott-Aldrich syndrome protein (LOC592391), transcript variant X2, mRNA	SPU_003194; SPU_025635	actin filament organization; actin binding	WH2 motif; P21-Rho-binding domain	Cytoskeleton_ActinBinding
2.23936e-18	0.735795	0.248	0.135	3.4887e-14	Anus	WHL22.26687	Sp-Cap1; SPU_024705	adenylyl cyclase-associated protein 1 (LOC764369), mRNA	SPU_009423; SPU_024705	cell morphogenesis; cytoskeleton organization; actin binding	Adenylate cyclase associated (CAP) C terminal; Adenylate cyclase associated (CAP) N terminal; Tubulin binding cofactor C	Lyase
2.9903e-18	0.663755	0.248	0.134	4.65858e-14	Anus	WHL22.491331	SPU_020005	UPF0686 protein C11orf1 homolog (LOC580567), mRNA	SPU_020005	nucleus	Protein of unknown function (DUF1143)	Homolog-of-gene-with-unknown-function
5.1134e-18	0.578084	0.129	0.051	7.96616e-14	Anus	WHL22.662846	SPU_007994; Sp-Syne1	nesprin-1-like (LOC105437706), mRNA	SPU_007994; SPU_013237	actin binding; protein binding	Calponin homology (CH) domain	NA
5.22154e-18	0.30521	0.041	0.007	8.13463e-14	Anus	WHL22.366821	SPU_023307	protein KIAA1045 homolog (LOC100892446), partial mRNA	SPU_023307	calcium ion binding	EF-hand domain pair; EF hand; EF-hand domain	Unclassified
6.08575e-18	0.645975	0.221	0.114	9.481e-14	Anus	WHL22.273673	Sp-Neto2L	uncharacterized LOC100892120 (LOC100892120), mRNA	SPU_011363	protein binding	CUB domain; Low-density lipoprotein receptor domain class A	Unclassified
1.35362e-17	0.272323	0.039	0.006	2.10881e-13	Anus	WHL22.508855	Sp-Slc	uncharacterized LOC100890044 (LOC100890044), mRNA	SPU_020762	oxidation-reduction process; oxidoreductase activity; acting on CH-OH group of donors; flavin adenine dinucleotide binding	GMC oxidoreductase; GMC oxidoreductase; FAD binding domain	Dehydrogenase
1.53002e-17	0.505436	0.088	0.028	2.38362e-13	Anus	WHL22.24575	WHL22.24575	testis-expressed sequence 36 protein-like (LOC754043), transcript variant X3, mRNA	NA	NA	NA	NA
1.63474e-17	0.638764	0.24	0.13	2.54676e-13	Anus	WHL22.268897	Sp-Mtpn	myotrophin (LOC587422), mRNA	SPU_007516	protein binding	Ankyrin repeats (3 copies); Ankyrin repeat; Ankyrin repeat	Unclassified
1.81372e-17	0.617302	0.417	0.29	2.8256e-13	Anus	WHL22.586327	Sp-Nebnph; Sp-Lisp1	LIM and SH3 domain protein Lasp (LOC592472), transcript variant X6, mRNA	SPU_009123; SPU_009124	protein binding; zinc ion binding	Variant SH3 domain; SH3 domain; LIM domain	NA
1.91998e-17	0.660587	0.357	0.23	2.99114e-13	Anus	WHL22.260924	Sp-Srcr212	scavenger receptor cysteine-rich domain-containing group B protein (LOC586725), mRNA	SPU_026241	scavenger receptor activity; membrane	Scavenger receptor cysteine-rich domain; Scavenger receptor cysteine-rich domain; Hepsin, SRCR domain	ImmuneSystem_Receptor_SRCR
2.40366e-17	0.566288	0.15	0.066	3.74467e-13	Anus	WHL22.428413	Sp-Tal1ph	talin-1 (LOC580010), transcript variant X6, mRNA	SPU_000241	cytoskeletal anchoring at plasma membrane; cell adhesion; actin binding; structural molecule activity; structural constituent of cytoskeleton; ruffle; cytoskeleton; focal adhesion; actin cytoskeleton	I/LWEQ domain; Talin, middle domain; Vinculin Binding Site	Cytoskeleton_ActinBinding
2.83091e-17	0.500536	0.194	0.095	4.41028e-13	Anus	WHL22.352356	Sp-Nav2; SPU_021536; Sp-Hypp_1076	neuron navigator 2 (LOC587482), mRNA	SPU_008664; SPU_021536; SPU_023210	nucleotide binding; ATP binding; nucleoside-triphosphatase activity	AAA domain; ATPase family associated with various cellular activities (AAA); AAA domain	NA
4.32356e-17	0.356171	0.051	0.011	6.73568e-13	Anus	WHL22.725188	Sp-Slc44a2_4	choline transporter-like protein 4 (LOC579901), mRNA	SPU_010959	NA	Plasma-membrane choline transporter	Metabolism_Lipid
4.83994e-17	0.524314	0.217	0.113	7.54014e-13	Anus	WHL22.493663	SPU_009254; Sp-Ccdc135	coiled-coil domain-containing protein lobo homolog (LOC590655), partial mRNA	SPU_009254; SPU_009255	NA	NA	NA
5.23759e-17	0.472474	0.105	0.038	8.15965e-13	Anus	WHL22.754772	Sp-MyIph	amoeboid myosin I (LOC577182), transcript variant X2, misc_RNA	SPU_006811	motor activity; protein binding; ATP binding; myosin complex	Myosin head (motor domain); Unconventional myosin tail, actin- and lipid-binding; SH3 domain	NA
5.63045e-17	0.676247	0.222	0.119	8.77168e-13	Anus	WHL22.477802	Sp-Csk	tyrosine-protein kinase CSK (LOC590654), mRNA	SPU_022112	protein phosphorylation; G-protein coupled receptor signaling pathway; protein kinase activity; protein tyrosine kinase activity; G-protein coupled receptor activity; protein binding; ATP binding; transferase activity; transferring phosphorus-containing groups; integral component of membrane	Protein tyrosine kinase; Protein kinase domain; 7 transmembrane receptor (rhodopsin family)	Fertilization
5.70565e-17	0.519566	0.663	0.568	8.88884e-13	Anus	WHL22.514146	Sp-Dlc4	dynein light chain 4, axonemal (LOC589737), mRNA	SPU_004377	microtubule-based process; microtubule associated complex	Dynein light chain type 1	Cytoskeleton_Dynein
5.72399e-17	0.282795	0.043	0.008	8.9174e-13	Anus	WHL22.96161	Sp-Tbc1d1_1	TBC1 domain family member 1 (LOC100891782), mRNA	SPU_012706	regulation of Rab GTPase activity; Rab GTPase activator activity	Rab-GTPase-TBC domain	NA
5.88626e-17	0.538623	0.385	0.25	9.17021e-13	Anus	WHL22.727579	Sp-CycD	cyclin D (LOC373245), mRNA	SPU_007013	regulation of cyclin-dependent protein serine/threoninekinase activity; regulation of cell cycle; protein kinase binding; nucleus	Cyclin, N-terminal domain; Cyclin, C-terminal domain	CellCycle
6.39633e-17	0.33861	0.077	0.023	9.96485e-13	Anus	WHL22.240996	Sp-Slc5a9_2	sodium/glucose cotransporter 4 (LOC587164), mRNA	SPU_012279	transport; transmembrane transport; transporter activity; membrane	Sodium:solute symporter family	Metabolism_InorganicIon
6.99186e-17	0.658327	0.462	0.34	1.08926e-12	Anus	WHL22.232024	SPU_010673; SPU_015610	high mobility group protein HMGI-C (LOC594110), mRNA	SPU_010673; SPU_015610	regulation of transcription; DNA-templated; DNA binding; chromatin; nucleus	NA	NucleicAcid_Binding
9.58641e-17	0.666432	0.236	0.129	1.49347e-12	Anus	WHL22.389749	Sp-PP2aB56e	serine/threonine-protein phosphatase 2A 56 kDa regulatory subunit epsilon isoform (LOC580795), transcript variant X1, mRNA	SPU_000178	signal transduction; binding; protein phosphatase type 2A regulator activity; protein phosphatase type 2A complex	Protein phosphatase 2A regulatory B subunit (B56 family)	Nervous_Retinal
1.10127e-16	0.771367	0.533	0.445	1.71567e-12	Anus	WHL22.80541	Sp-Mad	max-interacting protein 1 (LOC577815), transcript variant X1, mRNA	SPU_006583	protein dimerization activity	Helix-loop-helix DNA-binding domain	TranscriptionFactor_bHLH
1.29843e-16	0.53911	0.142	0.062	2.02282e-12	Anus	WHL22.521351	Sp-Spcaph; Sp-Astrnph	spectrin alpha chain, non-erythrocytic 1 (LOC580822), transcript variant X7, mRNA	SPU_011699; SPU_020836	calcium ion binding; protein binding	Spectrin repeat; Ca2+ insensitive EF hand; SH3 domain	NA
1.308e-16	0.369787	0.039	0.007	2.03774e-12	Anus	WHL22.498925	Sp-Plcb4_3	EGF domain-specific O-linked N-acetylglucosamine transferase (LOC100890388), mRNA	SPU_022715	intracellular signal transduction	NA	CalciumToolkit
1.47051e-16	0.279098	0.045	0.009	2.29091e-12	Anus	WHL22.256199	WHL22.256199	zinc finger protein 84-like (LOC100891941), transcript variant X1, mRNA	NA	NA	NA	NA
2.23796e-16	0.413455	0.636	0.533	3.48652e-12	Anus	WHL22.457909	Sp-Rbms3	RNA-binding motif, single-stranded-interacting protein 3 (LOC586576), transcript variant X6, mRNA	SPU_001125	nucleotide binding; nucleic acid binding; RNA binding	RNA recognition motif. (a.k.a. RRM, RBD, or RNP domain)	Unclassified
3.8367e-16	0.611652	0.366	0.242	5.97719e-12	Anus	WHL22.682404	Sp-Armc4; Sp-Armc4-2	armadillo repeat-containing protein 4 (LOC589555), transcript variant X1, mRNA	SPU_004121; SPU_007521	binding; protein binding	Armadillo/beta-catenin-like repeat; HEAT repeats; Adaptin N terminal region	Unclassified
4.08548e-16	0.488777	0.115	0.045	6.36476e-12	Anus	WHL22.126954	Sp-Ttyh2	protein tweety homolog 1-B (LOC585805), transcript variant X3, mRNA	SPU_007588	NA	Tweety	Unclassified
4.34071e-16	0.477885	0.077	0.024	6.76239e-12	Anus	WHL22.738092	Sp-Cadherin_6	protocadherin-11 X-linked (LOC582093), mRNA	SPU_025622	cell adhesion; homophilic cell adhesion; calcium ion binding; plasma membrane; membrane	Cadherin domain; Cadherin-like	Adhesion_Cadherin
7.58949e-16	0.457732	0.083	0.027	1.18237e-11	Anus	WHL22.50034	Sp-Lrp6L_1	pro-epidermal growth factor (LOC577832), transcript variant X6, mRNA	SPU_020603	protein binding	NA	Unclassified
8.96639e-16	0.418126	0.723	0.645	1.39687e-11	Anus	WHL22.674251	Sp-Gabarap	gamma-aminobutyric acid receptor-associated protein (LOC105447194), mRNA	SPU_006271	NA	Autophagy protein Atg8 ubiquitin like; Ubiquitin-like autophagy protein Apg12	Unclassified
2.05275e-15	0.628262	0.755	0.791	3.19797e-11	Anus	WHL22.16181	Sp-Profilin	profilin (Coel1), mRNA	SPU_020197	NA	Profilin	Cytoskeleton_ActinBinding
2.42886e-15	0.382108	0.072	0.022	3.78392e-11	Anus	WHL22.126611	Sp-Surreal/Gpcr139	5-hydroxytryptamine receptor 1F-like (LOC582418), transcript variant X3, mRNA	SPU_024811	G-protein coupled receptor signaling pathway; G-protein coupled receptor activity; integral component of membrane	7 transmembrane receptor (rhodopsin family); Serpentine type 7TM GPCR chemoreceptor Srx; Serpentine type 7TM GPCR chemoreceptor Srv	Nervous_Chemosensory
6.55315e-15	0.342301	0.076	0.025	1.02091e-10	Anus	WHL22.287979	Sp-Shank1L	SH3 and multiple ankyrin repeat domains protein 2 (LOC581773), transcript variant X1, mRNA	SPU_012303	protein binding	SAM domain (Sterile alpha motif); SAM domain (Sterile alpha motif); PDZ domain	Unclassified
1.10924e-14	0.259984	0.043	0.009	1.72808e-10	Anus	WHL22.453462	Sp-AcheL_3	cholinesterase 2 (LOC100891732), mRNA	SPU_002965	NA	Carboxylesterase family; alpha/beta hydrolase fold	Hydrolase
1.17094e-14	0.500583	0.113	0.047	1.8242e-10	Anus	WHL22.644401	Sp-C1qL	collagen alpha-2(VIII) chain-like (LOC100893509), mRNA	SPU_005500	protein binding	C1q domain; Collagen triple helix repeat (20 copies)	ImmuneSystem_Effector_Complement
2.0954e-14	0.449439	0.724	0.631	3.26442e-10	Anus	WHL22.173564	SPU_025449	epidermal growth factor-related protein (EGF2), mRNA	SPU_025449	calcium ion binding; protein binding	Calcium-binding EGF domain; EGF-like domain; EGF domain	Unclassified
2.93518e-14	0.476978	0.527	0.413	4.57272e-10	Anus	WHL22.368559	SPU_018575; Sp-Gatad1; SPU_018577; Sp-Traf3ip1	GATA zinc finger domain-containing protein 1-like (LOC591657), mRNA	SPU_018575; SPU_018576; SPU_018577; SPU_019927	microtubule binding	Microtubule-binding protein MIP-T3 C-terminal region	NA
3.41911e-14	0.346737	0.048	0.012	5.32664e-10	Anus	WHL22.24756	Sp-Slco4a1L; Sp-Slco4a1_3	solute carrier organic anion transporter family member 4A1 (LOC585380), transcript variant X1, mRNA	SPU_009342; SPU_016383	transport; transporter activity; membrane	Organic Anion Transporter Polypeptide (OATP) family	Defensome_IonTransporter
3.60337e-14	0.256381	0.036	0.007	5.61369e-10	Anus	WHL22.401060	Sp-Hypp_3007	tumor protein p53-inducible protein 11-like (LOC755950), transcript variant X5, mRNA	SPU_000996	NA	Tumour protein p53-inducible protein 11	NA
3.92365e-14	0.472084	0.109	0.045	6.11266e-10	Anus	WHL22.372217	Sp-Dag1	dystroglycan (LOC581503), transcript variant X1, mRNA	SPU_028775	cytoskeletal anchoring at plasma membrane; calcium ion binding; dystrophin-associated glycoprotein complex; membrane	Dystroglycan (Dystrophin-associated glycoprotein 1); Alpha-Dystroglycan N-terminal domain 2	Adhesion_Proteoglycan
5.01415e-14	0.527536	0.277	0.171	7.81154e-10	Anus	WHL22.64724	SPU_026757	uncharacterized LOC100891350 (LOC100891350), mRNA	SPU_026757	calcium ion binding	EF-hand domain pair; EF-hand domain	NA
5.54715e-14	0.508598	0.256	0.153	8.64191e-10	Anus	WHL22.282650	SPU_001153	MORN repeat-containing protein 5 (LOC586835), mRNA	SPU_001153	NA	MORN repeat	Unclassified
5.75946e-14	0.426944	0.284	0.17	8.97266e-10	Anus	WHL22.289562	Sp-Btub1	tubulin beta chain (LOC586940), mRNA	SPU_002788	GTP catabolic process; microtubule-based process; protein polymerization; GTPase activity; structural constituent of cytoskeleton; GTP binding; microtubule; protein complex	Tubulin/FtsZ family, GTPase domain; Tubulin C-terminal domain; Misato Segment II tubulin-like domain	Cytoskeleton_Tubulin
7.11718e-14	0.512699	0.125	0.056	1.10879e-09	Anus	WHL22.149403	Sp-Racl1	ras-related C3 botulinum toxin substrate 1 (LOC593690), mRNA	SPU_010545	GTP catabolic process; intracellular protein transport; nucleocytoplasmic transport; signal transduction; small GTPase mediated signal transduction; protein transport; GTPase activity; GTP binding; intracellular; membrane	Ras family; Ras of Complex, Roc, domain of DAPkinase; ADP-ribosylation factor family	GTPase_Ras_Rho
7.97799e-14	0.288118	0.041	0.009	1.24289e-09	Anus	WHL22.222943	Sp-Hypp_2943	rho guanine nucleotide exchange factor 28 (LOC100888749), mRNA	SPU_028248	NA	NA	NA
8.1216e-14	0.60706	0.273	0.17	1.26526e-09	Anus	WHL22.422320	Sp-Ube2c; SPU_009639	ubiquitin-conjugating enzyme E2 C (LOC590901), transcript variant X1, mRNA	SPU_007154; SPU_009639	acid-amino acid ligase activity	Ubiquitin-conjugating enzyme	Ubiquitin_Modifier
1.07477e-13	0.4257	0.152	0.074	1.67439e-09	Anus	WHL22.64730	SPU_026757	uncharacterized LOC100891350 (LOC100891350), mRNA	SPU_026757	calcium ion binding	EF-hand domain pair; EF-hand domain	NA
1.12724e-13	0.570343	0.248	0.149	1.75613e-09	Anus	WHL22.377473	Sp-Gal/lec3	galectin-8-like (LOC576472), mRNA	SPU_006306	carbohydrate binding	Galactoside-binding lectin	Lectin
1.19337e-13	0.489182	0.146	0.071	1.85915e-09	Anus	WHL22.492875	Sp-Csk2	tyrosine-protein kinase CSK (LOC574936), mRNA	SPU_004037	protein phosphorylation; protein kinase activity; protein tyrosine kinase activity; ATP binding; transferase activity; transferring phosphorus-containing groups	Protein tyrosine kinase; Protein kinase domain	Kinase_TK
1.25711e-13	0.466234	0.17	0.086	1.95845e-09	Anus	WHL22.593896	Sp-Ptp4a	protein tyrosine phosphatase type IVA 1 (LOC763053), transcript variant X1, mRNA	SPU_008895	protein dephosphorylation; dephosphorylation; protein tyrosine/serine/threonine phosphatase activity; phosphatase activity	Dual specificity phosphatase, catalytic domain	Phosphatase_Tyrosine
1.51648e-13	0.341835	0.052	0.014	2.36252e-09	Anus	WHL22.71233	Sp-Pgm1	KN motif and ankyrin repeat domain-containing protein 1 (LOC575146), transcript variant X1, mRNA	SPU_004561	carbohydrate metabolic process; protein binding; intramolecular transferase activity;phosphotransferases	Ankyrin repeats (3 copies); Phosphoglucomutase/phosphomannomutase, alpha/beta/alpha domain III; Ankyrin repeats (many copies)	Metabolism_Carbohydrate
1.72578e-13	0.468125	0.085	0.032	2.68859e-09	Anus	WHL22.622787	Sp-SoxC	transcription factor SOX-4-like (LOC593520), mRNA	SPU_002603	NA	HMG (high mobility group) box; HMG-box domain	Nervous_TF
1.90329e-13	0.600113	0.281	0.179	2.96513e-09	Anus	WHL22.291448	SPU_019170	sushi, von Willebrand factor type A, EGF and pentraxin domain-containing protein 1 (LOC100889375), mRNA	SPU_019170	NA	Sushi repeat (SCR repeat)	Unclassified
2.076e-13	0.317891	0.056	0.016	3.2342e-09	Anus	WHL22.598913	Sp-Sc4mol; SPU_020237	methylsterol monooxygenase 1 (LOC587690), transcript variant X1, mRNA	SPU_002903; SPU_020237	fatty acid biosynthetic process; oxidation-reduction process; iron ion binding; oxidoreductase activity	Fatty acid hydroxylase superfamily	Metabolism_Lipid
2.11159e-13	0.520494	0.242	0.142	3.28965e-09	Anus	WHL22.139068	SPU_014186	outer dense fiber protein 3 (LOC577413), transcript variant X1, mRNA	SPU_014186	NA	Sperm-tail PG-rich repeat	Homolog-of-gene-with-unknown-function
2.14753e-13	0.541338	0.208	0.117	3.34564e-09	Anus	WHL22.591732	Sp-Maddl; Sp-Madd_1; Sp-Madd	MAP kinase-activating death domain protein-like (LOC105446437), transcript variant X1, mRNA	SPU_000089; SPU_015621; SPU_024838	NA	DENN (AEX-3) domain	Unclassified
2.53205e-13	0.481286	0.495	0.389	3.94468e-09	Anus	WHL22.483284	Sp-Tropmy1; SPU_010198	tropomyosin (LOC576168), transcript variant X3, mRNA	SPU_000128; SPU_010198	NA	Tropomyosin; Tropomyosin like; Mechanosensitive ion channel porin domain	Cytoskeleton_ActinBinding
2.60717e-13	0.39348	0.08	0.029	4.06171e-09	Anus	WHL22.29084	Sp-Kctd5	BTB/POZ domain-containing protein KCTD5 (LOC576677), mRNA	SPU_001068	protein homooligomerization; protein binding	BTB/POZ domain	Channel_Potassium
3.44824e-13	0.334185	0.068	0.022	5.37201e-09	Anus	WHL22.626418	SPU_027214; Sp-Hhex	hematopoietically-expressed homeobox protein HHEX homolog (LOC575826), mRNA	SPU_027214; SPU_027215	NA	NA	NA
4.76014e-13	0.515952	0.551	0.452	7.41582e-09	Anus	WHL22.32905	Sp-Laptm4a	lysosomal-associated transmembrane protein 4A (LOC100890040), mRNA	SPU_023226	integral component of membrane	Golgi 4-transmembrane spanning transporter	NA
5.15339e-13	0.363363	0.044	0.011	8.02847e-09	Anus	WHL22.725616	SPU_012759; SPU_019733; SPU_021304; Sp-Dab2ip	disabled homolog 2-interacting protein (LOC574558), mRNA	SPU_012759; SPU_019733; SPU_021304; SPU_022175	signal transduction; regulation of small GTPase mediated signal transduction; GTPase activator activity; intracellular	GTPase-activator protein for Ras-like GTPase	NA
5.38708e-13	0.582329	0.313	0.205	8.39254e-09	Anus	WHL22.522166	Sp-Pdhb	mucin-17 (LOC580083), transcript variant X5, mRNA	SPU_028354	acetyl-CoA biosynthetic process from pyruvate; metabolic process; catalytic activity; pyruvate dehydrogenase (acetyl-transferring) activity; protein binding; zinc ion binding	Transketolase, pyrimidine binding domain; Transketolase, C-terminal domain; SET domain	Metabolism_Energy
5.43917e-13	0.392335	0.67	0.601	8.47368e-09	Anus	WHL22.28747	SPU_009484	uncharacterized LOC100892995 (LOC100892995), mRNA	SPU_009484	NA	Domain of unknown function (DUF4541); FAM183A and FAM183B related	NA
5.98415e-13	0.490865	0.507	0.395	9.32271e-09	Anus	WHL22.688668	Sp-rsp3h	radial spoke head protein 3 homolog (LOC578469), transcript variant X1, mRNA	SPU_012045	NA	Radial spoke protein 3	Cytoskeleton_RadialSpoke
6.72818e-13	0.303683	0.079	0.028	1.04818e-08	Anus	WHL22.380187	Sp-Sp5	transcription factor Sp5-like (LOC584138), mRNA	SPU_024189	nucleic acid binding; metal ion binding	Zinc-finger double domain; Zinc finger, C2H2 type; C2H2-type zinc finger	ZincFinger
8.46521e-13	0.48594	0.34	0.225	1.3188e-08	Anus	WHL22.520085	SPU_005442	radial spoke head protein 9 homolog (LOC574753), mRNA	SPU_005442	NA	Radial spokehead-like protein	NA
9.05259e-13	0.491263	0.286	0.182	1.4103e-08	Anus	WHL22.621747	Sp-Dcamkl2	serine/threonine-protein kinase DCLK1 (LOC578013), transcript variant X1, mRNA	SPU_009878	protein phosphorylation; intracellular signal transduction; protein kinase activity; protein serine/threonine kinase activity; ATP binding; transferase activity; transferring phosphorus-containing groups	Protein kinase domain; Protein tyrosine kinase; Doublecortin	CalciumToolkit
1.32928e-12	0.508747	0.23	0.135	2.07089e-08	Anus	WHL22.470027	SPU_018931; Sp-AhnakL	vesicle-associated protein-like (LOC580388), transcript variant X2, mRNA	SPU_018931; SPU_018932	NA	NA	NA
1.38665e-12	0.258908	0.044	0.011	2.16026e-08	Anus	WHL22.554381	Sp-CdkL5-2; Sp-CdkL5-1	cyclin-dependent kinase-like 5 (LOC591416), mRNA	SPU_016561; SPU_022670	protein phosphorylation; protein kinase activity; protein serine/threonine kinase activity; ATP binding; transferase activity; transferring phosphorus-containing groups	Protein kinase domain; Protein tyrosine kinase	Kinase_CMGC
1.43261e-12	0.675829	0.181	0.098	2.23186e-08	Anus	WHL22.747266	Sp-Glur1	glutamate receptor 1 (LOC587837), mRNA	SPU_027899	transport; ion transport; receptor activity; ionotropic glutamate receptor activity; transporter activity; ion channel activity; extracellular-glutamate-gated ion channel activity; membrane	Ligand-gated ion channel; Receptor family ligand binding region; Ligated ion channel L-glutamate- and glycine-binding site	NA
1.5316e-12	0.495486	0.245	0.148	2.38607e-08	Anus	WHL22.190096	SPU_003046; SPU_015224	leucine-rich repeat-containing protein 51 (LOC581940), mRNA	SPU_003046; SPU_015224	protein binding	Leucine-rich repeat; Leucine Rich repeats (2 copies); Leucine rich repeat	NA
1.62641e-12	0.516215	0.393	0.284	2.53378e-08	Anus	WHL22.544157	Sp-Hypp_1502; Sp-Hypp_2360	trichohyalin (LOC100893093), transcript variant X1, mRNA	SPU_004168; SPU_017898	calcium ion binding	EF hand	NA
3.63366e-12	0.586831	0.23	0.141	5.66088e-08	Anus	WHL22.5521	Sp-Lrrfip2	leucine-rich repeat flightless-interacting protein 2 (LOC577253), transcript variant X6, mRNA	SPU_014742	NA	LRRFIP family	Homolog-of-gene-with-unknown-function
3.87844e-12	0.421692	0.113	0.051	6.04223e-08	Anus	WHL22.88793	Sp-Wipf1L	WAS/WASL-interacting protein family member 2-like (LOC105438133), mRNA	SPU_013094	actin binding	WH2 motif	NA
3.89243e-12	0.44277	0.091	0.037	6.06401e-08	Anus	WHL22.92092	Sp-Gucy1b2	guanylate cyclase soluble subunit beta-2 (LOC100890426), transcript variant X1, mRNA	SPU_002686	cGMP biosynthetic process; cyclic nucleotide biosynthetic process; intracellular signal transduction; guanylate cyclase activity; phosphorus-oxygen lyase activity; heme binding	Adenylate and Guanylate cyclase catalytic domain; Haem-NO-binding; Heme NO binding associated	Metabolism_Nucleotide
4.84538e-12	0.499218	0.71	0.71	7.54862e-08	Anus	WHL22.51575	Sp-14-3-3_1	14-3-3-like protein 2 (LOC575018), mRNA	SPU_014594	protein domain specific binding	14-3-3 protein	NA
5.04607e-12	0.462958	0.285	0.182	7.86127e-08	Anus	WHL22.626100	Sp-Gat	sodium- and chloride-dependent GABA transporter 2 (LOC585204), mRNA	SPU_006561	neurotransmitter transport; neurotransmitter:sodium symporter activity; integral component of membrane	Sodium:neurotransmitter symporter family	Nervous_NeurotransmitterRelated
5.37131e-12	0.499914	0.314	0.213	8.36796e-08	Anus	WHL22.718134	Sp-LRP2BP	LRP2-binding protein (LOC592640), transcript variant X2, mRNA	SPU_019817	protein binding	Sel1 repeat	Unclassified
5.67761e-12	0.254572	0.04	0.01	8.84515e-08	Anus	WHL22.70589	Sp-Th	tyrosine 3-monooxygenase (LOC581094), transcript variant X1, mRNA	SPU_000836	aromatic amino acid family metabolic process; oxidation-reduction process; monooxygenase activity; iron ion binding; oxidoreductase activity; acting on paired donors; withincorporation or reduction of molecular oxygen; reduced pteridine as onedonor; and incorporation of one atom of oxygen	Biopterin-dependent aromatic amino acid hydroxylase	Metabolism_AminoAcid
5.85625e-12	0.406514	0.065	0.023	9.12346e-08	Anus	WHL22.623598	Sp-Pde1C	phosphodiesterase 1 (PDE1), mRNA	SPU_025557	signal transduction; catalytic activity; 3';5'-cyclic-nucleotide phosphodiesterase activity; phosphoric diester hydrolase activity	3'5'-cyclic nucleotide phosphodiesterase; 3'5'-cyclic nucleotide phosphodiesterase N-terminal	Hydrolase
7.20468e-12	0.599033	0.176	0.097	1.12242e-07	Anus	WHL22.535849	Sp-Ccp/Zp_1; SPU_025075	sushi, von Willebrand factor type A, EGF and pentraxin domain-containing protein 1 (LOC575370), mRNA	SPU_016300; SPU_025075	NA	Sushi repeat (SCR repeat); Zona pellucida-like domain	Adhesion_ZP
7.52825e-12	0.29292	0.035	0.008	1.17283e-07	Anus	WHL22.672997	Sp-Hypp_470	uncharacterized LOC100893121 (LOC100893121), mRNA	SPU_006156	protein binding; zinc ion binding; intracellular	RING-type zinc-finger; zinc finger of C3HC4-type, RING; Zinc finger, C3HC4 type (RING finger)	NA
9.57638e-12	0.467664	0.115	0.053	1.4919e-07	Anus	WHL22.472570	Sp-Fgfr1op2L	FGFR1 oncogene partner 2 homolog (LOC581725), mRNA	SPU_007579	NA	SIKE family	Homolog-of-gene-with-unknown-function
1.25985e-11	0.332338	0.052	0.016	1.96272e-07	Anus	WHL22.358987	SPU_000907	NA	SPU_000907	NA	NA	NA
1.57361e-11	0.302446	0.888	0.884	2.45153e-07	Anus	WHL22.503337	Sp-Dynlc2-5a; Sp-Dynlc2-5b; Sp-Dynlc2-5c; Sp-Dynlc2-2	uncharacterized LOC592722 (LOC592722), mRNA	SPU_024497; SPU_024498; SPU_024499; SPU_025272	microtubule-based process; microtubule associated complex	Dynein light chain type 1	Cytoskeleton_Dynein
2.02771e-11	0.514622	0.103	0.046	3.15897e-07	Anus	WHL22.6147	Sp-Hypp_1544	uncharacterized LOC585539 (LOC585539), transcript variant X1, mRNA	SPU_004775	NA	NA	NA
2.23582e-11	0.451976	0.172	0.095	3.48318e-07	Anus	WHL22.547132	Sp-C3orf20L	uncharacterized LOC100891346 (LOC100891346), mRNA	SPU_019923	NA	FAM194 protein; Mitochondrial 28S ribosomal protein S32	Translation_RibosomalProtein
3.52541e-11	0.50799	0.281	0.189	5.49223e-07	Anus	WHL22.160395	SPU_005821	twist-related protein 1 (LOC100890592), transcript variant X2, mRNA	SPU_005821	apoptotic process	NA	NA
3.72453e-11	0.534471	0.088	0.037	5.80245e-07	Anus	WHL22.384467	Sp-Advph; SPU_001875	advillin (adv), mRNA	SPU_001874; SPU_001875	cytoskeleton organization; actin binding	Villin headpiece domain; Gelsolin repeat	NA
4.04013e-11	0.399102	0.095	0.041	6.29411e-07	Anus	WHL22.69670	SPU_022757	cell wall integrity protein scw1 (LOC762862), transcript variant X1, mRNA	SPU_022757	nucleotide binding; nucleic acid binding	RNA recognition motif. (a.k.a. RRM, RBD, or RNP domain)	Unclassified
4.84068e-11	0.49779	0.328	0.226	7.54129e-07	Anus	WHL22.581242	Sp-Nek1	serine/threonine-protein kinase Nek1 (LOC577477), transcript variant X2, mRNA	SPU_019021	protein phosphorylation; protein kinase activity; protein serine/threonine kinase activity; ATP binding; transferase activity; transferring phosphorus-containing groups	Protein kinase domain; Protein tyrosine kinase; Kinase-like	CellCycle
5.16665e-11	0.468596	0.133	0.068	8.04912e-07	Anus	WHL22.615207	Sp-Pro_ser_thr_ppip1_1	proline-serine-threonine phosphatase-interacting protein 1 (LOC589769), transcript variant X2, mRNA	SPU_016326	NA	Fes/CIP4, and EFC/F-BAR homology domain	Unclassified
5.91234e-11	0.550511	0.225	0.141	9.21084e-07	Anus	WHL22.244527	Sp-C1qL_5	uncharacterized LOC100887920 (LOC100887920), mRNA	SPU_028732	protein binding	C1q domain	BloodProtein
6.8117e-11	0.466982	0.1	0.045	1.0612e-06	Anus	WHL22.675293	Sp-Cycb	cyclin B (LOC576779), mRNA	SPU_015285	regulation of cyclin-dependent protein serine/threoninekinase activity; regulation of cell cycle; protein kinase binding; nucleus	Cyclin, N-terminal domain; Cyclin, C-terminal domain	CellCycle
7.30108e-11	0.482701	0.318	0.22	1.13743e-06	Anus	WHL22.268820	Sp-Tektin1-4; Sp-Tektin1-3	tektin-1 (LOC576964), mRNA	SPU_006453; SPU_013841	microtubule cytoskeleton organization; microtubule	Tektin family	Cytoskeleton_MicrotubuleAssociated
7.93413e-11	0.41882	0.121	0.059	1.23606e-06	Anus	WHL22.303873	WHL22.303873	uncharacterized LOC100888720 (LOC100888720), transcript variant X1, mRNA	NA	NA	NA	NA
9.28792e-11	0.493356	0.246	0.159	1.44697e-06	Anus	WHL22.95075	Sp-RalBP1	ralA-binding protein 1 (LOC580072), transcript variant X2, mRNA	SPU_002118	signal transduction; intracellular	RhoGAP domain	GTPase_RhoRegulator_RhoGAP
9.59155e-11	0.718822	0.423	0.344	1.49427e-06	Anus	WHL22.4013	Sp-Calm2	calmodulin (LOC575365), mRNA	SPU_021511	calcium ion binding	EF hand; EF-hand domain pair; EF-hand domain	Kinase_CAMP
1.09313e-10	0.504062	0.261	0.173	1.70299e-06	Anus	WHL22.586042	Sp-Cdc42se2; SPU_020105	NA	SPU_004898; SPU_020105	NA	NA	NA
1.31168e-10	0.296355	0.06	0.021	2.04346e-06	Anus	WHL22.541169	Sp-Ptk7	inactive tyrosine-protein kinase 7 (LOC590851), mRNA	SPU_010698	NA	Protein tyrosine kinase; Immunoglobulin domain; Immunoglobulin I-set domain	Kinase_TK
1.34815e-10	0.469463	0.153	0.084	2.10029e-06	Anus	WHL22.755846	SPU_025481; Sp-Ash1	uncharacterized LOC579712 (LOC579712), transcript variant X6, mRNA	SPU_025481; SPU_025482	NA	NA	NA
1.40371e-10	0.409933	0.172	0.097	2.18684e-06	Anus	WHL22.181134	Sp-Twnfln	twinfilin-1 (LOC588765), mRNA	SPU_000784	negative regulation of actin filament polymerization; actin binding; intracellular	Cofilin/tropomyosin-type actin-binding protein	NA
1.95769e-10	0.288708	0.063	0.023	3.04988e-06	Anus	WHL22.489338	Sp-Hypp_448	ABC transporter F family member 4 (LOC577756), mRNA	SPU_005470	cytokinesis; regulation of mitosis; spindle assembly	NA	NA
2.46098e-10	0.413134	0.108	0.052	3.83396e-06	Anus	WHL22.342475	Sp-Nckap1; Sp-Nckap1_1	nck-associated protein 1 (LOC583889), transcript variant X1, mRNA	SPU_002260; SPU_023566	NA	Membrane-associated apoptosis protein	Unclassified
2.67829e-10	0.303411	0.061	0.022	4.1725e-06	Anus	WHL22.100652	SPU_025944; SPU_027052	golgi-associated plant pathogenesis-related protein 1 (LOC582195), mRNA	SPU_025944; SPU_027052	extracellular region	Cysteine-rich secretory protein family	NA
3.87994e-10	0.477352	0.244	0.159	6.04455e-06	Anus	WHL22.714243	Sp-Pen2	gamma-secretase subunit PEN-2 (LOC586668), mRNA	SPU_024794	NA	Presenilin enhancer-2 subunit of gamma secretase	Signaling_Notch
3.90997e-10	0.435058	0.125	0.064	6.09134e-06	Anus	WHL22.197596	Sp-BetaDi	integrin beta-1 (LOC587915), mRNA	SPU_012985	NA	Integrin beta cytoplasmic domain; Integrin beta epidermal growth factor like domain 1	Adhesion_Integrin
3.91887e-10	0.518198	0.382	0.288	6.10521e-06	Anus	WHL22.720265	Sp-Polyq	polyubiquitin-C (LOC105436409), transcript variant X2, mRNA	SPU_021496	protein binding	Ubiquitin family; Ubiquitin-2 like Rad60 SUMO-like; Ubiquitin-like domain	Hydrolase
5.52582e-10	0.26548	0.056	0.02	8.60867e-06	Anus	WHL22.629740	Sp-ElfA	uncharacterized LOC105444031 (LOC105444031), ncRNA	SPU_020124	regulation of transcription; DNA-templated; sequence-specific DNA binding transcription factor activity; sequence-specific DNA binding	Ets-domain	TranscriptionFactor_Ets
5.99663e-10	0.377535	0.248	0.159	9.34215e-06	Anus	WHL22.227277	SPU_011081; Sp-Sept6	septin-11 (LOC586062), mRNA	SPU_011081; SPU_023782	NA	NA	NA
6.15771e-10	0.297978	0.063	0.024	9.59309e-06	Anus	WHL22.587386	SPU_019869; Sp-Fer	tyrosine-protein kinase Fer (LOC594826), transcript variant X3, mRNA	SPU_019869; SPU_025086	NA	Cornifin (SPRR) family	Unclassified
9.42232e-10	0.418767	0.276	0.186	1.4679e-05	Anus	WHL22.691481	Sp-Ttll11; Sp-Ttll11_1	tubulin polyglutamylase TTLL11 (LOC574605), mRNA	SPU_001978; SPU_003183	cellular protein modification process	Tubulin-tyrosine ligase family; Sugar-transfer associated ATP-grasp; YheC/D like ATP-grasp	Ligase
9.71444e-10	0.422749	0.225	0.141	1.51341e-05	Anus	WHL22.647708	Sp-Uxs1	UDP-glucuronic acid decarboxylase 1-like (LOC105436386), mRNA	SPU_004771	cellular metabolic process; catalytic activity; coenzyme binding	GDP-mannose 4,6 dehydratase; NAD dependent epimerase/dehydratase family	Isomerase
1.06775e-09	0.435313	0.216	0.137	1.66345e-05	Anus	WHL22.538298	Sp-Nme5; Sp-Nme5_1	nucleoside diphosphate kinase homolog 5 (LOC585473), mRNA	SPU_012521; SPU_024225	nucleoside diphosphate phosphorylation; GTP biosynthetic process; UTP biosynthetic process; CTP biosynthetic process; nucleoside diphosphate kinase activity; ATP binding	Nucleoside diphosphate kinase; Dpy-30 motif	NA
1.28355e-09	0.450664	0.17	0.099	1.99964e-05	Anus	WHL22.557017	Sp-Gg3	guanine nucleotide-binding protein G(I)/G(S)/G(O) subunit gamma-7 (LOC756235), mRNA	SPU_030085	G-protein coupled receptor signaling pathway; signal transducer activity; heterotrimeric G-protein complex	GGL domain	CalciumToolkit
1.33885e-09	0.393215	0.108	0.053	2.0858e-05	Anus	WHL22.388450	Sp-C10orf134L	enolase-like protein ENO4 (LOC583138), mRNA	SPU_000632	glycolytic process; magnesium ion binding; phosphopyruvate hydratase activity; phosphopyruvate hydratase complex	Enolase, C-terminal TIM barrel domain; Enolase, N-terminal domain	Metabolism_Carbohydrate
1.49798e-09	0.380584	0.193	0.116	2.3337e-05	Anus	WHL22.54311	Sp-Chaf1a	chromatin assembly factor 1 subunit A (LOC584359), transcript variant X1, mRNA	SPU_016101	NA	Chromatin assembly factor 1 subunit A; CAF1 complex subunit p150, region binding to CAF1-p60 at C-term; Chromatin assembly factor 1 complex p150 subunit, N-terminal	NA
1.51042e-09	0.474568	0.217	0.137	2.35309e-05	Anus	WHL22.547371	Sp-Ccdc105	coiled-coil domain-containing protein 105 (LOC575169), mRNA	SPU_002424	microtubule cytoskeleton organization; microtubule	Tektin family	NA
1.58321e-09	0.392614	0.129	0.068	2.46648e-05	Anus	WHL22.504363	Sp-G-cadL1; Sp-G-cadL2; Sp-Cadg; Sp-Cadherin_4; Sp-Cadherin_7	neural-cadherin (LOC589984), mRNA	SPU_010840; SPU_011375; SPU_015960; SPU_019783; SPU_026595	cell adhesion; homophilic cell adhesion; calcium ion binding; protein binding; plasma membrane; membrane	Cadherin domain; Laminin G domain; Laminin G domain	Adhesion_Cadherin
1.88152e-09	0.453727	0.246	0.165	2.93122e-05	Anus	WHL22.454782	Sp-Hsp40A	dnaJ homolog subfamily B member 13 (LOC593917), mRNA	SPU_016562	protein folding; unfolded protein binding	DnaJ C terminal domain; DnaJ domain	Defensome_HSP
2.12187e-09	0.502102	0.148	0.083	3.30566e-05	Anus	WHL22.534857	Sp-Rassf5	ras association domain-containing protein 1 (LOC100888845), transcript variant X3, mRNA	SPU_007097	signal transduction	Novel Ras effector 1 C-terminal SARAH (Sav/Rassf/Hpo) domain; Ras association (RalGDS/AF-6) domain	Dehydrogenase
2.15757e-09	0.300121	0.055	0.02	3.36128e-05	Anus	WHL22.731792	Sp-Brms1L; SPU_013720; Sp-Kif1BL1; Sp-Stard9	uncharacterized LOC100893322 (LOC100893322), mRNA	SPU_006169; SPU_013720; SPU_023560; SPU_023561	microtubule-based movement; microtubule motor activity; ATP binding; microtubule binding	Kinesin motor domain; Microtubule binding; Sds3-like	Unclassified
2.19386e-09	0.337887	0.064	0.025	3.41781e-05	Anus	WHL22.621272	Sp-Pde6d	retinal rod rhodopsin-sensitive cGMP 3',5'-cyclic phosphodiesterase subunit delta (LOC753612), mRNA	SPU_017612	NA	GMP-PDE, delta subunit	Hydrolase
2.64396e-09	0.344337	0.201	0.123	4.11903e-05	Anus	WHL22.286275	Sp-C19orf2	tumor protein p53-inducible nuclear protein 2 (LOC579670), mRNA	SPU_001722	protein folding; unfolded protein binding; prefoldin complex	DOR family; Prefoldin subunit; Prefoldin subunit	Chaperone
2.88252e-09	0.29845	0.053	0.019	4.49067e-05	Anus	WHL22.12952	Sp-Cnnm2; SPU_027977	metal transporter CNNM2 (LOC579815), mRNA	SPU_012898; SPU_027977	adenyl nucleotide binding	Cyclin M transmembrane N-terminal domain; CBS domain	NA
3.07035e-09	0.377393	0.112	0.057	4.7833e-05	Anus	WHL22.66725	Sp-Rkhd	RNA-binding protein MEX3B-like (LOC581325), mRNA	SPU_003290	RNA binding; protein binding; zinc ion binding	KH domain; Zinc finger, C3HC4 type (RING finger); Prokaryotic RING finger family 4	NA
3.27554e-09	0.45794	0.281	0.198	5.10296e-05	Anus	WHL22.733457	Sp-Oda/LC7L1	NA	SPU_008699	NA	Roadblock/LC7 domain	Cytoskeleton_Dynein
3.42071e-09	0.379485	0.499	0.42	5.32912e-05	Anus	WHL22.456851	Sp-Unk_89; Sp-Axndhc10h	dynein heavy chain 10, axonemal (LOC585218), partial mRNA	SPU_011876; SPU_030231	microtubule-based movement; microtubule motor activity; ATP binding; ATPase activity	Dynein heavy chain, N-terminal region 1; Hydrolytic ATP binding site of dynein motor region; Dynein heavy chain, N-terminal region 2	NA
3.42598e-09	0.329057	0.245	0.159	5.33733e-05	Anus	WHL22.623086	SPU_008114	uncharacterized LOC577313 (LOC577313), mRNA	SPU_008114	NA	NA	NA
3.66528e-09	0.30555	0.063	0.025	5.71015e-05	Anus	WHL22.339862	Sp-C14orf166b	leucine-rich repeat-containing protein 74A (LOC582270), transcript variant X2, mRNA	SPU_005282	calcium ion binding	Leucine Rich repeat; EF-hand domain; EF hand	NA
3.82109e-09	0.413198	0.089	0.042	5.95288e-05	Anus	WHL22.147393	Sp-Mark3	MAP/microtubule affinity-regulating kinase 3 (LOC592325), transcript variant X7, mRNA	SPU_008218	protein phosphorylation; protein kinase activity; protein serine/threonine kinase activity; protein binding; ATP binding; transferase activity; transferring phosphorus-containing groups	Protein kinase domain; Protein tyrosine kinase; Kinase-like	Kinase_CAMK
4.03605e-09	0.328756	0.093	0.044	6.28776e-05	Anus	WHL22.547628	Sp-Mycbpap	MYCBP-associated protein (LOC752157), transcript variant X1, mRNA	SPU_025198	NA	MYCBP-associated protein family	NA
5.46647e-09	0.395631	0.393	0.301	8.51621e-05	Anus	WHL22.198142	SPU_026768	EF-hand calcium-binding domain-containing protein 10 (LOC588143), mRNA	SPU_026768	calcium ion binding	Family of unknown function (DUF5582)	Unclassified
5.71766e-09	0.399605	0.138	0.077	8.90755e-05	Anus	WHL22.190274	SPU_012412; Sp-Wap/Ty/Egf; Sp-Tcp1; SPU_023712	SCO-spondin (LOC757285), mRNA	SPU_012412; SPU_019601; SPU_022988; SPU_023712	protein binding	EGF-like domain; Human growth factor-like EGF; EGF-like domain	Unclassified
5.86943e-09	0.325193	0.684	0.637	9.14399e-05	Anus	WHL22.250092	SPU_018376; Sp-Reep5	receptor expression-enhancing protein 5 (LOC581148), transcript variant X1, mRNA	SPU_018376; SPU_018377	NA	NA	NA
5.90379e-09	0.400348	0.232	0.151	9.19751e-05	Anus	WHL22.167485	SPU_026143	UPF0573 protein C2orf70 homolog A (LOC574667), mRNA	SPU_026143	NA	Protein of unknown function (DUF2475)	Homolog-of-gene-with-unknown-function
6.78851e-09	0.361413	0.125	0.067	0.000105758	Anus	WHL22.522987	SPU_002298	transcription factor Sp5-like (LOC576715), mRNA	SPU_002298	NA	NA	NA
6.87631e-09	0.419614	0.076	0.034	0.000107126	Anus	WHL22.132423	Sp-Susd2_2	sushi domain-containing protein 2 (LOC580458), mRNA	SPU_028403	cell-matrix adhesion	AMOP domain; Nidogen-like; Sushi repeat (SCR repeat)	BloodProtein
7.28495e-09	0.466982	0.348	0.261	0.000113492	Anus	WHL22.146261	WHL22.146261	heat shock factor-binding protein 1 (LOC100889068), transcript variant X1, mRNA	NA	NA	NA	NA
8.10599e-09	0.455109	0.244	0.165	0.000126283	Anus	WHL22.733460	Sp-Oda/LC7L1	dynein light chain roadblock-type 2-like (LOC100890740), mRNA	SPU_008699	NA	Roadblock/LC7 domain	Cytoskeleton_Dynein
8.12586e-09	0.343706	0.081	0.037	0.000126593	Anus	WHL22.509886	Sp-Hypp_332	leucine-rich repeat-containing protein 16A (LOC578892), mRNA	SPU_001358	NA	NA	NA
8.4711e-09	0.319768	0.076	0.033	0.000131971	Anus	WHL22.502859	Sp-Kifcb	paramyosin-like (LOC593459), mRNA	SPU_016235	NA	NA	NA
8.85939e-09	0.431797	0.282	0.198	0.00013802	Anus	WHL22.252878	SPU_017985	fibropellin-3 (LOC585594), transcript variant X2, mRNA	SPU_017985	NA	Avidin family	NA
9.75797e-09	0.397357	0.192	0.119	0.000152019	Anus	WHL22.385221	Sp-Hypp_2878	testicular haploid expressed gene protein-like (LOC577555), transcript variant X3, mRNA	SPU_026963	NA	Testicular haploid expressed repeat	NA
9.97634e-09	0.302761	0.088	0.041	0.000155421	Anus	WHL22.196812	SPU_026986	uncharacterized LOC578009 (LOC578009), mRNA	SPU_026986	NA	NA	NA
1.19832e-08	0.310311	0.063	0.026	0.000186686	Anus	WHL22.746125	SPU_011000	cilia- and flagella-associated protein 20 (LOC592567), mRNA	SPU_011000	NA	Protein of unknown function (DUF667)	Homolog-of-gene-with-unknown-function
1.24098e-08	0.261393	0.025	0.006	0.000193332	Anus	WHL22.30873	SPU_004218	uncharacterized LOC100892285 (LOC100892285), mRNA	SPU_004218	NA	NA	NA
1.2544e-08	0.408931	0.134	0.076	0.000195423	Anus	WHL22.594990	Sp-Agrin_1; Sp-Agrin_2	agrin (LOC586604), mRNA	SPU_022633; SPU_022634	protein binding	Laminin G domain; Laminin G domain; Kazal-type serine protease inhibitor domain	Adhesion_ECM
1.39968e-08	0.411977	0.537	0.452	0.000218056	Anus	WHL22.310193	SPU_000600	selenoprotein S (LOC753380), transcript variant X1, mRNA	SPU_000600	intracellular protein transport; selenium binding; integral component of endoplasmic reticulum membrane	Selenoprotein S (SelS)	NA
1.4007e-08	0.403401	0.061	0.025	0.000218216	Anus	WHL22.367668	Sp-Ypel2	protein yippee-like 2 (LOC578029), mRNA	SPU_021688	NA	Yippee zinc-binding/DNA-binding /Mis18, centromere assembly	CellCycle_Yippee
1.54775e-08	0.298276	0.031	0.008	0.000241124	Anus	WHL22.48072	Sp-Rfx6L	DNA-binding protein RFX6 (LOC585991), mRNA	SPU_026604	NA	NA	NA
1.69582e-08	0.496281	0.142	0.081	0.000264192	Anus	WHL22.72467	Sp-Kpna2	importin subunit alpha-1 (LOC583874), mRNA	SPU_001309	protein import into nucleus; binding; protein binding; protein transporter activity; nucleus; cytoplasm	Armadillo/beta-catenin-like repeat; HEAT-like repeat; Importin beta binding domain	NA
1.92942e-08	0.408782	0.126	0.07	0.000300585	Anus	WHL22.684862	Sp-Slka; Sp-Stk10; SPU_023582	serine/threonine-protein kinase 10 (LOC588762), mRNA	SPU_014726; SPU_020190; SPU_023582	protein phosphorylation; protein kinase activity; ATP binding; transferase activity; transferring phosphorus-containing groups	Protein kinase domain; Protein tyrosine kinase	Kinase_STE
2.08043e-08	0.250873	0.06	0.024	0.00032411	Anus	WHL22.677162	Sp-Rpesp	somatomedin-B and thrombospondin type-1 domain-containing protein (LOC591641), mRNA	SPU_026203	immune response; scavenger receptor activity; polysaccharide binding	Thrombospondin type 1 domain	ExtracellularMatrix
2.24949e-08	0.329339	0.105	0.054	0.000350448	Anus	WHL22.658391	Sp-Rhpn1	rhophilin-2 (LOC580747), transcript variant X2, mRNA	SPU_012299	signal transduction; protein binding	BRO1-like domain; Hr1 repeat; PDZ domain	NA
2.34645e-08	0.30106	0.056	0.022	0.000365553	Anus	WHL22.580857	Sp-Plek	pleckstrin-2 (LOC576426), mRNA	SPU_003501	intracellular signal transduction	PH domain; Domain found in Dishevelled, Egl-10, and Pleckstrin (DEP); Pleckstrin homology domain	NA
2.49474e-08	0.354842	0.194	0.124	0.000388656	Anus	WHL22.589082	Sp-Ctnnb	beta-catenin (LOC576711), transcript variant X1, mRNA	SPU_009155	binding; protein binding	Armadillo/beta-catenin-like repeat; Adaptin N terminal region; non-SMC mitotic condensation complex subunit 1	Signaling_TGFB_SmadInteract
2.66553e-08	0.420094	0.169	0.103	0.000415262	Anus	WHL22.518302	Sp-Chmp5	charged multivesicular body protein 5 (LOC581581), mRNA	SPU_001515	protein transport; vesicle-mediated transport; membrane	Snf7	Unclassified
3.07279e-08	0.35807	0.089	0.044	0.000478711	Anus	WHL22.270306	Sp-Rabl4	intraflagellar transport protein 27 homolog (LOC581182), transcript variant X2, mRNA	SPU_021236	GTP catabolic process; signal transduction; small GTPase mediated signal transduction; protein transport; GTP binding; intracellular; membrane	Ras family; Ras of Complex, Roc, domain of DAPkinase; ADP-ribosylation factor family	GTPase_Ras_Rab
3.1793e-08	0.262494	0.051	0.019	0.000495303	Anus	WHL22.23729	SPU_008295; Sp-Unc44_350	inversin-A (LOC577150), transcript variant X1, mRNA	SPU_008295; SPU_026657	protein binding	Ankyrin repeat; Ankyrin repeats (many copies); Ankyrin repeats (3 copies)	Unclassified
3.28656e-08	0.334441	0.104	0.054	0.000512013	Anus	WHL22.681303	Sp-Ccdc81	coiled-coil domain-containing protein 81 (LOC582343), transcript variant X1, mRNA	SPU_021664	NA	CCDC81 eukaryotic HU domain 2; CCDC81 eukaryotic HU domain 1; Bacterial DNA-binding protein	NA
3.42158e-08	0.341059	0.23	0.154	0.000533048	Anus	WHL22.147403	Sp-Dlc2	dynein light chain 1, axonemal (LOC581052), mRNA	SPU_018854	protein binding	Leucine Rich repeats (2 copies); Leucine-rich repeat; Leucine rich repeat	Cytoskeleton_Dynein
3.65851e-08	0.400528	0.091	0.045	0.000569959	Anus	WHL22.478912	SPU_009303	RIIa domain-containing protein 1 (LOC752632), mRNA	SPU_009303	NA	Regulatory subunit of type II PKA R-subunit	NA
4.0114e-08	0.485277	0.193	0.125	0.000624936	Anus	WHL22.22226	Sp-Timp1b	metalloproteinase inhibitor 1 (LOC575337), mRNA	SPU_008862	protein binding; metalloendopeptidase inhibitor activity	Tissue inhibitor of metalloproteinase; UNC-6/NTR/C345C module	Metalloprotease
4.14975e-08	0.360967	0.144	0.084	0.00064649	Anus	WHL22.440081	Sp-Cnih	protein cornichon homolog 1 (LOC582532), mRNA	SPU_002885	intracellular signal transduction; membrane	Cornichon protein	Unclassified
5.65405e-08	0.410585	0.125	0.07	0.000880845	Anus	WHL22.159327	Sp-Lrrc23	leucine-rich repeat-containing protein 23 (LOC576979), mRNA	SPU_014810	protein binding	Leucine Rich repeats (2 copies); Leucine-rich repeat; Leucine rich repeat	Unclassified
6.21555e-08	0.295363	0.073	0.034	0.00096832	Anus	WHL22.625426	Sp-Nstrn	nicastrin (LOC583230), transcript variant X1, mRNA	SPU_019033	protein processing; integral component of membrane	Nicastrin small lobe; Nicastrin	Signaling_Notch
6.36252e-08	0.437759	0.154	0.094	0.000991217	Anus	WHL22.203148	WHL22.203148	tropomodulin-1 (LOC764366), partial mRNA	NA	NA	NA	NA
6.80507e-08	0.401591	0.352	0.267	0.00106016	Anus	WHL22.278154	SPU_022648; Sp-Ube2g1	ubiquitin-conjugating enzyme E2 G1 (LOC576843), mRNA	SPU_022648; SPU_026224	acid-amino acid ligase activity	Ubiquitin-conjugating enzyme	Ubiquitin_Modifier
9.51215e-08	0.371571	0.148	0.089	0.0014819	Anus	WHL22.561381	Sp-Nat11	N-alpha-acetyltransferase 40 (LOC577667), mRNA	SPU_006679	N-acetyltransferase activity	Acetyltransferase (GNAT) family; Cysteine-rich secretory protein family; Acetyltransferase (GNAT) domain	NA
9.54287e-08	0.289398	0.579	0.5	0.00148668	Anus	WHL22.119959	Sp-Anpep_1	aminopeptidase N (LOC578352), transcript variant X4, mRNA	SPU_023693	proteolysis; metallopeptidase activity; zinc ion binding	Peptidase family M1 domain; ERAP1-like C-terminal domain; Peptidase M1 N-terminal domain	Metalloprotease
9.75856e-08	0.3124	0.278	0.195	0.00152029	Anus	WHL22.262913	Sp-Oad_bp58	tetratricopeptide repeat protein 25 (LOC581183), transcript variant X4, mRNA	SPU_015625	protein binding	Tetratricopeptide repeat; Tetratricopeptide repeat; Tetratricopeptide repeat	Cytoskeleton_Dynein
9.85073e-08	0.400138	0.156	0.095	0.00153464	Anus	WHL22.477016	Sp-Ttl13; SPU_018448	tubulin polyglutamylase ttll6 (LOC584220), transcript variant X3, mRNA	SPU_018447; SPU_018448	cellular protein modification process	Tubulin-tyrosine ligase family; YheC/D like ATP-grasp; Sugar-transfer associated ATP-grasp	Ligase
1.06326e-07	0.301795	0.535	0.45	0.00165645	Anus	WHL22.437266	Sp-RshL3	radial spokehead (LOC373423), mRNA	SPU_014801	NA	Radial spokehead-like protein	Cytoskeleton_RadialSpoke
1.21638e-07	0.312479	0.069	0.032	0.001895	Anus	WHL22.244716	Sp-Spred	sprouty-related, EVH1 domain-containing protein 3 (LOC580515), mRNA	SPU_025676	multicellular organismal development; regulation of signal transduction; membrane	Sprouty protein (Spry); WH1 domain	NA
1.26214e-07	0.356214	0.115	0.064	0.00196628	Anus	WHL22.497021	WHL22.497021	uncharacterized LOC100894134 (LOC100894134), ncRNA	NA	NA	NA	NA
1.26293e-07	0.398239	0.048	0.019	0.00196752	Anus	WHL22.467252	Sp-Hypp_299	uncharacterized LOC100889305 (LOC100889305), mRNA	SPU_000353	scavenger receptor activity; membrane	WSC domain; Scavenger receptor cysteine-rich domain	NA
1.31183e-07	0.423999	0.278	0.203	0.0020437	Anus	WHL22.696624	Sp-Rib43A	RIB43A-like with coiled-coils protein 2 (LOC586351), mRNA	SPU_027579	NA	RIB43A	Cytoskeleton_MicrotubuleAssociated
1.33083e-07	0.300668	0.055	0.022	0.00207329	Anus	WHL22.27354	Sp-Hypp_1687	WW domain binding protein 1-like (LOC586779), mRNA	SPU_006898	NA	WW domain-binding protein 1	NA
1.4551e-07	0.394933	0.284	0.203	0.0022669	Anus	WHL22.639210	Sp-Z55	uncharacterized LOC105446562 (LOC105446562), ncRNA	SPU_014197	nucleic acid binding; metal ion binding	Zinc-finger double domain; C2H2-type zinc-finger domain; Zinc finger, C2H2 type	ZincFinger
1.45673e-07	0.377485	0.365	0.284	0.00226944	Anus	WHL22.364829	SPU_005437	protein SPATA45 homolog (LOC574952), mRNA	SPU_005437	NA	NA	NA
1.46588e-07	0.371538	0.165	0.103	0.0022837	Anus	WHL22.431394	Sp-Hypp_2039	uncharacterized LOC578741 (LOC578741), mRNA	SPU_012568	metabolic process; catalytic activity	NA	NA
1.60685e-07	0.385487	0.124	0.071	0.00250332	Anus	WHL22.671796	Sp-Gch1; SPU_021792	GTP cyclohydrolase 1 (LOC583737), mRNA	SPU_005285; SPU_021792	tetrahydrofolate biosynthetic process; GTP cyclohydrolase I activity; cytoplasm	GTP cyclohydrolase I	Hydrolase
1.70984e-07	0.265108	0.076	0.036	0.00266376	Anus	WHL22.55091	Sp-Atrx	transcriptional regulator ATRX homolog (LOC578567), mRNA	SPU_001388	nucleic acid binding; DNA binding; helicase activity; ATP binding	SNF2 family N-terminal domain; Cysteine Rich ADD domain; Helicase conserved C-terminal domain	NucleicAcid_Helicase
1.73528e-07	0.46844	0.245	0.176	0.00270339	Anus	WHL22.604751	SPU_008870	pituitary tumor-transforming gene 1 protein-interacting protein (LOC587142), transcript variant X1, mRNA	SPU_008870	NA	NA	NA
1.82005e-07	0.349019	0.096	0.05	0.00283546	Anus	WHL22.477689	SPU_016944	UPF0722 protein (LOC762545), mRNA	SPU_016944	NA	NA	NA
1.94015e-07	0.382	0.228	0.157	0.00302255	Anus	WHL22.376050	SPU_019958	coiled-coil domain-containing protein 153 (LOC100892368), mRNA	SPU_019958	NA	NA	NA
2.11537e-07	0.39042	0.174	0.112	0.00329554	Anus	WHL22.738808	WHL22.738808	uncharacterized LOC100888903 (LOC100888903), mRNA	NA	NA	NA	NA
2.12944e-07	0.471341	0.216	0.146	0.00331745	Anus	WHL22.49392	Sp-Ncam	neural cell adhesion molecule 1-like (LOC586418), mRNA	SPU_006370	protein binding	Immunoglobulin domain; Immunoglobulin I-set domain; Immunoglobulin domain	Adhesion_IgFN3Receptor
2.13492e-07	0.340816	0.265	0.187	0.00332599	Anus	WHL22.479724	Sp-Cobll	titin (LOC589781), transcript variant X4, mRNA	SPU_007437	NA	Cordon-bleu ubiquitin-like domain	Transferase
2.46178e-07	0.483857	0.212	0.144	0.0038352	Anus	WHL22.143520	Sp-Btg4	maternal B9.15 protein-like (LOC587987), mRNA	SPU_019385	NA	BTG family	Transcription_Regulation
2.61692e-07	0.444502	0.134	0.08	0.0040769	Anus	WHL22.124535	SPU_008266	intraflagellar transport protein 25 homolog (LOC764898), transcript variant X1, mRNA	SPU_008266	NA	NA	NA
2.70296e-07	0.376745	0.168	0.106	0.00421094	Anus	WHL22.290510	Sp-Mitosin; Sp-Odadc1L	centromere protein F (LOC592172), mRNA	SPU_013508; SPU_013509	NA	Cenp-F N-terminal domain; Septation ring formation regulator, EzrA	Chromosome_CentromereBinding
2.70497e-07	0.320387	0.067	0.031	0.00421407	Anus	WHL22.66601	Sp-St8sia3_1	ST8 alpha-N-acetyl-neuraminide alpha-2,8-sialyltransferase 8 (sia8), mRNA	SPU_012157	protein glycosylation; sialyltransferase activity; integral component of Golgi membrane	Glycosyltransferase family 29 (sialyltransferase)	Metabolism_Carbohydrate
2.76477e-07	0.315382	0.045	0.017	0.00430724	Anus	WHL22.171861	Sp-Lhfpl2	lipoma HMGIC fusion partner-like 2 protein (LOC576833), mRNA	SPU_008538	NA	Lipoma HMGIC fusion partner-like protein; PMP-22/EMP/MP20/Claudin tight junction	Unclassified
2.85192e-07	0.358071	0.405	0.323	0.00444301	Anus	WHL22.475623	SPU_019734	uncharacterized protein C9orf171 homolog (LOC574620), mRNA	SPU_019734	NA	Domain of unknown function (DUF4483)	NA
2.89217e-07	0.489731	0.268	0.197	0.00450571	Anus	WHL22.667590	Sp-Myl9	myosin regulatory light chain 12B (LOC592760), mRNA	SPU_001885	NA	EF hand; EF-hand domain; EF-hand domain pair	Cytoskeleton_Myosin
2.9154e-07	0.578153	0.493	0.457	0.00454191	Anus	WHL22.497183	Sp-Cfln	cofilin (LOC574611), mRNA	SPU_006172	actin filament depolymerization; actin binding; intracellular; actin cytoskeleton	Cofilin/tropomyosin-type actin-binding protein	Cytoskeleton_ActinBinding
3.13817e-07	0.372062	0.126	0.074	0.00488896	Anus	WHL22.518184	SPU_019414	leptin receptor gene-related protein (LOC579583), transcript variant X1, mRNA	SPU_019414	NA	Vacuolar protein sorting 55	Transport_VacuolarProteinSorting
3.2163e-07	0.373741	0.202	0.136	0.00501067	Anus	WHL22.737638	SPU_025490	uncharacterized LOC577613 (LOC577613), mRNA	SPU_025490	NA	NA	NA
3.35762e-07	0.263729	0.08	0.04	0.00523083	Anus	WHL22.28224	Sp-Pkg2	cGMP-dependent protein kinase 1 (LOC585077), transcript variant X3, mRNA	SPU_004964	protein phosphorylation; protein kinase activity; protein serine/threonine kinase activity; cGMP-dependent protein kinase activity; ATP binding; transferase activity; transferring phosphorus-containing groups	Protein kinase domain; Cyclic nucleotide-binding domain; Protein tyrosine kinase	Kinase_AGC
3.54506e-07	0.408714	0.166	0.106	0.00552284	Anus	WHL22.637546	Sp-Prkar2a	cyclic AMP-dependent protein kinase type II regulatory subunit (LOC373288), mRNA	SPU_018419	regulation of protein phosphorylation; cAMP-dependent protein kinase regulator activity; cAMP-dependent protein kinase complex	Cyclic nucleotide-binding domain; Regulatory subunit of type II PKA R-subunit	NA
3.5916e-07	0.340475	0.618	0.566	0.00559535	Anus	WHL22.675296	Sp-Actinin	alpha-actinin, sarcomeric (LOC592971), transcript variant X3, mRNA	SPU_020920	actin filament bundle assembly; actin crosslink formation; actin binding; calcium ion binding; protein binding; actin filament binding	Spectrin repeat; Calponin homology (CH) domain; Ca2+ insensitive EF hand	Cytoskeleton_ActinBinding
3.86014e-07	0.30496	0.096	0.051	0.00601372	Anus	WHL22.387632	Sp-Psat1_1; Sp-Psat1	phosphoserine aminotransferase (LOC580016), mRNA	SPU_008652; SPU_020138	metabolic process; catalytic activity; pyridoxal phosphate binding	Aminotransferase class-V	Transferase
3.97661e-07	0.30526	0.085	0.044	0.00619516	Anus	WHL22.68725	Sp-Dctn6	dynactin subunit 6 (LOC581558), mRNA	SPU_022756	dynactin complex	Bacterial transferase hexapeptide (six repeats)	Transferase
4.07614e-07	0.370551	0.25	0.177	0.00635021	Anus	WHL22.717117	Sp-Clspn2	nucleolin 2-like (LOC105437539), mRNA	SPU_006674	NA	NA	NA
4.1775e-07	0.287106	0.091	0.048	0.00650813	Anus	WHL22.717080	Sp-Gmfb	glia maturation factor beta (LOC100892742), transcript variant X3, mRNA	SPU_027603	actin binding; intracellular	Cofilin/tropomyosin-type actin-binding protein	NA
4.33829e-07	0.44893	0.153	0.096	0.00675862	Anus	WHL22.510905	Sp-Apob_1; Sp-Apob; Sp-Vtgn3	uncharacterized LOC580672 (LOC580672), mRNA	SPU_010738; SPU_015011; SPU_028683	lipid transport; lipid transporter activity	Domain of unknown function (DUF1943); Lipoprotein amino terminal region	NA
4.78152e-07	0.339205	0.081	0.041	0.00744914	Anus	WHL22.89141	Sp-Diaph2; Sp-Diaph	protein diaphanous homolog 2 (LOC592122), mRNA	SPU_010607; SPU_020879	actin filament organization; cell cycle; actin binding	Formin Homology 2 Domain	NA
4.89078e-07	0.342454	0.084	0.043	0.00761935	Anus	WHL22.478158	Sp-Ak7	adenylate kinase 7 (LOC576252), mRNA	SPU_010764	nucleobase-containing compound metabolic process; ATP binding; nucleobase-containing compound kinase activity	Dpy-30 motif; Adenylate kinase; AAA domain	Metabolism_Nucleotide
5.58419e-07	0.373469	0.23	0.161	0.0086996	Anus	WHL22.661740	SPU_025942	radial spoke head 1 homolog (LOC585190), mRNA	SPU_025942	NA	MORN repeat	Unclassified
5.66812e-07	0.307541	0.075	0.037	0.00883036	Anus	WHL22.519951	Sp-Rabl5	intraflagellar transport protein 22 homolog (LOC105444154), mRNA	SPU_023508	small GTPase mediated signal transduction; GTP binding	Ras of Complex, Roc, domain of DAPkinase; Ras family; ADP-ribosylation factor family	GTPase_Ras_Other
5.80674e-07	0.251806	0.068	0.032	0.00904633	Anus	WHL22.274990	SPU_002055	uncharacterized LOC763396 (LOC763396), mRNA	SPU_002055	NA	NA	NA
6.48801e-07	0.250819	0.057	0.025	0.0101077	Anus	WHL22.605564	Sp-IncenpL	inner centromere protein (LOC582213), mRNA	SPU_015416	NA	Inner centromere protein, ARK binding region	NA
6.52472e-07	0.291583	0.128	0.076	0.0101649	Anus	WHL22.476970	SPU_002611; Sp-Eph2; Sp-Eph_1; SPU_020895; Sp-Hypp_1003	protein enabled homolog (LOC576114), transcript variant X4, mRNA	SPU_002611; SPU_007845; SPU_010763; SPU_020895; SPU_020896	NA	WH1 domain	Unclassified
7.37574e-07	0.387958	0.162	0.104	0.0114907	Anus	WHL22.761240	SPU_016582; SPU_017442; Sp-Pcna	proliferating cell nuclear antigen (LOC765052), mRNA	SPU_016582; SPU_017442; SPU_023334	regulation of DNA replication; DNA binding; DNA polymerase processivity factor activity; PCNA complex	Proliferating cell nuclear antigen, C-terminal domain	DNA_ReplicationFactor
8.57549e-07	0.318859	0.085	0.045	0.0133598	Anus	WHL22.660042	Sp-Glur3	glutamate receptor 3 (LOC577098), mRNA	SPU_002787	ion transport; receptor activity; ionotropic glutamate receptor activity; ion channel activity; extracellular-glutamate-gated ion channel activity; membrane	Ligated ion channel L-glutamate- and glycine-binding site; Ligand-gated ion channel; Receptor family ligand binding region	NA
1.02495e-06	0.359759	0.286	0.215	0.0159677	Anus	WHL22.371928	SPU_017778	uncharacterized protein C9orf135 (LOC580840), mRNA	SPU_017778	NA	Domain of unknown function (DUF4572)	NA
1.15455e-06	0.349004	0.115	0.067	0.0179867	Anus	WHL22.171410	SPU_009026; Sp-Shark	tyrosine-protein kinase HTK16 (LOC752814), mRNA	SPU_009026; SPU_015545	protein binding	SH2 domain	Unclassified
1.21244e-06	0.377128	0.31	0.234	0.0188886	Anus	WHL22.657695	SPU_002584; Sp-Pf2L1; SPU_006235	growth arrest-specific protein 8 (LOC576676), mRNA	SPU_002584; SPU_003865; SPU_006235	NA	NA	NA
1.22932e-06	0.295318	0.182	0.12	0.0191516	Anus	WHL22.591475	Sp-Ndrk; SPU_021059	serine/threonine-protein kinase tricorner (LOC582923), transcript variant X2, mRNA	SPU_012503; SPU_021059	protein phosphorylation; protein kinase activity; protein serine/threonine kinase activity; ATP binding; transferase activity; transferring phosphorus-containing groups	Protein kinase domain; Protein tyrosine kinase; Haspin like kinase domain	Kinase_AGC
1.24661e-06	0.393767	0.214	0.15	0.019421	Anus	WHL22.16190	Sp-Akap14	A-kinase anchor protein 14 (LOC100892143), mRNA	SPU_011092	NA	28 kDa A-kinase anchor	NA
1.26725e-06	0.25504	0.055	0.024	0.0197425	Anus	WHL22.26720	Sp-Cap1_1	adenylyl cyclase-associated protein 1 (LOC764369), mRNA	SPU_009422	cytoskeleton organization; actin binding	Adenylate cyclase associated (CAP) N terminal	Lyase
1.31173e-06	0.309473	0.454	0.379	0.0204354	Anus	WHL22.442624	Sp-HH2az; Sp-Unk_41	histone H2 A.F/Z (H2A.F/Z), mRNA	SPU_024890; SPU_026501	NA	Core histone H2A/H2B/H3/H4; C-terminus of histone H2A	Histone_Variant
1.42223e-06	0.269288	0.048	0.02	0.0221569	Anus	WHL22.718234	Sp-Hypp_2495	acetylcholine receptor subunit delta (LOC584651), mRNA	SPU_020202	transport; ion transport; extracellular ligand-gated ion channel activity; membrane; integral component of membrane	Neurotransmitter-gated ion-channel transmembrane region; Neurotransmitter-gated ion-channel ligand binding domain	NA
1.42984e-06	0.413535	0.121	0.073	0.0222754	Anus	WHL22.203249	Sp-Hypp_3054	microtubule-associated protein 1B (LOC577548), transcript variant X3, mRNA	SPU_015408	NA	NA	NA
1.43183e-06	0.36016	0.126	0.076	0.0223064	Anus	WHL22.641171	Sp-C6orf103; Sp-Hypp_2050; SPU_013386; Sp-C6orf103L	androglobin (LOC754582), transcript variant X18, mRNA	SPU_007700; SPU_012795; SPU_013386; SPU_013387	oxygen transport; iron ion binding; oxygen binding; heme binding	Globin	NA
1.49665e-06	0.267878	0.059	0.027	0.0233164	Anus	WHL22.535257	Sp-Hmgb3	uncharacterized LOC578784 (LOC578784), mRNA	SPU_007096	NA	HMG (high mobility group) box; HMG-box domain	Unclassified
1.51659e-06	0.330801	0.108	0.062	0.023627	Anus	WHL22.590707	Sp-Pard6b	partitioning defective 6 homolog beta-like (LOC587966), mRNA	SPU_003986	protein binding	PDZ domain; PB1 domain; PDZ domain	NA
1.56557e-06	0.296849	0.579	0.54	0.02439	Anus	WHL22.442806	SPU_005826	uncharacterized LOC105447486 (LOC105447486), ncRNA	SPU_005826	NA	Putative mitochondrial precursor protein	Unclassified
1.57645e-06	0.350833	0.093	0.052	0.0245595	Anus	WHL22.265654	Sp-Pef1	retrovirus-related Pol polyprotein from transposon 412 (LOC577699), mRNA	SPU_017133	calcium ion binding	EF hand; EF-hand domain; EF-hand domain pair	Unclassified
1.61587e-06	0.320675	0.081	0.042	0.0251737	Anus	WHL22.660561	SPU_006503	neuronal calcium sensor 1-like (LOC589344), partial mRNA	SPU_006503	calcium ion binding	EF hand; EF-hand domain pair; EF-hand domain	Unclassified
1.62151e-06	0.314837	0.176	0.116	0.0252615	Anus	WHL22.232170	SPU_016156	uncharacterized LOC592629 (LOC592629), mRNA	SPU_016156	NA	NA	NA
1.87765e-06	0.34529	0.221	0.157	0.0292519	Anus	WHL22.374764	SPU_004558	uncharacterized LOC100892829 (LOC100892829), mRNA	SPU_004558	NA	Domain of unknown function (DUF4542)	NA
1.92037e-06	0.31278	0.108	0.062	0.0299174	Anus	WHL22.162585	Sp-Hypp_1283	trichohyalin (LOC580810), mRNA	SPU_000712	NA	NA	NA
1.97377e-06	0.262936	0.079	0.041	0.0307494	Anus	WHL22.731493	Sp-Go	guanine nucleotide-binding protein G(o) subunit alpha (LOC576911), transcript variant X4, mRNA	SPU_007553	GTP catabolic process; signal transduction; G-protein coupled receptor signaling pathway; adenylate cyclase-modulating G-protein coupled receptorsignaling pathway; GTPase activity; signal transducer activity; GTP binding; guanyl nucleotide binding; G-protein beta/gamma-subunit complex binding	G-protein alpha subunit; ADP-ribosylation factor family; Gtr1/RagA G protein conserved region	GTPase_Galpha
2.1722e-06	0.390725	0.419	0.36	0.0338407	Anus	WHL22.129947	SPU_012151	protein Flattop homolog (LOC574962), mRNA	SPU_012151	NA	NA	NA
2.18977e-06	0.256186	0.092	0.051	0.0341144	Anus	WHL22.32830	SPU_027697	vesicle transport through interaction with t-SNAREs homolog 1A (LOC592006), transcript variant X1, mRNA	SPU_027697	intracellular protein transport; vesicle-mediated transport; protein binding; membrane	Vesicle transport v-SNARE protein N-terminus; Snare region anchored in the vesicle membrane C-terminus	NA
2.35375e-06	0.287015	0.128	0.078	0.0366691	Anus	WHL22.684029	Sp-Ttll10L; Sp-Ttll10L_2	probable beta-tubulin polyglutamylase (LOC578816), mRNA	SPU_013744; SPU_013817	cellular protein modification process	Tubulin-tyrosine ligase family	Ligase
2.41582e-06	0.357758	0.178	0.119	0.0376361	Anus	WHL22.377347	Sp-Akt3; Sp-Akt	RAC-gamma serine/threonine-protein kinase (LOC582192), transcript variant X1, mRNA	SPU_006549; SPU_010805	protein phosphorylation; protein kinase activity; ATP binding; transferase activity; transferring phosphorus-containing groups	Protein kinase domain; Protein tyrosine kinase	Kinase_AGC
2.50466e-06	0.342155	0.083	0.044	0.0390202	Anus	WHL22.748665	Sp-Slc18a2	synaptic vesicular amine transporter (LOC580049), mRNA	SPU_006301	transmembrane transport; integral component of membrane	Major Facilitator Superfamily; Sugar (and other) transporter	Transporter_Monoamine
2.71645e-06	0.297441	0.15	0.095	0.0423195	Anus	WHL22.228774	Sp-Dic1	thioredoxin domain-containing protein 3 homolog (LOC581919), transcript variant X5, mRNA	SPU_007092	nucleoside diphosphate phosphorylation; GTP biosynthetic process; UTP biosynthetic process; CTP biosynthetic process; cell redox homeostasis; nucleoside diphosphate kinase activity; ATP binding	Nucleoside diphosphate kinase; Thioredoxin	Cytoskeleton_Dynein
2.96009e-06	0.255836	0.06	0.028	0.0461152	Anus	WHL22.12853	SPU_027978	NA	SPU_027978	NA	NA	NA
2.98936e-06	0.270715	0.057	0.027	0.0465712	Anus	WHL22.123215	SPU_020271	low-density lipoprotein receptor-related protein 4 (LOC100893842), mRNA	SPU_020271	NA	Low-density lipoprotein receptor repeat class B	NA
3.03506e-06	0.274564	0.599	0.55	0.0472832	Anus	WHL22.381478	Sp-Chd3	chromodomain-helicase-DNA-binding protein Mi-2 homolog (LOC753159), mRNA	SPU_023296	regulation of transcription; DNA-templated; nucleic acid binding; DNA binding; helicase activity; protein binding; ATP binding; zinc ion binding; hydrolase activity; acting on acid anhydrides; inphosphorus-containing anhydrides; nucleus	CHDCT2 (NUC038) domain; SNF2 family N-terminal domain; Domain of Unknown Function (DUF1086)	NucleicAcid_Helicase
3.13484e-06	0.3567	0.133	0.084	0.0488376	Anus	WHL22.438604	Sp-Fha	aprataxin and PNK-like factor (LOC583036), transcript variant X1, mRNA	SPU_004008	protein binding	PBZ domain; FHA domain	NA
3.40097e-06	0.303031	0.076	0.04	0.0529838	Anus	WHL22.201172	SPU_027670	storkhead-box protein 1-like (LOC100888346), mRNA	SPU_027670	NA	NA	NA
3.49779e-06	0.312873	0.185	0.126	0.0544921	Anus	WHL22.378664	SPU_022266	EF-hand calcium-binding domain-containing protein 2 (LOC578744), partial mRNA	SPU_022266	calcium ion binding	EF-hand domain pair; EF-hand domain; EF-hand domain	NA
3.51605e-06	0.312308	0.276	0.206	0.0547766	Anus	WHL22.634523	Sp-ThegL	testicular haploid expressed gene protein (LOC583297), mRNA	SPU_011786	NA	Testicular haploid expressed repeat	NA
3.58098e-06	0.286719	0.21	0.147	0.055788	Anus	WHL22.131608	Sp-Hypp_1772	myb-like protein X (LOC577952), mRNA	SPU_008203	regulation of microtubule polymerization or depolymerization	Stathmin family	NA
3.64612e-06	0.364911	0.197	0.139	0.0568029	Anus	WHL22.132210	SPU_002227; SPU_022385	protein pitchfork (LOC589981), mRNA	SPU_002227; SPU_022385	NA	NA	NA
4.04449e-06	0.409602	0.174	0.119	0.0630091	Anus	WHL22.88417	Sp-CopineC; Sp-CopineA; Sp-CopineB	copine-8 (LOC586076), mRNA	SPU_000229; SPU_009516; SPU_009517	protein binding	Copine; C2 domain; vWA found in TerF C terminus	Unclassified
4.18006e-06	0.452442	0.257	0.194	0.0651211	Anus	WHL22.368425	Sp-Z62	NA	SPU_012914	GTP catabolic process; signal transduction; small GTPase mediated signal transduction; protein transport; nucleic acid binding; GTP binding; metal ion binding; intracellular; membrane	Ras family; C2H2-type zinc-finger domain; Ras of Complex, Roc, domain of DAPkinase	ZincFinger
4.42239e-06	0.329579	0.325	0.256	0.0688964	Anus	WHL22.423682	Sp-Dazapi2	DAZ-associated protein 2 (LOC579894), transcript variant X2, mRNA	SPU_000242	NA	DAZ associated protein 2 (DAZAP2)	NA
4.51246e-06	0.373227	0.257	0.192	0.0702997	Anus	WHL22.467043	Sp-Id	protein extra-macrochaetae (LOC575247), mRNA	SPU_015374	negative regulation of transcription; DNA-templated; protein dimerization activity; nucleus; cytoplasm	Helix-loop-helix DNA-binding domain	TranscriptionFactor_bHLH
4.6195e-06	0.404152	0.421	0.351	0.0719672	Anus	WHL22.388135	Sp-Cdc14A; Sp-Cdc14A_1; SPU_028081	dual specificity protein phosphatase CDC14A (LOC576159), transcript variant X4, mRNA	SPU_015765; SPU_024659; SPU_028081	protein dephosphorylation; dephosphorylation; protein tyrosine phosphatase activity; protein tyrosine/serine/threonine phosphatase activity; phosphatase activity	Dual specificity protein phosphatase, N-terminal half; Dual specificity phosphatase, catalytic domain; Protein-tyrosine phosphatase	Phosphatase_Tyrosine
5.13418e-06	0.417132	0.129	0.08	0.0799853	Anus	WHL22.229694	Sp-Slc10a2_8; SPU_014137	ileal sodium/bile acid cotransporter (LOC592830), mRNA	SPU_014136; SPU_014137	sodium ion transport; bile acid:sodium symporter activity; membrane	Sodium Bile acid symporter family; SBF-like CPA transporter family (DUF4137); Membrane transport protein	Metabolism_InorganicIon
5.3697e-06	0.423695	0.132	0.084	0.0836545	Anus	WHL22.678307	SPU_010552; Sp-Ncoa4	nuclear receptor coactivator 4 (LOC585371), mRNA	SPU_010552; SPU_010857	NA	NA	NA
6.02021e-06	0.283512	0.069	0.036	0.0937889	Anus	WHL22.557504	Sp-Plekha1	pleckstrin homology domain-containing family A member 2 (LOC100888170), transcript variant X5, mRNA	SPU_003181	NA	PH domain; Pleckstrin homology domain; Pleckstrin homology domain	Hydrolase
6.09919e-06	0.419937	0.209	0.15	0.0950193	Anus	WHL22.682702	Sp-Ing4	inhibitor of growth protein 4 (LOC589170), mRNA	SPU_006666	negative regulation of cell proliferation; chromatin modification; histone acetylation; protein binding; zinc ion binding; nucleus; MOZ/MORF histone acetyltransferase complex	Inhibitor of growth proteins N-terminal histone-binding; PHD-finger	NA
6.26002e-06	0.306321	0.188	0.129	0.0975248	Anus	WHL22.718312	SPU_003555; SPU_014630	protein enhancer of sevenless 2B (LOC580900), mRNA	SPU_003555; SPU_014630	protein binding	SH2 domain; SH3 domain; Variant SH3 domain	Unclassified
6.69332e-06	0.412629	0.297	0.235	0.104275	Anus	WHL22.8022	SPU_022117; Sp-Ttrspn_22	tetraspanin-5 (LOC582219), mRNA	SPU_022117; SPU_027747	integral component of membrane	Tetraspanin family	Transmembrane
7.11396e-06	0.40387	0.238	0.179	0.110828	Anus	WHL22.343742	Sp-C2orf77L	coiled-coil domain-containing protein 173 (LOC582259), mRNA	SPU_004882	NA	Trichohyalin-plectin-homology domain	NA
7.26735e-06	0.277736	0.067	0.034	0.113218	Anus	WHL22.303722	Sp-Elovl6_1	cytochrome P450 4V2 (LOC579739), mRNA	SPU_004057	integral component of membrane	GNS1/SUR4 family	Metabolism_Lipid
7.75364e-06	0.27042	0.08	0.044	0.120794	Anus	WHL22.372752	Sp-Ankrd5	ankyrin repeat and EF-hand domain-containing protein 1 (LOC578993), mRNA	SPU_022268	calcium ion binding; protein binding	Ankyrin repeats (3 copies); Ankyrin repeats (many copies); Ankyrin repeats (many copies)	Unclassified
7.91023e-06	0.314518	0.093	0.053	0.123234	Anus	WHL22.699004	Sp-Spag8	sperm-associated antigen 8 (LOC575989), mRNA	SPU_025980	microtubule binding	NA	NA
7.92698e-06	0.333433	0.206	0.146	0.123494	Anus	WHL22.211896	Sp-Ttc16	tetratricopeptide repeat protein 16 (LOC587891), mRNA	SPU_010186	protein binding	Tetratricopeptide repeat; Tetratricopeptide repeat; TPR repeat	Unclassified
8.02507e-06	0.292803	0.079	0.043	0.125023	Anus	WHL22.294876	Sp-Pak(p21)ph	serine/threonine-protein kinase PAK 3 (LOC592256), mRNA	SPU_003534	NA	P21-Rho-binding domain	Cytoskeleton_Regulator
8.55161e-06	0.438359	0.153	0.102	0.133226	Anus	WHL22.99855	SPU_006476; Sp-Ergic3	endoplasmic reticulum-Golgi intermediate compartment protein 3 (LOC587222), mRNA	SPU_006476; SPU_006478	NA	NA	NA
8.73442e-06	0.326933	0.144	0.095	0.136073	Anus	WHL22.512909	Sp-Ift20	intraflagellar transport protein 20 homolog (LOC593465), mRNA	SPU_027227	NA	Intraflagellar transport complex B, subunit 20	NA
8.831e-06	0.338539	0.266	0.201	0.137578	Anus	WHL22.291184	SPU_020750	parathymosin (LOC100890576), mRNA	SPU_020750	NA	PCNA-associated factor histone like domain	NA
8.85894e-06	0.348641	0.157	0.106	0.138013	Anus	WHL22.6078	Sp-Hypp_1543; SPU_024470	leucine-rich repeat-containing protein 71 (LOC585585), transcript variant X14, mRNA	SPU_004774; SPU_024470	NA	Leucine Rich repeat	NA
9.39321e-06	0.30415	0.229	0.166	0.146337	Anus	WHL22.759807	Sp-Mns1; SPU_028268	meiosis-specific nuclear structural protein 1 (LOC590467), mRNA	SPU_027934; SPU_028268	NA	Trichohyalin-plectin-homology domain	NA
9.95246e-06	0.300106	0.435	0.37	0.155049	Anus	WHL22.325309	SPU_026491	uncharacterized LOC578532 (LOC578532), mRNA	SPU_026491	NA	Dpy-30 motif	Unclassified
1.02737e-05	0.298492	0.055	0.026	0.160054	Anus	WHL22.97958	Sp-Zmynd12	zinc finger MYND domain-containing protein 12 (LOC589832), mRNA	SPU_025528	protein binding	MYND finger; Tetratricopeptide repeat	NA
1.05522e-05	0.376513	0.1	0.059	0.164393	Anus	WHL22.16108	Sp-Ckip1	uncharacterized LOC589483 (LOC589483), mRNA	SPU_005856	cell cycle arrest; cyclin-dependent protein serine/threonine kinase inhibitoractivity; nucleus	Cyclin-dependent kinase inhibitor	CellCycle
1.10635e-05	0.253024	0.067	0.034	0.172358	Anus	WHL22.340405	Sp-Rab15; SPU_005273; SPU_023668	ras-related protein Rab-15 (LOC582060), mRNA	SPU_005272; SPU_005273; SPU_023668	GTP catabolic process; intracellular protein transport; nucleocytoplasmic transport; signal transduction; small GTPase mediated signal transduction; protein transport; GTPase activity; GTP binding; intracellular; membrane	Ras family; Ras of Complex, Roc, domain of DAPkinase; ADP-ribosylation factor family	GTPase_Ras_Rab
1.12061e-05	0.383342	0.264	0.2	0.17458	Anus	WHL22.472812	SPU_027981	high mobility group 1 protein (HMG1), mRNA	SPU_027981	NA	HMG (high mobility group) box; HMG-box domain; HMG (high mobility group) box 5	Unclassified
1.22348e-05	0.30162	0.071	0.038	0.190606	Anus	WHL22.569598	Sp-SwiL	AT-rich interactive domain-containing protein 1A (LOC580818), transcript variant X2, mRNA	SPU_023530	DNA binding; binding; intracellular	SWI/SNF-like complex subunit BAF250/Osa; ARID/BRIGHT DNA binding domain	NucleicAcid_Binding
1.22912e-05	0.267876	0.081	0.045	0.191485	Anus	WHL22.738083	SPU_003830	gamma-gliadin (LOC575734), transcript variant X2, mRNA	SPU_003830	NA	NA	NA
1.31143e-05	0.993282	0.517	0.445	0.204308	Anus	WHL22.432902	SPU_027098	retinol-binding protein 2 (LOC592294), mRNA	SPU_027098	NA	Lipocalin / cytosolic fatty-acid binding protein family	NA
1.4101e-05	0.344918	0.099	0.059	0.21968	Anus	WHL22.60826	Sp-Hypp_3036; Sp-SmtnL	smoothelin (LOC756222), transcript variant X4, mRNA	SPU_018957; SPU_018958	NA	NA	NA
1.65206e-05	0.322571	0.052	0.025	0.257375	Anus	WHL22.170171	SPU_003116	centriole, cilia and spindle-associated protein (LOC585814), mRNA	SPU_003116	NA	Centriole, cilia and spindle-associated	NA
1.81702e-05	0.268574	0.459	0.389	0.283073	Anus	WHL22.195956	Sp-Sumo	small ubiquitin-related modifier 3 (LOC594186), mRNA	SPU_018833	protein binding	Ubiquitin-2 like Rad60 SUMO-like; Ubiquitin family	Hydrolase
1.97025e-05	0.328364	0.116	0.073	0.306945	Anus	WHL22.555990	Sp-Fank1; SPU_017465	fibronectin type 3 and ankyrin repeat domains 1 protein (LOC581834), mRNA	SPU_013919; SPU_017465	protein binding	Ankyrin repeats (3 copies); Ankyrin repeat; Ankyrin repeats (many copies)	Unclassified
2.1077e-05	0.294796	0.077	0.043	0.328359	Anus	WHL22.64710	Sp-Fermth3	fermitin family homolog 2 (LOC579736), transcript variant X2, mRNA	SPU_002374	NA	FERM central domain; Kindlin-2 N-terminal domain; PH domain	NA
2.11e-05	0.27009	0.606	0.568	0.328718	Anus	WHL22.79658	Sp-Sdc	syndecan (Sdc), mRNA	SPU_003402	cytoskeletal protein binding; membrane	Syndecan domain	Adhesion_Proteoglycan
2.39743e-05	0.321674	0.31	0.243	0.373495	Anus	WHL22.342126	SPU_020863	DPY30 domain-containing protein 1 (LOC592523), mRNA	SPU_020863	NA	Dpy-30 motif	Unclassified
2.40186e-05	0.271973	0.081	0.046	0.374186	Anus	WHL22.428445	Sp-Ptpn9; Sp-Ptpn9_1	tyrosine-protein phosphatase non-receptor type 9 (LOC764213), transcript variant X2, mRNA	SPU_000776; SPU_019984	protein dephosphorylation; dephosphorylation; protein tyrosine phosphatase activity; phosphatase activity	Protein-tyrosine phosphatase; CRAL/TRIO domain; Divergent CRAL/TRIO domain	Phosphatase_Tyrosine
2.43336e-05	0.310182	0.105	0.065	0.379092	Anus	WHL22.669859	Sp-Cir	corepressor interacting with RBPJ 1 (LOC589977), transcript variant X1, mRNA	SPU_021778	nucleic acid binding; zinc ion binding	N-terminal domain of CBF1 interacting co-repressor CIR; Zinc knuckle	Unclassified
2.484e-05	0.289422	0.172	0.119	0.386982	Anus	WHL22.761126	Sp-C4orf47	UPF0602 protein C4orf47 homolog (LOC591073), mRNA	SPU_018018	NA	Domain of unknown function (DUF4586)	NA
2.61332e-05	0.303591	0.308	0.242	0.407129	Anus	WHL22.725223	Sp-Banf1	barrier-to-autointegration factor (LOC582971), mRNA	SPU_007111	DNA binding	Barrier to autointegration factor	Unclassified
2.83038e-05	0.287534	0.144	0.096	0.440944	Anus	WHL22.510742	Sp-Tle1/Groucho; Sp-Groucho	transducin-like enhancer protein 4 (LOC587506), transcript variant X1, mRNA	SPU_017807; SPU_018692	protein binding	Groucho/TLE N-terminal Q-rich domain	Unclassified
2.93438e-05	0.383825	0.225	0.17	0.457148	Anus	WHL22.661888	Sp-Pra1L	PRA1 family protein 2 (LOC576089), mRNA	SPU_000184	NA	PRA1 family protein	NA
2.95654e-05	0.251198	0.115	0.072	0.460599	Anus	WHL22.45389	Sp-Hypp_695; Sp-Hypp_83	microtubule-associated protein futsch (LOC100893512), transcript variant X2, mRNA	SPU_012833; SPU_012879	NA	PTHB1 N-terminus	NA
2.97505e-05	0.283712	0.104	0.064	0.463483	Anus	WHL22.721270	SPU_003481	intraflagellar transport protein 43 homolog A (LOC763202), mRNA	SPU_003481	NA	NA	NA
3.01341e-05	0.274192	0.218	0.16	0.469459	Anus	WHL22.525885	Sp-Hypp_1585; Sp-CacTta1Hs	two pore calcium channel protein 1 (LOC582914), transcript variant X3, mRNA	SPU_005494; SPU_014334	protein binding	SH3 domain; Variant SH3 domain; Variant SH3 domain	Unclassified
3.05485e-05	0.35438	0.181	0.13	0.475915	Anus	WHL22.769472	Sp-C1orf173L	glutamate-rich protein 3 (LOC590109), transcript variant X3, mRNA	SPU_020097	NA	Domain of unknown function (DUF4590); Leucine Rich repeat	NA
3.1001e-05	0.324048	0.352	0.287	0.482965	Anus	WHL22.181380	Sp-Uxs1_1; SPU_019702	UDP-glucuronic acid decarboxylase 1 (LOC753648), mRNA	SPU_013637; SPU_019702	cellular metabolic process; catalytic activity; coenzyme binding	GDP-mannose 4,6 dehydratase; NAD dependent epimerase/dehydratase family	Isomerase
3.11405e-05	0.403716	0.178	0.127	0.485138	Anus	WHL22.227998	Sp-Xrra1L; SPU_002505; Sp-Xrra1L_1	X-ray radiation resistance-associated protein 1 (LOC584905), mRNA	SPU_001672; SPU_002505; SPU_020898	protein binding	Leucine rich repeat; Leucine Rich repeats (2 copies)	Unclassified
3.39378e-05	0.300039	0.101	0.062	0.528717	Anus	WHL22.536654	Sp-Slc7a8; Sp-Lec7a6_9; Sp-Slc7a6_8	Y+L amino acid transporter 2 (LOC585434), transcript variant X1, mRNA	SPU_002429; SPU_009252; SPU_023311	amino acid transmembrane transport; amino acid transmembrane transporter activity; membrane	Amino acid permease; Amino acid permease	Metabolism_AminoAcid
3.51907e-05	0.257608	0.093	0.056	0.548236	Anus	WHL22.185333	Sp-Rbph	dynein light chain roadblock-type 2 (LOC584012), mRNA	SPU_003137	NA	Roadblock/LC7 domain	Cytoskeleton_Dynein
3.57247e-05	0.255767	0.092	0.055	0.556555	Anus	WHL22.548185	Sp-RalA	ras-related protein Ral-A (LOC578571), mRNA	SPU_017972	GTP catabolic process; intracellular protein transport; nucleocytoplasmic transport; signal transduction; small GTPase mediated signal transduction; protein transport; GTPase activity; GTP binding; intracellular; membrane	Ras family; Ras of Complex, Roc, domain of DAPkinase; ADP-ribosylation factor family	GTPase_Ras_Ras
3.68422e-05	0.332276	0.095	0.057	0.573965	Anus	WHL22.393089	Sp-Cdc2l1; Sp-Cdc2l1_1	cyclin-dependent kinase 11B (LOC764563), mRNA	SPU_016748; SPU_017385	protein phosphorylation; protein kinase activity; protein serine/threonine kinase activity; ATP binding; transferase activity; transferring phosphorus-containing groups	Protein kinase domain; Protein tyrosine kinase; Kinase-like	CellCycle
3.68896e-05	0.279201	0.047	0.022	0.574704	Anus	WHL22.259279	Sp-My1d/My1e	myosin I gamma (LOC373223), transcript variant X2, mRNA	SPU_014397	motor activity; protein binding; ATP binding; myosin complex	Myosin head (motor domain); Unconventional myosin tail, actin- and lipid-binding	Cytoskeleton_Myosin
3.70094e-05	0.335458	0.123	0.079	0.576569	Anus	WHL22.697137	Sp-Hypp_917	cilia- and flagella-associated protein 99 (LOC584073), mRNA	SPU_018566	NA	NA	NA
3.79257e-05	0.279053	0.076	0.043	0.590844	Anus	WHL22.19353	Sp-Siat7e; SPU_027941	tax1-binding protein 3 (LOC100888315), mRNA	SPU_024949; SPU_027941	protein glycosylation; protein binding; sialyltransferase activity	Glycosyltransferase family 29 (sialyltransferase); PDZ domain; PDZ domain	Metabolism_Carbohydrate
3.94222e-05	0.346546	0.12	0.077	0.614159	Anus	WHL22.749037	Sp-Ap2a1; SPU_007864	AP-2 complex subunit alpha-2 (LOC592072), transcript variant X2, mRNA	SPU_004963; SPU_007864	intracellular protein transport; vesicle-mediated transport; membrane coat; clathrin adaptor complex	Alpha adaptin AP2, C-terminal domain; Adaptin C-terminal domain	NA
4.01318e-05	0.279559	0.125	0.082	0.625214	Anus	WHL22.735506	Sp-Parp3	poly [ADP-ribose] polymerase 3 (LOC579954), transcript variant X1, mRNA	SPU_027340	protein ADP-ribosylation; NAD+ ADP-ribosyltransferase activity	Poly(ADP-ribose) polymerase catalytic domain; Poly(ADP-ribose) polymerase, regulatory domain; WGR domain	NA
4.06631e-05	0.282544	0.253	0.192	0.63349	Anus	WHL22.767290	SPU_007262	forkhead box protein J2 (LOC100889858), mRNA	SPU_007262	regulation of transcription; DNA-templated; sequence-specific DNA binding transcription factor activity; sequence-specific DNA binding	Forkhead domain	TranscriptionFactor_Forkhead
4.07332e-05	0.387424	0.394	0.34	0.634583	Anus	WHL22.673823	SPU_003459; Sp-Brd; SPU_016632; Sp-Brd2	bromodomain-containing protein 2 (LOC100892105), transcript variant X4, mRNA	SPU_003459; SPU_006720; SPU_016632; SPU_018831	protein binding	Bromodomain	Unclassified
4.39597e-05	0.274813	0.115	0.073	0.684848	Anus	WHL22.584105	Sp-Chmp2a; Sp-Chmp2a_1	charged multivesicular body protein 2a (LOC574910), mRNA	SPU_026634; SPU_028016	protein transport	Snf7	Unclassified
4.44317e-05	0.275537	0.158	0.109	0.692201	Anus	WHL22.529863	Sp-Smc1L1; Sp-Smc1L1_1	structural maintenance of chromosomes protein 1A (LOC580943), transcript variant X1, mRNA	SPU_021629; SPU_026628	chromosome organization; protein binding; ATP binding; chromosome	RecF/RecN/SMC N terminal domain; SMC proteins Flexible Hinge Domain; AAA domain, putative AbiEii toxin, Type IV TA system	CellCycle
4.5504e-05	0.310799	0.08	0.046	0.708907	Anus	WHL22.492398	SPU_004029; SPU_004035; SPU_018568; Sp-Snx27	sorting nexin-27 (LOC574892), partial mRNA	SPU_004029; SPU_004035; SPU_018568; SPU_020802	NA	NA	NA
4.66706e-05	0.276642	0.142	0.096	0.727082	Anus	WHL22.479718	Sp-Spag6	sperm-associated antigen 6 (LOC589479), mRNA	SPU_025787	binding; protein binding	Armadillo/beta-catenin-like repeat; HEAT repeats; non-SMC mitotic condensation complex subunit 1	Unclassified
4.68303e-05	0.286093	0.137	0.092	0.72957	Anus	WHL22.507992	Sp-Mek	dual specificity mitogen-activated protein kinase kinase 1 (LOC576066), transcript variant X1, mRNA	SPU_021504	protein phosphorylation; protein kinase activity; protein serine/threonine kinase activity; ATP binding; transferase activity; transferring phosphorus-containing groups	Protein kinase domain; Protein tyrosine kinase	Fertilization
4.74646e-05	0.310897	0.096	0.059	0.739451	Anus	WHL22.581603	Sp-Samd1L	histone acetyltransferase KAT6B (LOC100893490), mRNA	SPU_004942	protein binding	SAM domain (Sterile alpha motif); PHD-finger	NA
4.79879e-05	0.318834	0.129	0.085	0.747603	Anus	WHL22.316666	WHL22.316666	protein sprouty homolog 3-like (LOC752296), transcript variant X2, mRNA	NA	NA	NA	NA
4.90712e-05	0.2972	0.103	0.064	0.76448	Anus	WHL22.57773	SPU_012744	methyltransferase-like protein 7A (LOC100890870), mRNA	SPU_012744	metabolic process; methyltransferase activity	Methyltransferase domain; Methyltransferase domain; Methyltransferase domain	Transferase
5.29143e-05	0.347036	0.268	0.21	0.824351	Anus	WHL22.135677	Sp-Flot1	flotillin-1 (LOC586889), mRNA	SPU_019691	NA	SPFH domain / Band 7 family; Flotillin	Unclassified
5.67833e-05	0.272164	0.324	0.263	0.884627	Anus	WHL22.393136	Sp-Hypp_387; Sp-Hypp_1460	histone-lysine N-methyltransferase SETD1B (LOC591398), transcript variant X4, mRNA	SPU_003522; SPU_003523	NA	NA	NA
5.87766e-05	0.35559	0.35	0.297	0.91568	Anus	WHL22.323955	SPU_004585	myb-like protein X (LOC578897), mRNA	SPU_004585	NA	NA	NA
5.96635e-05	0.259254	0.249	0.188	0.929497	Anus	WHL22.360754	WHL22.360754	annexin A7 (LOC100888638), mRNA	NA	NA	NA	NA
5.98067e-05	0.275974	0.075	0.043	0.931729	Anus	WHL22.235342	Sp-C20orf3	adipocyte plasma membrane-associated protein (LOC578075), transcript variant X1, mRNA	SPU_002510	biosynthetic process; strictosidine synthase activity	Strictosidine synthase; SMP-30/Gluconolactonase/LRE-like region	Ligase
6.00715e-05	0.413549	0.292	0.235	0.935854	Anus	WHL22.519961	Sp-Mnk2; Sp-Mnk	Mnk1 protein (LOC575733), transcript variant X1, mRNA	SPU_002418; SPU_006947	protein phosphorylation; protein kinase activity; protein serine/threonine kinase activity; ATP binding; transferase activity; transferring phosphorus-containing groups	Protein kinase domain; Protein tyrosine kinase	Kinase_CMGC
6.07015e-05	0.281075	0.579	0.544	0.945669	Anus	WHL22.473298	Sp-Vamp1	vesicle-associated membrane protein (VAMP), mRNA	SPU_015335	vesicle-mediated transport; integral component of membrane	Synaptobrevin	Nervous_SynapticVesicleRelease
6.2586e-05	0.356208	0.257	0.201	0.975028	Anus	WHL22.519136	Sp-Kras	GTPase KRas (LOC578859), mRNA	SPU_010221	GTP catabolic process; signal transduction; small GTPase mediated signal transduction; protein transport; GTP binding; intracellular; membrane	Ras family	GTPase_Ras_Ras
6.33224e-05	0.292286	0.097	0.06	0.9865	Anus	WHL22.668572	WHL22.668572	PAX-interacting protein 1 (LOC580489), mRNA	NA	NA	NA	NA
6.44522e-05	0.253454	0.088	0.053	1	Anus	WHL22.721131	Sp-St6L	ST8 alpha-N-acetyl-neuraminide alpha-2,8-sialyltransferase 3 (LOC100144872), transcript variant X1, mRNA	SPU_027363	protein glycosylation; sialyltransferase activity	Glycosyltransferase family 29 (sialyltransferase)	Metabolism_Carbohydrate
6.76288e-05	0.30677	0.149	0.103	1	Anus	WHL22.119492	Sp-Slc34a2	sodium-dependent phosphate transport protein 2C (LOC576137), transcript variant X1, mRNA	SPU_003240	sodium-dependent phosphate transport; sodium-dependent phosphate transmembrane transporter activity; membrane	Na+/Pi-cotransporter	NA
7.21512e-05	0.294404	0.105	0.067	1	Anus	WHL22.305780	SPU_010327	uncharacterized LOC752722 (LOC752722), mRNA	SPU_010327	NA	FAM183A and FAM183B related	NA
7.62193e-05	0.36027	0.116	0.076	1	Anus	WHL22.621003	Sp-C6orf199L	adenylate kinase 9 (LOC588475), transcript variant X4, mRNA	SPU_019556	nucleobase-containing compound metabolic process; nucleotide binding; ATP binding; nucleoside-triphosphatase activity; nucleobase-containing compound kinase activity	Adenylate kinase; AAA domain; ATPase family associated with various cellular activities (AAA)	Metabolism_Nucleotide
7.70606e-05	0.418711	0.245	0.196	1	Anus	WHL22.686494	Sp-Gipc1	PDZ domain-containing protein GIPC1 (LOC578541), mRNA	SPU_008907	protein binding	PDZ domain	Unclassified
8.15541e-05	0.30915	0.193	0.14	1	Anus	WHL22.446246	Sp-Ccdc92	coiled-coil domain-containing protein 92 (LOC584662), mRNA	SPU_002738	NA	Coiled-coil domain of unknown function	NA
8.16118e-05	0.250164	0.095	0.058	1	Anus	WHL22.680610	Sp-Ccdc42	coiled-coil domain-containing protein 42 homolog (LOC578832), mRNA	SPU_018986	NA	Domain of unknown function (DUF4200)	NA
8.25926e-05	0.29752	0.154	0.108	1	Anus	WHL22.728214	Sp-Ddm36L	protogenin B (LOC763790), mRNA	SPU_004328	protein binding	Fibronectin type III domain; Immunoglobulin domain; Immunoglobulin I-set domain	Adhesion_IgFN3Receptor
8.82136e-05	0.309492	0.196	0.144	1	Anus	WHL22.241394	Sp-Wdr60	transposon Tf2-1 polyprotein (LOC100893111), mRNA	SPU_000243	protein binding	NA	Unclassified
9.08379e-05	0.295795	0.113	0.074	1	Anus	WHL22.97131	Sp-Mgam_3	sucrase-isomaltase, intestinal (LOC584897), mRNA	SPU_023772	carbohydrate metabolic process; catalytic activity; carbohydrate binding	N-terminal barrel of NtMGAM and CtMGAM, maltase-glucoamylase; Trefoil (P-type) domain	NA
9.64327e-05	0.298376	0.192	0.142	1	Anus	WHL22.208155	Sp-Ube2s; SPU_021499	ubiquitin-conjugating enzyme E2 S-like (LOC577922), mRNA	SPU_005257; SPU_021499	acid-amino acid ligase activity	Ubiquitin-conjugating enzyme	Ubiquitin_Modifier
0.000104479	0.339895	0.182	0.133	1	Anus	WHL22.448005	SPU_005905	uncharacterized LOC105444344 (LOC105444344), transcript variant X3, mRNA	SPU_005905	NA	NA	NA
0.000105869	0.316743	0.154	0.11	1	Anus	WHL22.179516	SPU_002653; Sp-MyXVIII; Sp-Myo18a_3	unconventional myosin-XVIIIa (LOC762889), mRNA	SPU_002653; SPU_003881; SPU_027305	motor activity; ATP binding; myosin complex	Myosin head (motor domain)	Cytoskeleton_Cytokinesis
0.000140697	0.351213	0.148	0.104	1	Anus	WHL22.139582	Sp-Skp1	S-phase kinase-associated protein 1 (LOC594639), transcript variant X1, mRNA	SPU_024507	ubiquitin-dependent protein catabolic process	Skp1 family, dimerisation domain; Skp1 family, tetramerisation domain	CellCycle
0.000141097	0.267826	0.116	0.077	1	Anus	WHL22.99813	Sp-Srpk1L; Sp-Srpk2	SRSF protein kinase 3 (LOC581333), mRNA	SPU_002645; SPU_021552	protein phosphorylation; protein kinase activity; ATP binding; transferase activity; transferring phosphorus-containing groups	Protein kinase domain	Kinase_CMGC
0.00014398	0.260507	0.093	0.058	1	Anus	WHL22.528434	Sp-KinsC	calmodulin-binding carboxy-terminal kinesin (LOC373208), mRNA	SPU_009400	NA	Microtubule binding	Cytoskeleton_Kinesin
0.00014891	0.264225	0.342	0.282	1	Anus	WHL22.700700	SPU_005646; SPU_011989; Sp-Ccdc19; SPU_020236	cilia- and flagella-associated protein 45 (LOC591735), mRNA	SPU_005646; SPU_011989; SPU_014083; SPU_020236	NA	Trichohyalin-plectin-homology domain	NA
0.000152268	0.267607	0.073	0.043	1	Anus	WHL22.217970	Sp-Fam92a	protein FAM92A1 (LOC590644), transcript variant X1, mRNA	SPU_026885	NA	FAM92 protein	Homolog-of-gene-with-unknown-function
0.00016307	0.277214	0.161	0.115	1	Anus	WHL22.432951	Sp-Serrp15	uncharacterized protein DDB_G0284459 (LOC577686), transcript variant X1, mRNA	SPU_007081	NA	NA	NA
0.000164272	0.325096	0.136	0.094	1	Anus	WHL22.470507	Sp-Ahi1	jouberin (LOC100892609), mRNA	SPU_017308	NA	NA	NA
0.000165565	0.302755	0.129	0.088	1	Anus	WHL22.13878	Sp-Nek10_1	serine/threonine-protein kinase Nek10 (LOC591209), mRNA	SPU_023408	NA	NA	CellCycle
0.000166224	0.276013	0.154	0.109	1	Anus	WHL22.565040	Sp-Ckap1	tubulin-folding cofactor B (LOC575442), mRNA	SPU_004863	protein binding	Ubiquitin-like domain; CAP-Gly domain	Cytoskeleton_Associated
0.000167993	0.326717	0.28	0.227	1	Anus	WHL22.547171	Sp-CfhL-1	complement factor H (LOC584476), transcript variant X2, mRNA	SPU_014340	NA	Sushi repeat (SCR repeat)	Unclassified
0.000169221	0.278661	0.144	0.101	1	Anus	WHL22.64703	Sp-Abcb4a	ATP-binding cassette, sub-family B (MDR/TAP), member 4 (abcb4), mRNA	SPU_007014	transport; transmembrane transport; nucleotide binding; ATP binding; ATPase activity; nucleoside-triphosphatase activity; ATPase activity; coupled to transmembrane movement ofsubstances; integral component of membrane	ABC transporter transmembrane region; ABC transporter; RecF/RecN/SMC N terminal domain	Defensome_ABCTransporter
0.000174716	0.273991	0.257	0.201	1	Anus	WHL22.241011	Sp-Ubn2	ubinuclein-2 (LOC579948), transcript variant X1, mRNA	SPU_000322	NA	Ubinuclein conserved middle domain; HPC2 and ubinuclein domain	NA
0.000186581	0.252534	0.077	0.046	1	Anus	WHL22.336897	Sp-Efcab7; Sp-Efcab7-2	EF-hand calcium-binding domain-containing protein 7 (LOC584722), mRNA	SPU_000810; SPU_001295	calcium ion binding	EF-hand domain pair; EF hand; EF-hand domain	CalciumToolkit_CalciumBinding
0.000189366	0.250139	0.052	0.028	1	Anus	WHL22.524899	Sp-Rab35	ras-related protein Rab-35 (LOC575255), transcript variant X2, mRNA	SPU_009027	GTP catabolic process; intracellular protein transport; nucleocytoplasmic transport; signal transduction; small GTPase mediated signal transduction; protein transport; GTPase activity; GTP binding; intracellular; membrane	Ras family; Ras of Complex, Roc, domain of DAPkinase; ADP-ribosylation factor family	GTPase_Ras_Rab
0.000214676	0.275104	0.152	0.108	1	Anus	WHL22.331545	Sp-Lbr	delta(14)-sterol reductase (LOC581447), transcript variant X2, mRNA	SPU_012630	oxidation-reduction process; oxidoreductase activity; acting on the CH-CH group of donors;NAD or NADP as acceptor; membrane	Ergosterol biosynthesis ERG4/ERG24 family; Lamin-B receptor of TUDOR domain	NA
0.000215004	0.277434	0.185	0.137	1	Anus	WHL22.155370	Sp-C14orf45	basal body-orientation factor 1 (LOC578125), mRNA	SPU_010492	NA	Domain of unknown function (DUF4515)	NA
0.000234141	0.261915	0.095	0.06	1	Anus	WHL22.644522	SPU_018965	uncharacterized LOC580808 (LOC580808), mRNA	SPU_018965	NA	NA	NA
0.000253239	0.319807	0.216	0.167	1	Anus	WHL22.265005	Sp-Sepw1	uncharacterized LOC100892501 (LOC100892501), ncRNA	SPU_026490	cell redox homeostasis; selenium binding	Rdx family	NA
0.000274191	0.303127	0.079	0.048	1	Anus	WHL22.388354	WHL22.388354	leucine-rich repeat extensin-like protein 5 (LOC100891383), partial mRNA	NA	NA	NA	NA
0.000286342	0.331046	0.055	0.03	1	Anus	WHL22.34874	Sp-Ccdc83	coiled-coil domain-containing protein 83 (LOC584368), transcript variant X2, mRNA	SPU_002775	NA	NA	NA
0.000290011	0.252959	0.146	0.104	1	Anus	WHL22.682558	Sp-Ube2e	ubiquitin-conjugating enzyme E2 E1 (LOC586388), transcript variant X3, mRNA	SPU_007522	acid-amino acid ligase activity	Ubiquitin-conjugating enzyme	Ubiquitin_Modifier
0.000299717	0.270345	0.213	0.161	1	Anus	WHL22.282889	Sp-MyIs4	myosin II (LOC373225), mRNA	SPU_024055	motor activity; ATP binding; myosin complex	Myosin head (motor domain); Myosin N-terminal SH3-like domain	Cytoskeleton_Myosin
0.000314424	0.272424	0.067	0.039	1	Anus	WHL22.533636	Sp-Mapkapk2/3	MAP kinase-activated protein kinase 2 (LOC582861), mRNA	SPU_020465	protein phosphorylation; protein kinase activity; protein serine/threonine kinase activity; ATP binding; transferase activity; transferring phosphorus-containing groups	Protein kinase domain; Protein tyrosine kinase	Fertilization
0.000314813	0.280732	0.129	0.09	1	Anus	WHL22.479761	Sp-Rsb66L	uncharacterized protein C9orf9 homolog (LOC590733), mRNA	SPU_014364	NA	Sperm acrosome-associated protein 9	NA
0.000373687	0.276065	0.205	0.158	1	Anus	WHL22.547466	Sp-Hypp_1006	neurofilament heavy polypeptide (LOC579862), mRNA	SPU_020958	NA	NA	NA
0.000380993	0.251192	0.084	0.053	1	Anus	WHL22.161803	Sp-Pgls; Sp-Pgls_1	6-phosphogluconolactonase (LOC587057), mRNA	SPU_002490; SPU_002491	carbohydrate metabolic process; pentose-phosphate shunt; 6-phosphogluconolactonase activity	Glucosamine-6-phosphate isomerases/6-phosphogluconolactonase	Metabolism_Carbohydrate
0.000396788	0.30489	0.149	0.108	1	Anus	WHL22.570082	Sp-Rbbp4	histone-binding protein RBBP4 (LOC579451), transcript variant X2, mRNA	SPU_026263	protein binding	Histone-binding protein RBBP4 or subunit C of CAF1 complex; WD domain, G-beta repeat	Unclassified
0.000407874	0.270367	0.238	0.188	1	Anus	WHL22.393851	SPU_007671	enkurin (LOC578858), mRNA	SPU_007671	NA	Calmodulin-binding	NA
0.000410516	0.265327	0.14	0.099	1	Anus	WHL22.325705	SPU_012624	FK506-binding nuclear protein-like (LOC580803), mRNA	SPU_012624	NA	NA	NA
0.000421869	0.298922	0.109	0.074	1	Anus	WHL22.141450	SPU_009749	protein-methionine sulfoxide oxidase mical2 (LOC100890355), mRNA	SPU_009749	NA	NA	NA
0.000423741	0.529375	0.43	0.404	1	Anus	WHL22.260666	WHL22.260666	profilin (Coel1), mRNA	NA	NA	NA	NA
0.00042742	0.35535	0.318	0.272	1	Anus	WHL22.583759	Sp-RhoA	ras homolog gene family, member C-like (LOC585398), transcript variant X1, mRNA	SPU_011029	GTP catabolic process; intracellular protein transport; nucleocytoplasmic transport; signal transduction; small GTPase mediated signal transduction; protein transport; GTPase activity; GTP binding; intracellular; membrane	Ras family; Ras of Complex, Roc, domain of DAPkinase; ADP-ribosylation factor family	GTPase_Ras_Rho
0.000519693	0.27053	0.105	0.071	1	Anus	WHL22.4747	Sp-Arl2l1l	ADP-ribosylation factor-like protein 13B (LOC591340), mRNA	SPU_020641	intracellular protein transport; small GTPase mediated signal transduction; GTP binding; intracellular	ADP-ribosylation factor family; G-protein alpha subunit; Ras family	GTPase_Ras_Arf
0.000522172	0.257148	0.04	0.02	1	Anus	WHL22.490240	Sp-Itih	inter-alpha-trypsin inhibitor heavy chain H2 (LOC582064), mRNA	SPU_012005	NA	von Willebrand factor type A domain; Vault protein inter-alpha-trypsin domain; von Willebrand factor type A domain	NA
0.000535495	0.26018	0.136	0.097	1	Anus	WHL22.336404	Sp-Atp6ap1	uncharacterized LOC589255 (LOC589255), mRNA	SPU_012695	ATP hydrolysis coupled proton transport; proton-transporting ATP synthase activity; rotationalmechanism; proton-transporting ATPase activity; rotationalmechanism; proton-transporting V-type ATPase; V1 domain	Vacuolar ATP synthase subunit S1 (ATP6S1)	Unclassified
0.00055998	0.276068	0.177	0.134	1	Anus	WHL22.361002	SPU_010735	UPF0472 protein C16orf72 homolog (LOC574996), mRNA	SPU_010735	NA	Domain of unknown function (DUF4588)	NA
0.000567224	0.25108	0.113	0.078	1	Anus	WHL22.95067	Sp-Skap2	src kinase-associated phosphoprotein 2-A (LOC580191), mRNA	SPU_002122	protein binding	PH domain; SH3 domain; Variant SH3 domain	NA
0.000596265	0.276589	0.226	0.178	1	Anus	WHL22.387684	Sp-Hypp_1205	uncharacterized LOC587576 (LOC587576), mRNA	SPU_027515	NA	Testis-specific gene 13 protein	NA
0.000685887	0.259173	0.065	0.04	1	Anus	WHL22.99441	WHL22.99441	major facilitator superfamily domain-containing protein 4-B-like (LOC100890611), mRNA	NA	NA	NA	NA
0.000697073	0.29831	0.292	0.244	1	Anus	WHL22.420899	Sp-Ccdc37	coiled-coil domain-containing protein 37 (LOC581889), mRNA	SPU_021034	NA	Domain of unknown function (DUF4200)	NA
0.000700384	0.275808	0.182	0.138	1	Anus	WHL22.529849	Sp-Iqca1; Sp-Iqca1L	IQ and AAA domain-containing protein 1 (LOC575263), mRNA	SPU_013295; SPU_026632	protein binding; ATP binding	ATPase family associated with various cellular activities (AAA)	ATPase
0.000729475	0.280366	0.348	0.299	1	Anus	WHL22.8481	Sp-Camk1	calcium/calmodulin-dependent protein kinase type 1D (LOC582789), partial mRNA	SPU_002105	protein phosphorylation; protein kinase activity; protein serine/threonine kinase activity; ATP binding; transferase activity; transferring phosphorus-containing groups	Protein kinase domain; Protein tyrosine kinase; Kinase-like	CalciumToolkit
0.000787699	0.348517	0.185	0.143	1	Anus	WHL22.63575	Sp-Ap2m1; Sp-Hypp_3006	AP-2 complex subunit mu (LOC576205), mRNA	SPU_006196; SPU_027146	NA	Adaptor complexes medium subunit family; Clathrin adaptor complex small chain	NA
0.000805442	0.308912	0.268	0.222	1	Anus	WHL22.523709	Sp-Pacrg	parkin coregulated gene protein homolog (LOC586307), mRNA	SPU_004619	binding	Parkin co-regulated protein	Chaperone
0.00101075	0.291759	0.342	0.302	1	Anus	WHL22.692671	Sp-Sfrs3	probable splicing factor, arginine/serine-rich 6 (LOC582113), transcript variant X1, mRNA	SPU_008919	nucleotide binding; nucleic acid binding; zinc ion binding	RNA recognition motif. (a.k.a. RRM, RBD, or RNP domain); Zinc knuckle	NA
0.00101192	0.288173	0.257	0.211	1	Anus	WHL22.344765	Sp-Iqcg	IQ domain-containing protein G (LOC580012), mRNA	SPU_027893	protein binding	NA	NA
0.0010451	0.270788	0.072	0.046	1	Anus	WHL22.602094	Sp-Rab27	ras-related protein Rab-27A (LOC584529), transcript variant X1, mRNA	SPU_020852	GTP catabolic process; intracellular protein transport; nucleocytoplasmic transport; signal transduction; small GTPase mediated signal transduction; protein transport; GTPase activity; GTP binding; intracellular; membrane	Ras family; Ras of Complex, Roc, domain of DAPkinase; ADP-ribosylation factor family	GTPase_Ras_Rab
0.00110321	0.271801	0.068	0.042	1	Anus	WHL22.361346	Sp-Tbc1d10b	cylicin-1 (LOC592776), mRNA	SPU_020180	regulation of Rab GTPase activity; Rab GTPase activator activity	Rab-GTPase-TBC domain	NA
0.0011095	0.295847	0.261	0.213	1	Anus	WHL22.204028	Sp-Rab10l; SPU_013928; Sp-Rab10	rab10 GTPase homolog SUrab10 (LOC373419), transcript variant X2, mRNA	SPU_002316; SPU_013928; SPU_013929	GTP catabolic process; signal transduction; small GTPase mediated signal transduction; protein transport; GTP binding; intracellular; membrane	Ras family; Ras of Complex, Roc, domain of DAPkinase	GTPase_Ras_Rab
0.00130525	0.259418	0.063	0.038	1	Anus	WHL22.627166	Sp-Arl2l1	ADP-ribosylation factor-like protein 13B (LOC588058), mRNA	SPU_019558	intracellular protein transport; small GTPase mediated signal transduction; GTP binding; intracellular	ADP-ribosylation factor family; G-protein alpha subunit; Ras family	GTPase_Ras_Arf
0.00133696	0.286237	0.164	0.125	1	Anus	WHL22.87433	WHL22.87433	centrosome and spindle pole-associated protein 1 (LOC764794), mRNA	NA	NA	NA	NA
0.00136232	0.318116	0.344	0.299	1	Anus	WHL22.520943	Sp-Anp32bL	acidic leucine-rich nuclear phosphoprotein 32 family member B (LOC581523), transcript variant X1, mRNA	SPU_001511	protein binding	Leucine Rich repeats (2 copies); Leucine-rich repeat; Leucine rich repeat	Unclassified
0.00138934	0.347067	0.112	0.08	1	Anus	WHL22.221549	Sp-Tmed4	transmembrane emp24 domain-containing protein 4 (LOC579294), transcript variant X1, mRNA	SPU_021144	transport; integral component of membrane	emp24/gp25L/p24 family/GOLD	Unclassified
0.00157756	0.344986	0.318	0.278	1	Anus	WHL22.171970	Sp-Ino80d	INO80 complex subunit D (LOC582717), transcript variant X1, mRNA	SPU_003614	NA	Potential DNA-binding domain	NA
0.00171054	0.264409	0.121	0.088	1	Anus	WHL22.438595	SPU_008440	actin-related protein 2/3 complex subunit 5-like protein (LOC762971), mRNA	SPU_008440	regulation of actin filament polymerization; cytoskeleton	ARP2/3 complex 16 kDa subunit (p16-Arc)	Cytoskeleton_Cytokinesis
0.00177431	0.282023	0.073	0.047	1	Anus	WHL22.624705	SPU_012006; Sp-Alk4-5-7_1; Sp-Alk4-5-7; Sp-TfpiL	TGF-beta receptor type-1 (LOC593908), mRNA	SPU_012006; SPU_016079; SPU_028066; SPU_030138	transmembrane receptor protein serine/threonine kinaseactivity; ubiquitin-protein ligase activity; transforming growth factor beta-activated receptoractivity; membrane	HECT-domain (ubiquitin-transferase)	Unclassified
0.0017763	0.269039	0.027	0.013	1	Anus	WHL22.224604	Sp-Apoa1bp	NAD(P)H-hydrate epimerase (LOC588386), transcript variant X2, mRNA	SPU_011305	NA	YjeF-related protein N-terminus	Unclassified
0.00186783	0.296878	0.103	0.072	1	Anus	WHL22.531157	Sp-Alk3-6	bone morphogenetic protein receptor type-1B (LOC592872), transcript variant X2, mRNA	SPU_016272	protein phosphorylation; transmembrane receptor protein serine/threonine kinasesignaling pathway; protein kinase activity; protein serine/threonine kinase activity; transmembrane receptor protein serine/threonine kinaseactivity; receptor signaling protein serine/threonine kinaseactivity; transforming growth factor beta-activated receptoractivity; ATP binding; transferase activity; transferring ph…	Protein tyrosine kinase; Protein kinase domain; Transforming growth factor beta type I GS-motif	Kinase_TKL
0.00217149	0.256466	0.145	0.108	1	Anus	WHL22.224817	Sp-Lztf1; Sp-Lztf1_1	leucine zipper transcription factor-like protein 1 (LOC753088), transcript variant X2, mRNA	SPU_000424; SPU_004844	NA	Leucine zipper	TranscriptionFactor_bzip
0.00224325	0.292407	0.15	0.115	1	Anus	WHL22.767484	SPU_015600	uncharacterized protein ZMYM6NB-like (LOC587408), mRNA	SPU_015600	NA	NA	NA
0.00225858	0.307975	0.156	0.12	1	Anus	WHL22.318085	Sp-Jun	transcription factor AP-1-like (LOC588294), mRNA	SPU_003102	regulation of transcription; DNA-templated; DNA binding; sequence-specific DNA binding transcription factoractivity; sequence-specific DNA binding; nucleus	Jun-like transcription factor; bZIP transcription factor; bZIP Maf transcription factor	Signaling_TGFB_SmadInteract
0.00232592	0.279021	0.107	0.076	1	Anus	WHL22.658177	Sp-Apba1; SPU_008420; SPU_027063; Sp-Apba1_1	protein lin-10 (LOC574607), mRNA	SPU_008419; SPU_008420; SPU_027063; SPU_027064	protein binding	Phosphotyrosine interaction domain (PTB/PID)	Unclassified
0.00246126	0.341647	0.212	0.174	1	Anus	WHL22.329949	Sp-Pacsin2	protein kinase C and casein kinase substrate in neurons protein 1 (LOC576050), transcript variant X3, mRNA	SPU_012386	protein binding	Fes/CIP4, and EFC/F-BAR homology domain; SH3 domain; Variant SH3 domain	Kinase_AGC
0.00247176	0.256414	0.249	0.203	1	Anus	WHL22.494583	SPU_012881; Sp-Yap1	transcriptional coactivator YAP1 (LOC584590), transcript variant X2, mRNA	SPU_012881; SPU_027559	protein binding	FAM181	NA
0.00252636	0.266499	0.138	0.104	1	Anus	WHL22.568858	Sp-Mll4L; Sp-Trx2; Sp-Mll1L	uncharacterized LOC579728 (LOC579728), mRNA	SPU_015420; SPU_015421; SPU_022485	DNA binding; protein binding; zinc ion binding	PHD-finger; CXXC zinc finger domain	NA
0.00262647	0.260052	0.108	0.077	1	Anus	WHL22.182622	SPU_004438	uncharacterized LOC578543 (LOC578543), mRNA	SPU_004438	NA	NA	NA
0.0026656	0.296246	0.141	0.107	1	Anus	WHL22.485754	Sp-Ccdc11	cilia- and flagella-associated protein 53 (LOC586508), mRNA	SPU_010728	NA	Trichohyalin-plectin-homology domain	NA
0.00272245	0.272928	0.164	0.128	1	Anus	WHL22.569	WHL22.569	protein LKAAEAR1 (LOC100888691), transcript variant X1, mRNA	NA	NA	NA	NA
0.00273035	0.345172	0.166	0.131	1	Anus	WHL22.478806	Sp-Nefl	nuclear intermediate filament protein (LOC373247), mRNA	SPU_002219	structural molecule activity; nuclear inner membrane; lamin filament; intermediate filament	Intermediate filament protein; Lamin Tail Domain	NA
0.00279576	0.269494	0.226	0.186	1	Anus	WHL22.720056	Sp-Vps4b	vacuolar protein sorting-associated protein 4B (LOC579763), transcript variant X1, mRNA	SPU_019426	nucleotide binding; ATP binding; nucleoside-triphosphatase activity	ATPase family associated with various cellular activities (AAA); Vps4 C terminal oligomerisation domain; MIT (microtubule interacting and transport) domain	Transport_VacuolarProteinSorting
0.00285078	0.257652	0.186	0.147	1	Anus	WHL22.722389	Sp-Fbp1	fructose-1,6-bisphosphatase 1 (LOC588688), transcript variant X1, mRNA	SPU_016377	carbohydrate metabolic process; fructose 1;6-bisphosphate 1-phosphatase activity; phosphoric ester hydrolase activity	Fructose-1-6-bisphosphatase, N-terminal domain	Metabolism_Carbohydrate
0.00319062	0.273191	0.112	0.082	1	Anus	WHL22.769812	Sp-Efcab5	EF-hand calcium-binding domain-containing protein 5 (LOC588946), mRNA	SPU_003919	calcium ion binding	EF hand; EF-hand domain; EF-hand domain pair	CalciumToolkit_CalciumBinding
0.003414	0.256928	0.129	0.097	1	Anus	WHL22.344768	Sp-Iqcg	IQ domain-containing protein G (LOC580012), mRNA	SPU_027893	protein binding	NA	NA
0.00352677	0.321023	0.226	0.188	1	Anus	WHL22.195471	Sp-Pabpn1	polyadenylate-binding protein 2 (LOC594592), mRNA	SPU_028828	nucleotide binding; nucleic acid binding	RNA recognition motif. (a.k.a. RRM, RBD, or RNP domain)	Signaling_TGFB_SmadInteract
0.00369362	0.273338	0.1	0.072	1	Anus	WHL22.557008	Sp-Chmp6	charged multivesicular body protein 6 (LOC577320), mRNA	SPU_019157	protein transport	Snf7	Unclassified
0.0039862	0.256442	0.104	0.075	1	Anus	WHL22.684592	SPU_002386	UPF0728 protein (LOC579400), mRNA	SPU_002386	NA	Uncharacterised protein family UPF0728	NA
0.00405705	0.281968	0.12	0.089	1	Anus	WHL22.623576	SPU_016369; Sp-Ccdc146	coiled-coil domain-containing protein 146 (LOC589815), mRNA	SPU_016369; SPU_019304	NA	NA	NA
0.00449245	0.31746	0.1	0.072	1	Anus	WHL22.78158	Sp-Mst	serine/threonine-protein kinase 4 (LOC576378), transcript variant X5, mRNA	SPU_003403	protein phosphorylation; signal transduction; protein kinase activity; protein serine/threonine kinase activity; ATP binding; transferase activity; transferring phosphorus-containing groups	Protein kinase domain; Protein tyrosine kinase; C terminal SARAH domain of Mst1	Kinase_STE
0.00457252	0.274168	0.31	0.273	1	Anus	WHL22.732595	SPU_022167; Sp-Lis1	lissencephaly-1 homolog (LOC582170), transcript variant X1, mRNA	SPU_022167; SPU_026860	protein binding	WD domain, G-beta repeat	Unclassified
0.00466569	0.315592	0.072	0.048	1	Anus	WHL22.433365	Sp-Mvp; Sp-Mvp	major vault protein (mvp), mRNA	SPU_000881; SPU_007085	protein binding	Major Vault Protein repeat domain; Shoulder domain; Major Vault Protein repeat domain	NA
0.00469736	0.258833	0.218	0.179	1	Anus	WHL22.293709	SPU_023297	disks large-associated protein 5 (LOC574582), mRNA	SPU_023297	NA	NA	NA
0.0054718	0.290177	0.248	0.213	1	Anus	WHL22.307289	WHL22.307289	guanine nucleotide-binding protein G(q) alpha subunit (gnaq), mRNA	NA	NA	NA	NA
0.00586069	0.288105	0.073	0.05	1	Anus	WHL22.514751	Sp-Hypp_2417	uncharacterized LOC592260 (LOC592260), mRNA	SPU_019044	NA	CXC domain of E3 ubiquitin-protein ligase MSL2; zinc RING finger of MSL2	NA
0.00606183	0.277512	0.073	0.05	1	Anus	WHL22.289883	Sp-Ugt1L_11	UDP-glucuronosyltransferase 2C1 (LOC100889303), mRNA	SPU_015343	translation; metabolic process; structural constituent of ribosome; transferase activity; transferring hexosyl groups; ribosome	UDP-glucoronosyl and UDP-glucosyl transferase; Ribosomal protein S10p/S20e; Glycosyltransferase family 28 C-terminal domain	Defensome_ReductiveConjugativeBiotransformation
0.00625414	0.29892	0.093	0.067	1	Anus	WHL22.651538	Sp-Hydin-3; Sp-Cyp27L	hydrocephalus-inducing protein homolog (LOC576233), mRNA	SPU_003506; SPU_024836	NA	Flagellar-associated PapD-like	NA
0.00641792	0.276567	0.076	0.053	1	Anus	WHL22.585406	SPU_020225	Williams-Beuren syndrome chromosomal region 27 protein (LOC576139), transcript variant X3, mRNA	SPU_020225	NA	Methyltransferase domain; Methyltransferase domain; Methyltransferase domain	Transferase
0.00747328	0.302672	0.202	0.166	1	Anus	WHL22.229763	Sp-Tpx2L1; Sp-Tpx2L2	targeting protein for Xklp2 homolog (LOC593807), mRNA	SPU_008221; SPU_022897	mitosis; spindle; microtubule	Cell cycle regulated microtubule associated protein; Targeting protein for Xklp2 (TPX2)	Cytoskeleton_MicrotubuleAssociated
0.00855345	0.270423	0.115	0.087	1	Anus	WHL22.235132	Sp-Kctd10	BTB/POZ domain-containing adapter for CUL3-mediated RhoA degradation protein 3 (LOC593241), transcript variant X1, mRNA	SPU_004220	protein homooligomerization; protein binding	BTB/POZ domain	Metabolism_InorganicIon
0.00897104	0.281388	0.144	0.114	1	Anus	WHL22.321925	Sp-Arih1	E3 ubiquitin-protein ligase arih1 (LOC579288), transcript variant X2, mRNA	SPU_024445	protein binding; zinc ion binding	IBR domain, a half RING-finger domain; Zinc finger, C3HC4 type (RING finger)	NA
3.61736e-40	0.831492	1	1	5.63548e-36	Intestine (2)	WHL22.55201	Sp-Mt1	metallothionein a (MTa), misc_RNA	SPU_017989	metal ion binding	Metallothionein	Defensome_MetalDetoxification
2.94885e-28	0.563683	0.994	0.973	4.59402e-24	Intestine (2)	WHL22.424734	Sp-Thymbh	thymosin beta (LOC373484), misc_RNA	SPU_026031	cytoskeleton organization; actin cytoskeleton organization; sequestering of actin monomers; actin binding; cytoplasm	Thymosin beta-4 family	Unclassified
3.91082e-24	1.07681	0.541	0.224	6.09267e-20	Intestine (2)	WHL22.610819	Sp-Hypp_2144	uncharacterized LOC762660 (LOC762660), mRNA	SPU_014379	NA	Mpp10 protein	NA
7.21031e-20	0.30444	0.012	0	1.12329e-15	Intestine (2)	WHL22.348685	SPU_010658	neuronal acetylcholine receptor subunit alpha-10 (LOC100892033), mRNA	SPU_010658	transport; ion transport; extracellular ligand-gated ion channel activity; membrane; integral component of membrane	Neurotransmitter-gated ion-channel ligand binding domain	NA
2.17424e-13	0.680064	0.826	0.653	3.38725e-09	Intestine (2)	WHL22.521616	SPU_019863	calmodulin-beta (LOC591437), mRNA	SPU_019863	calcium ion binding	EF hand; EF-hand domain pair; EF-hand domain	Unclassified
1.21257e-12	0.838243	0.744	0.61	1.88906e-08	Intestine (2)	WHL22.191727	SPU_025193	submandibular gland secretory Glx-rich protein CB (LOC591840), transcript variant X3, mRNA	SPU_025193	NA	NA	NA
1.36571e-12	0.343545	0.017	0.001	2.12763e-08	Intestine (2)	WHL22.166666	Sp-Dgkb_1	diacylglycerol kinase beta (LOC580494), transcript variant X4, mRNA	SPU_014574	NA	NA	NA
6.97189e-12	0.643621	0.076	0.013	1.08615e-07	Intestine (2)	WHL22.222972	Sp-Hypp_2943	NA	SPU_028248	NA	NA	NA
1.4712e-11	0.706781	0.785	0.697	2.29198e-07	Intestine (2)	WHL22.441611	SPU_013629	developmentally-regulated ectodermal protein (LOC753066), ncRNA	SPU_013629	NA	NA	NA
3.37463e-11	0.773568	0.692	0.527	5.25734e-07	Intestine (2)	WHL22.39103	Sp-Pdcd6ip_2	galectin-3-binding protein B-like (LOC584637), mRNA	SPU_009210	scavenger receptor activity; protein binding; membrane	Scavenger receptor cysteine-rich domain; ALIX V-shaped domain binding to HIV	Unclassified
3.82235e-11	0.529289	0.866	0.771	5.95484e-07	Intestine (2)	WHL22.521547	Sp-Calm1	calmodulin-A-like (LOC105443934), mRNA	SPU_005033	calcium ion binding	EF hand; EF-hand domain pair; EF-hand domain pair	CalciumToolkit
7.64669e-11	0.837775	0.384	0.203	1.19128e-06	Intestine (2)	WHL22.252878	SPU_017985	fibropellin-3 (LOC585594), transcript variant X2, mRNA	SPU_017985	NA	Avidin family	NA
1.55233e-10	0.250069	0.035	0.003	2.41837e-06	Intestine (2)	WHL22.303689	Sp-Fn3f_20	protein NDNF (LOC756348), transcript variant X1, mRNA	SPU_002531	protein binding	Uncharacterised conserved protein (DUF2369); Fibronectin type III domain	Adhesion_Atypical
3.08839e-10	0.745246	0.715	0.585	4.8114e-06	Intestine (2)	WHL22.2927	Sp-Rbp1b	uncharacterized LOC574837 (LOC574837), mRNA	SPU_019317	transport; transporter activity; lipid binding	Lipocalin / cytosolic fatty-acid binding protein family; Lipocalin / cytosolic fatty-acid binding protein family	Metabolism_Lipid
4.11453e-10	0.763257	0.901	0.87	6.41002e-06	Intestine (2)	WHL22.255462	Sp-Ars_1	arylsulfatase (ARS), mRNA	SPU_023353	metabolic process; catalytic activity; sulfuric ester hydrolase activity	Sulfatase; C-terminal region of aryl-sulfatase; Type I phosphodiesterase / nucleotide pyrophosphatase	Hydrolase
4.24758e-10	0.655109	0.872	0.806	6.6173e-06	Intestine (2)	WHL22.250134	Sp-H1-0	histone H1-delta (LOC373353), mRNA	SPU_028135	nucleosome assembly; DNA binding; nucleosome; nucleus	linker histone H1 and H5 family	Histone_Variant
4.65279e-10	0.259145	0.047	0.006	7.24859e-06	Intestine (2)	WHL22.118140	Sp-SoxD1; Sp-Sox6L	transcription factor Sox-6 (LOC588182), mRNA	SPU_004217; SPU_027251	NA	HMG (high mobility group) box; HMG-box domain	Nervous_TF
2.80178e-09	0.88464	0.459	0.299	4.36489e-05	Intestine (2)	WHL22.323955	SPU_004585	myb-like protein X (LOC578897), mRNA	SPU_004585	NA	NA	NA
1.57686e-08	0.482309	0.855	0.799	0.000245659	Intestine (2)	WHL22.54099	WHL22.54099	histone H2 A.F/Z (H2A.F/Z), mRNA	NA	NA	NA	NA
2.11025e-08	0.628283	0.669	0.553	0.000328756	Intestine (2)	WHL22.381478	Sp-Chd3	chromodomain-helicase-DNA-binding protein Mi-2 homolog (LOC753159), mRNA	SPU_023296	regulation of transcription; DNA-templated; nucleic acid binding; DNA binding; helicase activity; protein binding; ATP binding; zinc ion binding; hydrolase activity; acting on acid anhydrides; inphosphorus-containing anhydrides; nucleus	CHDCT2 (NUC038) domain; SNF2 family N-terminal domain; Domain of Unknown Function (DUF1086)	NucleicAcid_Helicase
2.83838e-08	0.346709	0.041	0.006	0.000442192	Intestine (2)	WHL22.136498	Sp-C20orf26L	cilia- and flagella-associated protein 61 (LOC578546), mRNA	SPU_018537	NA	Domain of unknown function (DUF4821)	NA
3.58603e-08	0.404906	0.035	0.004	0.000558667	Intestine (2)	WHL22.20926	Sp-Ngfffap	myoactive neuropeptide NGFFFamide gene (LOC752998), transcript variant X1, mRNA	SPU_030074	neurohypophyseal hormone activity; extracellular region	Neurohypophysial hormones, C-terminal Domain	Nervous_NeuropeptideRelated
6.47294e-08	0.700866	0.436	0.28	0.00100842	Intestine (2)	WHL22.361343	Sp-Pan2	uncharacterized LOC581850 (LOC581850), mRNA	SPU_006410	signal transduction; regulation of apoptotic process; protein binding; intracellular	Death domain	ImmuneSystem_Signal
1.41872e-07	0.796987	0.517	0.394	0.00221022	Intestine (2)	WHL22.288460	Sp-CplcaIIIb	actin, cytoskeletal 3B (LOC100890099), mRNA	SPU_009433	NA	Actin	Cytoskeleton_Actin
1.65901e-07	0.944811	0.221	0.106	0.00258458	Intestine (2)	WHL22.224833	SPU_020991	uncharacterized LOC587107 (LOC587107), mRNA	SPU_020991	NA	Domain of unknown function (DUF4562)	NA
3.1026e-07	0.485437	0.041	0.007	0.00483354	Intestine (2)	WHL22.374860	SPU_027537	protein rolling stone (LOC754845), mRNA	SPU_027537	NA	NA	NA
5.32373e-07	0.85881	0.279	0.156	0.00829384	Intestine (2)	WHL22.145405	Sp-Dnl1	DNA ligase 1 (LOC752989), mRNA	SPU_016791	DNA replication; DNA repair; DNA recombination; DNA ligation involved in DNA repair; DNA binding; DNA ligase activity; DNA ligase (ATP) activity; ATP binding	DNA ligase N terminus; ATP dependent DNA ligase domain; ATP dependent DNA ligase C terminal region	Ligase
5.90871e-07	0.486999	0.541	0.392	0.00920519	Intestine (2)	WHL22.418503	Sp-Glipr2L	uncharacterized LOC100892542 (LOC100892542), transcript variant X3, mRNA	SPU_011892	extracellular region	Cysteine-rich secretory protein family	NA
7.86827e-07	0.773834	0.116	0.041	0.012258	Intestine (2)	WHL22.275006	Sp-Atad5	ATPase family AAA domain-containing protein 5 (LOC100892842), mRNA	SPU_002054	nucleotide binding; ATP binding; nucleoside-triphosphatase activity	ATPase family associated with various cellular activities (AAA)	ATPase
9.81875e-07	0.409585	0.837	0.786	0.0152966	Intestine (2)	WHL22.16181	Sp-Profilin	profilin (Coel1), mRNA	SPU_020197	NA	Profilin	Cytoskeleton_ActinBinding
1.44497e-06	0.626619	0.674	0.575	0.0225112	Intestine (2)	WHL22.514146	Sp-Dlc4	dynein light chain 4, axonemal (LOC589737), mRNA	SPU_004377	microtubule-based process; microtubule associated complex	Dynein light chain type 1	Cytoskeleton_Dynein
1.69972e-06	0.389623	0.029	0.004	0.02648	Intestine (2)	WHL22.40034	Sp-Fxr/Lxr	oxysterols receptor LXR-alpha-like (LOC105446081), mRNA	SPU_027598	regulation of transcription; DNA-templated; steroid hormone mediated signaling pathway; DNA binding; sequence-specific DNA binding transcription factoractivity; steroid hormone receptor activity; thyroid hormone receptor activity; nucleus	Ligand-binding domain of nuclear hormone receptor	Defensome_ReceptorTF
2.68135e-06	0.257895	0.029	0.004	0.0417727	Intestine (2)	WHL22.450633	Sp-Ttc3L; Sp-Ttc3; Sp-Hypp_291	uncharacterized LOC592552 (LOC592552), mRNA	SPU_024521; SPU_024524; SPU_028713	protein binding	NA	NA
2.79937e-06	0.563749	0.076	0.022	0.0436114	Intestine (2)	WHL22.584609	Sp-Hypp_3013	uncharacterized LOC100891487 (LOC100891487), mRNA	SPU_006344	NA	NA	NA
2.92606e-06	0.547203	0.076	0.022	0.0455851	Intestine (2)	WHL22.27430	Sp-Dpd1L_1	dipeptidase 1 (LOC592585), mRNA	SPU_023330	proteolysis; metalloexopeptidase activity; dipeptidyl-peptidase activity; dipeptidase activity	Membrane dipeptidase (Peptidase family M19)	Metalloprotease
3.43963e-06	0.611569	0.715	0.618	0.0535859	Intestine (2)	WHL22.417635	Sp-Spec1	Spec 1a protein (SPEC1), mRNA	SPU_007452	calcium ion binding	EF hand; EF-hand domain pair; EF-hand domain	Unclassified
4.66812e-06	0.309029	0.878	0.883	0.0727246	Intestine (2)	WHL22.389060	Sp-14-3-3e	14-3-3 epsilon (LOC581376), mRNA	SPU_003825	protein domain specific binding	14-3-3 protein	NA
5.24013e-06	0.511072	0.674	0.552	0.0816359	Intestine (2)	WHL22.475090	SPU_010342	uncharacterized LOC589921 (LOC589921), transcript variant X3, mRNA	SPU_010342	NA	NA	NA
7.67311e-06	0.274717	0.035	0.006	0.119539	Intestine (2)	WHL22.230282	Sp-Usp48b	ubiquitin carboxyl-terminal hydrolase 48 (LOC586323), partial mRNA	SPU_008736	ubiquitin-dependent protein catabolic process; ubiquitinyl hydrolase activity	Ubiquitin carboxyl-terminal hydrolase; Ubiquitin carboxyl-terminal hydrolase	Hydrolase
9.99981e-06	0.684661	0.506	0.387	0.155787	Intestine (2)	WHL22.513910	SPU_017724	uncharacterized LOC753221 (LOC753221), ncRNA	SPU_017724	NA	NA	NA
1.02869e-05	0.713043	0.25	0.142	0.16026	Intestine (2)	WHL22.470027	SPU_018931; Sp-AhnakL	vesicle-associated protein-like (LOC580388), transcript variant X2, mRNA	SPU_018931; SPU_018932	NA	NA	NA
1.06078e-05	0.785718	0.32	0.205	0.165259	Intestine (2)	WHL22.291184	SPU_020750	parathymosin (LOC100890576), mRNA	SPU_020750	NA	PCNA-associated factor histone like domain	NA
1.07826e-05	0.725565	0.134	0.057	0.167982	Intestine (2)	WHL22.642075	Sp-Cdxl; Sp-Cdx	caudal type homeobox 1 (LOC584191), mRNA	SPU_019656; SPU_024715	regulation of transcription; DNA-templated; DNA binding; sequence-specific DNA binding transcription factoractivity; sequence-specific DNA binding	Homeodomain	TranscriptionFactor_Homeo
1.1101e-05	0.362085	0.657	0.525	0.172942	Intestine (2)	WHL22.318239	Sp-Aqp8_1	aquaporin-8 (LOC587936), mRNA	SPU_027252	transport; transporter activity; membrane	Major intrinsic protein	Metabolism_Carbohydrate
1.20911e-05	0.506458	0.041	0.009	0.188367	Intestine (2)	WHL22.438943	Sp-Msp130; Sp-Msp130_1	mesenchyme-specific cell surface glycoprotein (msp130), transcript variant X1, mRNA	SPU_002088; SPU_013821	nucleotide catabolic process; protein binding; hydrolase activity	NA	Biomineralization_MSP130
1.31216e-05	0.779471	0.43	0.322	0.204421	Intestine (2)	WHL22.659635	SPU_024192	calcium-binding protein SPEC 1A (LOC585870), mRNA	SPU_024192	calcium ion binding	EF-hand domain pair; EF hand; EF-hand domain	Unclassified
1.45384e-05	0.267338	0.035	0.007	0.226494	Intestine (2)	WHL22.133077	WHL22.133077	glycine N-methyltransferase-like (LOC105439109), mRNA	NA	NA	NA	NA
1.63726e-05	0.719996	0.692	0.611	0.255069	Intestine (2)	WHL22.350152	Sp-Ars_2	arylsulfatase (LOC582391), mRNA	SPU_006968	metabolic process; catalytic activity; sulfuric ester hydrolase activity	Sulfatase; C-terminal region of aryl-sulfatase	Hydrolase
2.16902e-05	0.57072	0.517	0.423	0.337912	Intestine (2)	WHL22.368559	SPU_018575; Sp-Gatad1; SPU_018577; Sp-Traf3ip1	GATA zinc finger domain-containing protein 1-like (LOC591657), mRNA	SPU_018575; SPU_018576; SPU_018577; SPU_019927	microtubule binding	Microtubule-binding protein MIP-T3 C-terminal region	NA
2.24545e-05	0.322442	0.012	0.001	0.349819	Intestine (2)	WHL22.32435	WHL22.32435	parafibromin (LOC753029), mRNA	NA	NA	NA	NA
2.79145e-05	0.273669	0.029	0.005	0.43488	Intestine (2)	WHL22.642554	Sp-Ephx2_1	soluble epoxide hydrolase-like protein 2 (eh2), transcript variant X1, mRNA	SPU_004137	metabolic process; hydrolase activity	alpha/beta hydrolase fold; Haloacid dehalogenase-like hydrolase; haloacid dehalogenase-like hydrolase	Hydrolase
3.34159e-05	0.344804	0.785	0.728	0.520586	Intestine (2)	WHL22.148946	Sp-Rac	ras-related C3 botulinum toxin substrate 1 (rho family, small GTP binding protein Rac1)-like (LOC581537), mRNA	SPU_016790	GTP catabolic process; intracellular protein transport; nucleocytoplasmic transport; signal transduction; small GTPase mediated signal transduction; protein transport; GTPase activity; GTP binding; intracellular; membrane	Ras family; Ras of Complex, Roc, domain of DAPkinase; ADP-ribosylation factor family	GTPase_Ras_Rho
3.76701e-05	0.755072	0.709	0.639	0.586863	Intestine (2)	WHL22.173564	SPU_025449	epidermal growth factor-related protein (EGF2), mRNA	SPU_025449	calcium ion binding; protein binding	Calcium-binding EGF domain; EGF-like domain; EGF domain	Unclassified
5.27901e-05	0.534454	0.529	0.426	0.822417	Intestine (2)	WHL22.456851	Sp-Unk_89; Sp-Axndhc10h	dynein heavy chain 10, axonemal (LOC585218), partial mRNA	SPU_011876; SPU_030231	microtubule-based movement; microtubule motor activity; ATP binding; ATPase activity	Dynein heavy chain, N-terminal region 1; Hydrolytic ATP binding site of dynein motor region; Dynein heavy chain, N-terminal region 2	NA
5.38075e-05	0.407373	0.663	0.549	0.838267	Intestine (2)	WHL22.586081	Sp-Btub2; Sp-Btub3	beta-tubulin (SP-beta1) (LOC373275), transcript variant X1, mRNA	SPU_000061; SPU_000062	GTP catabolic process; microtubule-based process; protein polymerization; GTPase activity; structural constituent of cytoskeleton; GTP binding; microtubule; protein complex	Tubulin/FtsZ family, GTPase domain; Tubulin C-terminal domain; Misato Segment II tubulin-like domain	NA
5.55817e-05	0.700995	0.105	0.042	0.865907	Intestine (2)	WHL22.277630	Sp-Rhox3	retinal homeobox protein Rx1 (LOC591696), mRNA	SPU_016786	regulation of transcription; DNA-templated; DNA binding; sequence-specific DNA binding transcription factoractivity; sequence-specific DNA binding; nucleus	Homeodomain	TranscriptionFactor_Homeo
6.07803e-05	0.601558	0.337	0.224	0.946896	Intestine (2)	WHL22.416148	Sp-Spec2c; Sp-Spec2a	calcium-binding protein SPEC 2C (LOC100888959), mRNA	SPU_007449; SPU_026687	calcium ion binding	EF-hand domain pair; EF hand; EF-hand domain	Unclassified
6.26052e-05	0.290166	0.035	0.007	0.975326	Intestine (2)	WHL22.192617	Sp-Srebp	sterol regulatory element-binding protein 1 (LOC590876), transcript variant X1, mRNA	SPU_007253	protein dimerization activity	Helix-loop-helix DNA-binding domain	TranscriptionFactor_bHLH
6.5678e-05	0.75426	0.273	0.173	1	Intestine (2)	WHL22.684591	Sp-Tektin3	tektin-3 (LOC586326), mRNA	SPU_023618	microtubule cytoskeleton organization; microtubule	Tektin family	Cytoskeleton_MicrotubuleAssociated
6.69327e-05	0.49776	0.465	0.356	1	Intestine (2)	WHL22.388135	Sp-Cdc14A; Sp-Cdc14A_1; SPU_028081	dual specificity protein phosphatase CDC14A (LOC576159), transcript variant X4, mRNA	SPU_015765; SPU_024659; SPU_028081	protein dephosphorylation; dephosphorylation; protein tyrosine phosphatase activity; protein tyrosine/serine/threonine phosphatase activity; phosphatase activity	Dual specificity protein phosphatase, N-terminal half; Dual specificity phosphatase, catalytic domain; Protein-tyrosine phosphatase	Phosphatase_Tyrosine
7.56625e-05	0.570275	0.11	0.046	1	Intestine (2)	WHL22.245681	Sp-Vtgn2	uncharacterized LOC590579 (LOC590579), mRNA	SPU_016052	lipid transport; lipid transporter activity	Lipoprotein amino terminal region; Domain of unknown function (DUF1943); von Willebrand factor type D domain	Oogenesis
8.63074e-05	0.641935	0.314	0.213	1	Intestine (2)	WHL22.344765	Sp-Iqcg	IQ domain-containing protein G (LOC580012), mRNA	SPU_027893	protein binding	NA	NA
8.73779e-05	0.29749	0.913	0.879	1	Intestine (2)	WHL22.652208	Sp-Rab11; SPU_000932	rab11 GTPase homolog SUrab11p (rab11), transcript variant X2, mRNA	SPU_000503; SPU_000932	GTP catabolic process; intracellular protein transport; nucleocytoplasmic transport; signal transduction; small GTPase mediated signal transduction; protein transport; GTPase activity; GTP binding; intracellular; membrane	Ras family; Ras of Complex, Roc, domain of DAPkinase; ADP-ribosylation factor family	GTPase_Ras_Rab
9.41467e-05	0.453931	0.471	0.352	1	Intestine (2)	WHL22.698770	SPU_009514	cysteine-rich protein 2 (LOC100892360), mRNA	SPU_009514	NA	NA	NA
0.000106917	0.754696	0.273	0.181	1	Intestine (2)	WHL22.387684	Sp-Hypp_1205	uncharacterized LOC587576 (LOC587576), mRNA	SPU_027515	NA	Testis-specific gene 13 protein	NA
0.000108971	0.545671	0.047	0.013	1	Intestine (2)	WHL22.717588	Sp-Z166; Sp-Rxr	zinc finger protein 764-like (LOC589099), mRNA	SPU_012645; SPU_028422	nucleic acid binding; metal ion binding	Zinc-finger double domain; Zinc finger, C2H2 type; C2H2-type zinc finger	Nervous_Retinal
0.000110851	0.651795	0.093	0.037	1	Intestine (2)	WHL22.4106	WHL22.4106	calpain-5 (LOC592894), mRNA	NA	NA	NA	NA
0.000111201	0.486224	0.576	0.493	1	Intestine (2)	WHL22.499503	WHL22.499503	FK506-binding protein 1 (LOC763313), partial mRNA	NA	NA	NA	NA
0.000112632	0.677217	0.442	0.34	1	Intestine (2)	WHL22.438629	Sp-Ckb	arginine kinase (LOC762696), mRNA	SPU_015323	catalytic activity; kinase activity; transferase activity; transferring phosphorus-containing groups	ATP:guanido phosphotransferase, C-terminal catalytic domain	Metabolism_Energy
0.00012244	0.586526	0.163	0.084	1	Intestine (2)	WHL22.224218	Sp-Yyi	transcriptional repressor protein YY1 (LOC585260), transcript variant X2, mRNA	SPU_010295	nucleic acid binding; metal ion binding	Zinc finger, C2H2 type; Zinc-finger double domain; C2H2-type zinc finger	ZincFinger
0.00015289	0.520458	0.029	0.006	1	Intestine (2)	WHL22.639400	Sp-Hypp_2414	uncharacterized LOC754774 (LOC754774), transcript variant X3, mRNA	SPU_018970	NA	NA	NA
0.000157155	0.463674	0.453	0.332	1	Intestine (2)	WHL22.13463	Sp-Srcr74	uncharacterized LOC105441516 (LOC105441516), ncRNA	SPU_009145	scavenger receptor activity; membrane	Scavenger receptor cysteine-rich domain; Scavenger receptor cysteine-rich domain	ImmuneSystem_Receptor_SRCR
0.000157245	0.267873	0.029	0.006	1	Intestine (2)	WHL22.604875	Sp-Xpapd	xaa-Pro aminopeptidase 1 (LOC581095), transcript variant X4, mRNA	SPU_006794	hydrolase activity	Creatinase/Prolidase N-terminal domain; Metallopeptidase family M24; C-terminal region of peptidase_M24	Metabolism_AminoAcid
0.000166976	0.658947	0.081	0.031	1	Intestine (2)	WHL22.364119	Sp-Dhcr7	7-dehydrocholesterol reductase (LOC576295), transcript variant X1, mRNA	SPU_010687	oxidation-reduction process; oxidoreductase activity; acting on the CH-CH group of donors;NAD or NADP as acceptor; membrane	Ergosterol biosynthesis ERG4/ERG24 family	Unclassified
0.000176466	0.412448	0.058	0.018	1	Intestine (2)	WHL22.145815	Sp-Srcr96	deleted in malignant brain tumors 1 protein (LOC591663), mRNA	SPU_010992	scavenger receptor activity; membrane	Scavenger receptor cysteine-rich domain; Scavenger receptor cysteine-rich domain	ImmuneSystem_Receptor_SRCR
0.000180581	0.786037	0.186	0.105	1	Intestine (2)	WHL22.256092	Sp-SommL	poly(U)-specific endoribonuclease-like (LOC105440894), transcript variant X1, mRNA	SPU_013142	immune response; scavenger receptor activity; hydrolase activity; acting on ester bonds; polysaccharide binding	Endoribonuclease XendoU; Somatomedin B domain	NA
0.000187428	0.55663	0.023	0.004	1	Intestine (2)	WHL22.586912	Sp-Fn3_11; Sp-Fn3_25; Sp-Fn3rch	fibronectin (LOC763365), mRNA	SPU_000736; SPU_009943; SPU_010374	protein binding	Fibronectin type III domain; Glycosyl hydrolase family 36 C-terminal domain; Arylsulfotransferase Ig-like domain	Adhesion_Atypical
0.000212239	0.664457	0.436	0.351	1	Intestine (2)	WHL22.470013	Sp-AhnakL	uncharacterized LOC105441578 (LOC105441578), mRNA	SPU_018932	NA	NA	NA
0.000250747	0.396152	0.047	0.013	1	Intestine (2)	WHL22.622033	Sp-Fxr	oxysterols receptor LXR-alpha-like (LOC105446081), mRNA	SPU_011348	regulation of transcription; DNA-templated; ecdysone receptor-mediated signaling pathway; steroid hormone mediated signaling pathway; DNA binding; sequence-specific DNA binding transcription factoractivity; steroid hormone receptor activity; ecdysteroid hormone receptor activity; steroid binding; zinc ion binding; sequence-specific DNA binding; nucleus	Zinc finger, C4 type (two domains); Ligand-binding domain of nuclear hormone receptor	Defensome_ReceptorTF
0.000255165	0.404843	0.081	0.032	1	Intestine (2)	WHL22.393104	SPU_005677	uncharacterized LOC756740 (LOC756740), transcript variant X1, mRNA	SPU_005677	NA	NA	NA
0.000288371	0.430061	0.75	0.709	1	Intestine (2)	WHL22.51575	Sp-14-3-3_1	14-3-3-like protein 2 (LOC575018), mRNA	SPU_014594	protein domain specific binding	14-3-3 protein	NA
0.00036475	0.339454	0.035	0.009	1	Intestine (2)	WHL22.91646	SPU_010161; SPU_014126	WD repeat-containing protein 26 (LOC756848), mRNA	SPU_010161; SPU_014126	protein binding	WD domain, G-beta repeat	Unclassified
0.000388192	0.702765	0.203	0.124	1	Intestine (2)	WHL22.385221	Sp-Hypp_2878	testicular haploid expressed gene protein-like (LOC577555), transcript variant X3, mRNA	SPU_026963	NA	Testicular haploid expressed repeat	NA
0.00039971	0.606758	0.128	0.064	1	Intestine (2)	WHL22.57726	Sp-Nsun7l	putative methyltransferase NSUN7 (LOC583012), transcript variant X3, mRNA	SPU_000066	NA	NA	NA
0.000415616	0.658908	0.169	0.095	1	Intestine (2)	WHL22.703955	Sp-Rrm1; Sp-Rrm1_1	ribonucleoside-diphosphate reductase large subunit (LOC581431), mRNA	SPU_002482; SPU_024541	DNA replication; oxidation-reduction process; ribonucleoside-diphosphate reductase activity; thioredoxindisulfide as acceptor; ATP binding; ribonucleoside-diphosphate reductase complex	Ribonucleotide reductase, barrel domain; Ribonucleotide reductase, all-alpha domain; ATP cone domain	Metabolism_Nucleotide
0.000469986	0.401584	0.023	0.004	1	Intestine (2)	WHL22.99909	Sp-Hypp_2985	NA	SPU_006474	NA	NA	NA
0.000472302	0.343166	0.041	0.011	1	Intestine (2)	WHL22.2612	Sp-DPDPalphaB; Sp-Pola2; Sp-Pola2_1	DNA polymerase alpha subunit B (LOC574732), mRNA	SPU_011198; SPU_011199; SPU_021406	NA	DNA polymerase alpha subunit B N-terminal	DNA_Replication
0.000502423	0.541063	0.453	0.385	1	Intestine (2)	WHL22.442624	Sp-HH2az; Sp-Unk_41	histone H2 A.F/Z (H2A.F/Z), mRNA	SPU_024890; SPU_026501	NA	Core histone H2A/H2B/H3/H4; C-terminus of histone H2A	Histone_Variant
0.000510969	0.381735	0.727	0.734	1	Intestine (2)	WHL22.348749	SPU_012828	ubiquitin-conjugating enzyme E2 L3 (LOC592882), mRNA	SPU_012828	acid-amino acid ligase activity	Ubiquitin-conjugating enzyme	Ubiquitin_Modifier
0.000516102	0.314939	0.041	0.011	1	Intestine (2)	WHL22.122930	Sp-Sat2_3	diamine acetyltransferase 2 (LOC592766), mRNA	SPU_012430	N-acetyltransferase activity	Acetyltransferase (GNAT) family; Acetyltransferase (GNAT) domain; Acetyltransferase (GNAT) domain	Metabolism_AminoAcid
0.000523457	0.640731	0.302	0.221	1	Intestine (2)	WHL22.718134	Sp-LRP2BP	LRP2-binding protein (LOC592640), transcript variant X2, mRNA	SPU_019817	protein binding	Sel1 repeat	Unclassified
0.000546099	0.264225	0.035	0.009	1	Intestine (2)	WHL22.414524	SPU_011037	neurotrypsin (LOC584598), transcript variant X3, mRNA	SPU_011037	NA	NA	NA
0.000582871	0.451909	0.029	0.007	1	Intestine (2)	WHL22.210535	Sp-Hypp_1239	uncharacterized LOC762881 (LOC762881), mRNA	SPU_000003	NA	NA	NA
0.00060468	0.473933	0.093	0.041	1	Intestine (2)	WHL22.85093	SPU_000963	nuclear transcription factor Y subunit beta (LOC100893004), transcript variant X1, mRNA	SPU_000963	NA	NA	NA
0.000635904	0.456512	0.616	0.571	1	Intestine (2)	WHL22.79658	Sp-Sdc	syndecan (Sdc), mRNA	SPU_003402	cytoskeletal protein binding; membrane	Syndecan domain	Adhesion_Proteoglycan
0.000679672	0.426616	0.035	0.009	1	Intestine (2)	WHL22.389278	Sp-C10orf93; SPU_023892; Sp-C10orf92L; Sp-C10orf123L	cilia- and flagella-associated protein 46-like (LOC105442989), mRNA	SPU_012923; SPU_023892; SPU_025420; SPU_026433	NA	NA	NA
0.000698028	0.389267	0.041	0.012	1	Intestine (2)	WHL22.222943	Sp-Hypp_2943	rho guanine nucleotide exchange factor 28 (LOC100888749), mRNA	SPU_028248	NA	NA	NA
0.000712611	0.319504	0.041	0.012	1	Intestine (2)	WHL22.458780	Sp-Phf14	protein starmaker-like (LOC105444938), mRNA	SPU_001816	protein binding; zinc ion binding	PHD-zinc-finger like domain; PHD-finger; PHD-like zinc-binding domain	NA
0.000760718	0.299	0.047	0.015	1	Intestine (2)	WHL22.313870	Sp-B4galt6; Sp-B4galt6_3	beta-1,4-galactosyltransferase 6 (LOC576421), transcript variant X2, mRNA	SPU_008080; SPU_016569	carbohydrate metabolic process; transferase activity; transferring glycosyl groups	N-terminal region of glycosyl transferase group 7; N-terminal domain of galactosyltransferase	Metabolism_Carbohydrate
0.000825122	0.44043	0.122	0.061	1	Intestine (2)	WHL22.508726	Sp-HH3cid	putative histone H3.3-like type 3 (LOC583575), mRNA	SPU_013091	nucleosome assembly; DNA binding; protein heterodimerization activity; nucleosome	Core histone H2A/H2B/H3/H4	Histone_Variant
0.000839444	0.442884	0.128	0.065	1	Intestine (2)	WHL22.469808	Sp-Hypp_1875	uncharacterized LOC593892 (LOC593892), mRNA	SPU_009839	NA	NA	NA
0.000855682	0.28727	0.029	0.007	1	Intestine (2)	WHL22.58116	Sp-Hypp_1390; Sp-Hypp_201; SPU_024238	cubilin (LOC583105), mRNA	SPU_002393; SPU_023282; SPU_024238	NA	CUB domain	Unclassified
0.000900964	0.450633	0.041	0.012	1	Intestine (2)	WHL22.605782	Sp-Plxdc2; Sp-Plxdc2_1	plexin domain-containing protein 2 (LOC589368), mRNA	SPU_005238; SPU_015948	NA	NA	DNA_Replication
0.000905339	0.484123	0.035	0.009	1	Intestine (2)	WHL22.329059	Sp-Nkx3-2	homeobox protein Hmx-like (LOC579532), mRNA	SPU_013047	regulation of transcription; DNA-templated; DNA binding; sequence-specific DNA binding transcription factoractivity; sequence-specific DNA binding; nucleus	Homeodomain	TranscriptionFactor_Homeo
0.000929258	0.429471	0.07	0.028	1	Intestine (2)	WHL22.240996	Sp-Slc5a9_2	sodium/glucose cotransporter 4 (LOC587164), mRNA	SPU_012279	transport; transmembrane transport; transporter activity; membrane	Sodium:solute symporter family	Metabolism_InorganicIon
0.00093033	0.642043	0.099	0.047	1	Intestine (2)	WHL22.748665	Sp-Slc18a2	synaptic vesicular amine transporter (LOC580049), mRNA	SPU_006301	transmembrane transport; integral component of membrane	Major Facilitator Superfamily; Sugar (and other) transporter	Transporter_Monoamine
0.000947286	0.352421	0.058	0.021	1	Intestine (2)	WHL22.576737	Sp-Srcr99; SPU_011102	neurotrypsin (LOC590898), mRNA	SPU_011101; SPU_011102	scavenger receptor activity; membrane	Scavenger receptor cysteine-rich domain; Scavenger receptor cysteine-rich domain	ImmuneSystem_Receptor_SRCR
0.000953468	0.316844	0.738	0.675	1	Intestine (2)	WHL22.124334	Sp-Unk_30	nucleolin (LOC587978), mRNA	SPU_002432	NA	NA	NA
0.000973467	0.578179	0.25	0.168	1	Intestine (2)	WHL22.229763	Sp-Tpx2L1; Sp-Tpx2L2	targeting protein for Xklp2 homolog (LOC593807), mRNA	SPU_008221; SPU_022897	mitosis; spindle; microtubule	Cell cycle regulated microtubule associated protein; Targeting protein for Xklp2 (TPX2)	Cytoskeleton_MicrotubuleAssociated
0.00101221	0.341835	0.041	0.012	1	Intestine (2)	WHL22.319167	Sp-Cacna2d2	uncharacterized LOC105441550 (LOC105441550), mRNA	SPU_013966	NA	Neuronal voltage-dependent calcium channel alpha 2acd; VWA N-terminal; Cache domain	CalciumToolkit
0.00101449	0.352966	0.052	0.018	1	Intestine (2)	WHL22.96903	Sp-Hypp_361	midasin (LOC100889773), transcript variant X1, mRNA	SPU_002651	NA	NA	Homolog-of-gene-with-unknown-function
0.00101971	0.291469	0.012	0.001	1	Intestine (2)	WHL22.594648	SPU_015672	glycolipid transfer protein (LOC576343), transcript variant X5, mRNA	SPU_015672	glycolipid transport; glycolipid transporter activity; glycolipid binding; cytoplasm	Glycolipid transfer protein (GLTP)	Transport_Transfer
0.00102917	0.263974	0.012	0.001	1	Intestine (2)	WHL22.277870	SPU_011582	uncharacterized LOC105441935 (LOC105441935), ncRNA	SPU_011582	NA	dDENN domain	Unclassified
0.00106414	0.549235	0.331	0.248	1	Intestine (2)	WHL22.27015	Sp-Dnah7_1; Sp-Dnah7; Sp-Axndhc7h	dynein heavy chain 7, axonemal (LOC581061), transcript variant X1, mRNA	SPU_015049; SPU_018343; SPU_030228	cilium movement; microtubule-based movement; microtubule motor activity; calcium ion binding; ATPase activity; axonemal dynein complex	Hydrolytic ATP binding site of dynein motor region; Dynein heavy chain, N-terminal region 2; P-loop containing dynein motor region	NA
0.00110274	0.494133	0.076	0.032	1	Intestine (2)	WHL22.203678	SPU_008739	protein NipSnap homolog 3A (LOC586562), mRNA	SPU_008739	NA	NIPSNAP	Unclassified
0.0011296	0.352376	0.645	0.599	1	Intestine (2)	WHL22.270083	SPU_015647	histone H3.3 (LOC586530), mRNA	SPU_015647	nucleosome assembly; DNA binding; protein heterodimerization activity; nucleosome	Core histone H2A/H2B/H3/H4	NA
0.00118275	0.476906	0.076	0.032	1	Intestine (2)	WHL22.471822	Sp-Tk1	thymidine kinase, cytosolic (LOC579588), mRNA	SPU_008879	thymidine kinase activity; ATP binding	Thymidine kinase	Metabolism_Nucleotide
0.00123473	0.551275	0.157	0.091	1	Intestine (2)	WHL22.354239	SPU_025995	uncharacterized LOC100892093 (LOC100892093), mRNA	SPU_025995	NA	Domain of unknown function (DUF4558)	NA
0.00126372	0.395931	0.57	0.481	1	Intestine (2)	WHL22.194915	Sp-CttnL	Na(+)/H(+) exchange regulatory cofactor NHE-RF1 (LOC763547), transcript variant X1, mRNA	SPU_019169	protein binding	PDZ domain; PDZ domain	Unclassified
0.00131071	0.560722	0.378	0.303	1	Intestine (2)	WHL22.636516	SPU_010239	uncharacterized protein C17orf105 homolog (LOC577213), mRNA	SPU_010239	NA	KIAA1430 homologue	NA
0.00135297	0.556395	0.267	0.188	1	Intestine (2)	WHL22.734435	Sp-Glyt_2; Sp-Glyt_4	sodium- and chloride-dependent glycine transporter 1 (LOC575259), mRNA	SPU_007205; SPU_008246	neurotransmitter transport; neurotransmitter:sodium symporter activity; integral component of membrane	Sodium:neurotransmitter symporter family	NA
0.0014925	0.551055	0.279	0.196	1	Intestine (2)	WHL22.767290	SPU_007262	forkhead box protein J2 (LOC100889858), mRNA	SPU_007262	regulation of transcription; DNA-templated; sequence-specific DNA binding transcription factor activity; sequence-specific DNA binding	Forkhead domain	TranscriptionFactor_Forkhead
0.00151655	0.538078	0.622	0.608	1	Intestine (2)	WHL22.28747	SPU_009484	uncharacterized LOC100892995 (LOC100892995), mRNA	SPU_009484	NA	Domain of unknown function (DUF4541); FAM183A and FAM183B related	NA
0.00158856	0.346993	0.035	0.01	1	Intestine (2)	WHL22.79600	Sp-P35L	cyclin-dependent kinase 5 activator 1-like (LOC589811), mRNA	SPU_002092	cyclin-dependent protein kinase 5 activator activity; cyclin-dependent protein kinase 5 holoenzyme complex	Cyclin-dependent kinase 5 activator protein	Kinase_Associated
0.00167646	0.265587	0.029	0.008	1	Intestine (2)	WHL22.596347	Sp-PtprB	tyrosine-protein phosphatase 10D (LOC100892813), mRNA	SPU_026259	protein dephosphorylation; protein tyrosine phosphatase activity	Protein-tyrosine phosphatase	Phosphatase_Tyrosine
0.00167819	0.482487	0.174	0.105	1	Intestine (2)	WHL22.366705	Sp-Efcab6	EF-hand calcium-binding domain-containing protein 6 (LOC753719), partial mRNA	SPU_015272	calcium ion binding	EF-hand domain; EF-hand domain; EF-hand domain pair	CalciumToolkit_CalciumBinding
0.00168174	0.440265	0.099	0.048	1	Intestine (2)	WHL22.551439	SPU_015316	plastin-2-like (LOC105445738), partial mRNA	SPU_015316	actin binding; calcium ion binding; protein binding	Calponin homology (CH) domain; EF hand; EF-hand domain	NA
0.00172706	0.291608	0.029	0.008	1	Intestine (2)	WHL22.708139	Sp-Slc16a6L_7; Sp-Slc16a12L_17	monocarboxylate transporter 13 (LOC752949), transcript variant X1, mRNA	SPU_023272; SPU_023273	transmembrane transport; integral component of membrane	Major Facilitator Superfamily	Metabolism_Carbohydrate
0.00172811	0.336493	0.058	0.022	1	Intestine (2)	WHL22.568415	Sp-Z372	PR domain zinc finger protein 10 (LOC591744), transcript variant X1, mRNA	SPU_014643	NA	Zinc finger, C2H2 type; C2H2-type zinc finger; Zinc-finger double domain	ZincFinger
0.00172999	0.280323	0.047	0.016	1	Intestine (2)	WHL22.359107	Sp-Slc16a6L_11	uncharacterized LOC592780 (LOC592780), mRNA	SPU_026850	transmembrane transport; integral component of membrane	Major Facilitator Superfamily	Metabolism_Carbohydrate
0.00178762	0.447933	0.081	0.037	1	Intestine (2)	WHL22.340405	Sp-Rab15; SPU_005273; SPU_023668	ras-related protein Rab-15 (LOC582060), mRNA	SPU_005272; SPU_005273; SPU_023668	GTP catabolic process; intracellular protein transport; nucleocytoplasmic transport; signal transduction; small GTPase mediated signal transduction; protein transport; GTPase activity; GTP binding; intracellular; membrane	Ras family; Ras of Complex, Roc, domain of DAPkinase; ADP-ribosylation factor family	GTPase_Ras_Rab
0.00181358	0.348355	0.047	0.016	1	Intestine (2)	WHL22.523959	Sp-Hbn	retinal homeobox protein Rx1 (LOC575572), mRNA	SPU_023177	regulation of transcription; DNA-templated; DNA binding; sequence-specific DNA binding transcription factoractivity; sequence-specific DNA binding; nucleus	Homeodomain	Nervous_TF
0.00186068	0.373739	0.599	0.528	1	Intestine (2)	WHL22.525784	SPU_002300; SPU_027414	meiosis expressed gene 1 protein homolog (LOC752118), mRNA	SPU_002300; SPU_027414	nucleus	Meiosis-expressed	NA
0.00186437	0.370819	0.017	0.003	1	Intestine (2)	WHL22.453506	SPU_000150; Sp-AcheL; Sp-BcheL	acetylcholinesterase (LOC581909), mRNA	SPU_000150; SPU_002972; SPU_002973	NA	Carboxylesterase family	Hydrolase
0.00194755	0.48642	0.256	0.175	1	Intestine (2)	WHL22.636510	Sp-Tppp3	tubulin polymerization-promoting protein family member 2 (LOC577151), transcript variant X1, mRNA	SPU_010238	NA	p25-alpha	Unclassified
0.00195818	0.421052	0.087	0.041	1	Intestine (2)	WHL22.513306	WHL22.513306	kinetochore protein NDC80 homolog (LOC762371), transcript variant X1, mRNA	NA	NA	NA	NA
0.00196896	0.370161	0.047	0.016	1	Intestine (2)	WHL22.269496	SPU_003122	uncharacterized LOC582814 (LOC582814), mRNA	SPU_003122	microtubule organizing center organization; spindle assembly; centrosome organization; HAUS complex	HAUS augmin-like complex subunit 2	NA
0.00201359	0.355174	0.076	0.033	1	Intestine (2)	WHL22.270947	WHL22.270947	rho guanine nucleotide exchange factor 3 (LOC584816), transcript variant X1, mRNA	NA	NA	NA	NA
0.00204144	0.549999	0.081	0.037	1	Intestine (2)	WHL22.374781	Sp-Alox5_8; SPU_018637	arachidonate 5-lipoxygenase (LOC583823), mRNA	SPU_018636; SPU_018637	oxidation-reduction process; protein binding; oxidoreductase activity; acting on single donors withincorporation of molecular oxygen; incorporation of two atoms of oxygen; metal ion binding	Lipoxygenase; PLAT/LH2 domain	Oxygenase
0.00204272	0.705132	0.198	0.13	1	Intestine (2)	WHL22.569	WHL22.569	protein LKAAEAR1 (LOC100888691), transcript variant X1, mRNA	NA	NA	NA	NA
0.00204291	0.476414	0.442	0.375	1	Intestine (2)	WHL22.744314	SPU_006804	ubiquitin-conjugating enzyme E2 R2 (LOC585461), mRNA	SPU_006804	acid-amino acid ligase activity	Ubiquitin-conjugating enzyme	Ubiquitin_Modifier
0.00215648	0.552538	0.035	0.01	1	Intestine (2)	WHL22.674098	Sp-Zf(mynd)_13L; Sp-Ankmy1	ankyrin repeat and MYND domain-containing protein 1 (LOC578371), mRNA	SPU_000135; SPU_005949	protein binding	MYND finger; Ankyrin repeats (3 copies); MORN repeat	ZincFinger
0.002327	0.302698	0.599	0.542	1	Intestine (2)	WHL22.457909	Sp-Rbms3	RNA-binding motif, single-stranded-interacting protein 3 (LOC586576), transcript variant X6, mRNA	SPU_001125	nucleotide binding; nucleic acid binding; RNA binding	RNA recognition motif. (a.k.a. RRM, RBD, or RNP domain)	Unclassified
0.00236103	0.292534	0.047	0.016	1	Intestine (2)	WHL22.376077	Sp-RtnpLp	myosin heavy chain, striated muscle (LOC583734), mRNA	SPU_023315	NA	NA	NA
0.00236892	0.319965	0.041	0.013	1	Intestine (2)	WHL22.60770	WHL22.60770	uncharacterized LOC100888450 (LOC100888450), mRNA	NA	NA	NA	NA
0.00245142	0.816975	0.25	0.182	1	Intestine (2)	WHL22.293709	SPU_023297	disks large-associated protein 5 (LOC574582), mRNA	SPU_023297	NA	NA	NA
0.00245997	0.642783	0.279	0.203	1	Intestine (2)	WHL22.538507	Sp-Nfat	nuclear factor of activated T-cells 5 (LOC590859), transcript variant X2, mRNA	SPU_015908	regulation of transcription; DNA-templated; sequence-specific DNA binding transcription factor activity; protein binding; nucleus	Rel homology dimerisation domain; Rel homology DNA-binding domain; IPT/TIG domain	CalciumToolkit
0.00253449	0.359733	0.052	0.02	1	Intestine (2)	WHL22.104803	SPU_021030	E3 ubiquitin-protein ligase MARCH11 (LOC588637), mRNA	SPU_021030	zinc ion binding	RING-variant domain	NA
0.00254641	0.535952	0.215	0.143	1	Intestine (2)	WHL22.713639	SPU_026062	protein FAM183B (LOC100893348), mRNA	SPU_026062	NA	FAM183A and FAM183B related	NA
0.00267522	0.491407	0.366	0.294	1	Intestine (2)	WHL22.544157	Sp-Hypp_1502; Sp-Hypp_2360	trichohyalin (LOC100893093), transcript variant X1, mRNA	SPU_004168; SPU_017898	calcium ion binding	EF hand	NA
0.00282262	0.557594	0.151	0.091	1	Intestine (2)	WHL22.308259	SPU_019153	glutathione S-transferase alpha-4 (LOC583081), transcript variant X1, mRNA	SPU_019153	protein binding	Glutathione S-transferase, C-terminal domain; Glutathione S-transferase, C-terminal domain; Glutathione S-transferase, N-terminal domain	Defensome_ReductiveConjugativeBiotransformation
0.00287222	0.267303	0.047	0.017	1	Intestine (2)	WHL22.528244	Sp-Map2k5_1; Sp-Map2k5	dual specificity mitogen-activated protein kinase kinase 5 (LOC581169), mRNA	SPU_009398; SPU_009399	protein phosphorylation; protein kinase activity; protein binding; ATP binding; transferase activity; transferring phosphorus-containing groups	Protein kinase domain; PB1 domain; Protein tyrosine kinase	NA
0.00288259	0.535323	0.209	0.141	1	Intestine (2)	WHL22.529849	Sp-Iqca1; Sp-Iqca1L	IQ and AAA domain-containing protein 1 (LOC575263), mRNA	SPU_013295; SPU_026632	protein binding; ATP binding	ATPase family associated with various cellular activities (AAA)	ATPase
0.00305399	0.435279	0.128	0.071	1	Intestine (2)	WHL22.458696	SPU_010070	protein DEK (LOC756374), mRNA	SPU_010070	NA	NA	NA
0.00308797	0.270949	0.012	0.002	1	Intestine (2)	WHL22.48862	Sp-Slc35d1	UDP-N-acetylglucosamine/UDP-glucose/GDP-mannose transporter (LOC577438), transcript variant X1, mRNA	SPU_011234	NA	Triose-phosphate Transporter family	Transporter_UDPGalactose
0.00309996	0.618288	0.512	0.459	1	Intestine (2)	WHL22.130781	SPU_013329	protein SPEC3-like (LOC578575), mRNA	SPU_013329	NA	Ectodermal ciliogenesis protein	NA
0.0031964	0.531186	0.151	0.091	1	Intestine (2)	WHL22.13878	Sp-Nek10_1	serine/threonine-protein kinase Nek10 (LOC591209), mRNA	SPU_023408	NA	NA	CellCycle
0.00335596	0.293262	0.017	0.003	1	Intestine (2)	WHL22.555879	Sp-Clect/Fn3_7	uncharacterized LOC575010 (LOC575010), mRNA	SPU_023488	protein binding; carbohydrate binding	Lectin C-type domain; PAN domain; Fibronectin type III domain	Adhesion_IgFN3Receptor
0.00353447	0.673568	0.238	0.171	1	Intestine (2)	WHL22.759807	Sp-Mns1; SPU_028268	meiosis-specific nuclear structural protein 1 (LOC590467), mRNA	SPU_027934; SPU_028268	NA	Trichohyalin-plectin-homology domain	NA
0.00355252	0.339221	0.052	0.02	1	Intestine (2)	WHL22.534886	Sp-Ccdc99	protein Spindly-A (LOC590286), transcript variant X2, mRNA	SPU_028609	NA	NA	NA
0.00364931	0.365685	0.041	0.014	1	Intestine (2)	WHL22.350022	Sp-Hao1_3; Sp-Hao1_18	hydroxyacid oxidase 1 (LOC590153), transcript variant X2, mRNA	SPU_004798; SPU_019094	oxidation-reduction process; catalytic activity; FMN binding; oxidoreductase activity	FMN-dependent dehydrogenase; IMP dehydrogenase / GMP reductase domain	Metabolism_Energy
0.00365611	0.261795	0.029	0.008	1	Intestine (2)	WHL22.727306	WHL22.727306	uncharacterized LOC100889964 (LOC100889964), transcript variant X4, mRNA	NA	NA	NA	NA
0.00366282	0.292721	0.064	0.027	1	Intestine (2)	WHL22.653009	Sp-Sea/Egf/Hyalinl; Sp-Sea/Egf	uncharacterized LOC588928 (LOC588928), mRNA	SPU_002355; SPU_017657	calcium ion binding; protein binding	HYR domain; SEA domain; Calcium-binding EGF domain	NA
0.00368581	0.315962	0.674	0.675	1	Intestine (2)	WHL22.568244	Sp-HH3.3	histone H3.3 (LOC586375), mRNA	SPU_014711	nucleosome assembly; DNA binding; protein heterodimerization activity; nucleosome	Core histone H2A/H2B/H3/H4	Histone_Variant
0.00373352	0.474437	0.11	0.059	1	Intestine (2)	WHL22.119629	Sp-Idh2; SPU_018401	isocitrate dehydrogenase [NADP], mitochondrial (LOC580429), transcript variant X1, mRNA	SPU_005201; SPU_018401	isocitrate metabolic process; oxidation-reduction process; magnesium ion binding; isocitrate dehydrogenase (NADP+) activity; oxidoreductase activity; acting on the CH-OH group ofdonors; NAD or NADP as acceptor; NAD binding	Isocitrate/isopropylmalate dehydrogenase	Metabolism_Energy
0.00385299	0.464677	0.203	0.132	1	Intestine (2)	WHL22.331108	Sp-Otof	otoferlin (LOC588154), mRNA	SPU_001799	protein binding	C2 domain; FerI (NUC094) domain	Unclassified
0.00399367	0.484027	0.517	0.452	1	Intestine (2)	WHL22.80541	Sp-Mad	max-interacting protein 1 (LOC577815), transcript variant X1, mRNA	SPU_006583	protein dimerization activity	Helix-loop-helix DNA-binding domain	TranscriptionFactor_bHLH
0.00408472	0.381078	0.041	0.014	1	Intestine (2)	WHL22.520612	Sp-Pcnx_1; Sp-Pcnx	pecanex-like protein 1 (LOC579498), mRNA	SPU_018200; SPU_018201	NA	NA	NA
0.00408632	0.497138	0.157	0.095	1	Intestine (2)	WHL22.109021	Sp-Wd66	WD repeat-containing protein 66 (LOC580274), mRNA	SPU_007140	calcium ion binding; protein binding	WD domain, G-beta repeat; Anaphase-promoting complex subunit 4 WD40 domain	Unclassified
0.00420399	0.38254	0.401	0.333	1	Intestine (2)	WHL22.65734	WHL22.65734	uncharacterized LOC105438660 (LOC105438660), ncRNA	NA	NA	NA	NA
0.00442735	0.500505	0.337	0.266	1	Intestine (2)	WHL22.229898	SPU_016487; SPU_027564	chromatin modification-related protein MEAF6 (LOC585047), mRNA	SPU_016487; SPU_027564	NA	Histone acetyltransferase subunit NuA4	Transferase
0.00444147	0.351233	0.052	0.021	1	Intestine (2)	WHL22.196275	SPU_006334; Sp-Dnah3; SPU_016050; Sp-Dnah3_1; SPU_019308; Sp-Dnah3_4; Sp-Dnah3_2; SPU_026667; Sp-Dnah3_3; Sp-Axndhc4h	dynein heavy chain 3, axonemal (LOC587136), mRNA	SPU_006334; SPU_010729; SPU_016050; SPU_019000; SPU_019308; SPU_020826; SPU_021767; SPU_026667; SPU_028786; SPU_030222	cilium movement; microtubule-based movement; microtubule motor activity; ATPase activity; axonemal dynein complex	Microtubule-binding stalk of dynein motor	NA
0.00446412	0.286215	0.035	0.011	1	Intestine (2)	WHL22.279692	Sp-Lhh4c	histone H4 (LOC753944), mRNA	SPU_001725	nucleosome assembly; DNA binding; protein heterodimerization activity; nucleosome; nucleus	Centromere kinetochore component CENP-T histone fold; CENP-S protein	Histone_Late
0.00475545	0.44326	0.087	0.043	1	Intestine (2)	WHL22.731493	Sp-Go	guanine nucleotide-binding protein G(o) subunit alpha (LOC576911), transcript variant X4, mRNA	SPU_007553	GTP catabolic process; signal transduction; G-protein coupled receptor signaling pathway; adenylate cyclase-modulating G-protein coupled receptorsignaling pathway; GTPase activity; signal transducer activity; GTP binding; guanyl nucleotide binding; G-protein beta/gamma-subunit complex binding	G-protein alpha subunit; ADP-ribosylation factor family; Gtr1/RagA G protein conserved region	GTPase_Galpha
0.00478019	0.574396	0.11	0.061	1	Intestine (2)	WHL22.549324	SPU_007031	uncharacterized LOC577784 (LOC577784), transcript variant X1, mRNA	SPU_007031	NA	NA	NA
0.00486265	0.470774	0.076	0.036	1	Intestine (2)	WHL22.461866	Sp-TrafB	TNF receptor-associated factor 4 (LOC574808), mRNA	SPU_023069	signal transduction; protein ubiquitination; regulation of apoptotic process; ubiquitin-protein ligase activity; protein binding; zinc ion binding	TRAF-type zinc finger; Zinc finger, C3HC4 type (RING finger)	ImmuneSystem_Signal
0.00500902	0.271799	0.674	0.652	1	Intestine (2)	WHL22.674251	Sp-Gabarap	gamma-aminobutyric acid receptor-associated protein (LOC105447194), mRNA	SPU_006271	NA	Autophagy protein Atg8 ubiquitin like; Ubiquitin-like autophagy protein Apg12	Unclassified
0.00518061	0.407982	0.11	0.06	1	Intestine (2)	WHL22.1302	SPU_008828	uncharacterized LOC100888786 (LOC100888786), mRNA	SPU_008828	NA	NA	NA
0.00519615	0.304752	0.029	0.009	1	Intestine (2)	WHL22.16289	Sp-Mccc1	methylcrotonoyl-CoA carboxylase subunit alpha, mitochondrial (LOC579410), transcript variant X1, mRNA	SPU_011093	metabolic process; catalytic activity; biotin carboxylase activity; ATP binding; ligase activity; metal ion binding	Biotin carboxylase, N-terminal domain; Carbamoyl-phosphate synthase L chain, ATP binding domain; Biotin carboxylase C-terminal domain	NA
0.00520327	0.31722	0.029	0.009	1	Intestine (2)	WHL22.435064	Sp-Upf1	regulator of nonsense transcripts 1 (LOC581723), mRNA	SPU_008215	nuclear-transcribed mRNA catabolic process; nonsense-mediateddecay; DNA binding; helicase activity; ATP binding; zinc ion binding; cytoplasm	AAA domain; AAA domain; Domain of unknown function (DUF5599)	NA
0.00533002	0.572577	0.291	0.228	1	Intestine (2)	WHL22.126248	SPU_004349	sterile alpha motif domain-containing protein 15 (LOC100893598), mRNA	SPU_004349	protein binding	SAM domain (Sterile alpha motif); SAM domain (Sterile alpha motif)	Unclassified
0.00536082	0.439285	0.035	0.012	1	Intestine (2)	WHL22.387856	Sp-Rad1	cell cycle checkpoint protein RAD1 (LOC589646), mRNA	SPU_028053	DNA damage checkpoint; DNA repair; nucleus	Repair protein Rad1/Rec1/Rad17	NA
0.00539896	0.611643	0.134	0.079	1	Intestine (2)	WHL22.596784	Sp-Wnt6	protein Wnt-6 (LOC585147), transcript variant X1, mRNA	SPU_013570	multicellular organismal development; Wnt signaling pathway; receptor binding; extracellular region	wnt family	Signaling_WntFzd
0.00551722	0.602565	0.169	0.108	1	Intestine (2)	WHL22.397681	Sp-FbsL_2	uncharacterized LOC585965 (LOC585965), mRNA	SPU_000381	NA	NA	NA
0.00559462	0.545952	0.145	0.089	1	Intestine (2)	WHL22.534857	Sp-Rassf5	ras association domain-containing protein 1 (LOC100888845), transcript variant X3, mRNA	SPU_007097	signal transduction	Novel Ras effector 1 C-terminal SARAH (Sav/Rassf/Hpo) domain; Ras association (RalGDS/AF-6) domain	Dehydrogenase
0.00578753	0.462096	0.07	0.033	1	Intestine (2)	WHL22.649616	Sp-Ndc80L	uncharacterized LOC105447489 (LOC105447489), mRNA	SPU_021411	NA	HEC/Ndc80p family; Domain of unknown function (DUF5595)	Cytoskeleton_KinetochoreAssociated
0.0058578	0.379933	0.058	0.025	1	Intestine (2)	WHL22.69132	Sp-Hypp_375	uncharacterized LOC100889246 (LOC100889246), mRNA	SPU_003146	NA	NA	NA
0.00593894	0.355492	0.058	0.025	1	Intestine (2)	WHL22.738871	Sp-Kif2CL; Sp-Kif2L	kinesin-like protein KIF2A (LOC754092), mRNA	SPU_005741; SPU_015437	microtubule-based movement; microtubule motor activity; ATP binding; microtubule binding; kinesin complex	Kinesin motor domain; Microtubule binding	Cytoskeleton_Kinesin
0.00632806	0.535548	0.215	0.151	1	Intestine (2)	WHL22.211896	Sp-Ttc16	tetratricopeptide repeat protein 16 (LOC587891), mRNA	SPU_010186	protein binding	Tetratricopeptide repeat; Tetratricopeptide repeat; TPR repeat	Unclassified
0.00668097	0.291307	0.023	0.006	1	Intestine (2)	WHL22.243634	Sp-Atp6v0a1_2	V-type proton ATPase 116 kDa subunit a isoform 1 (LOC578518), mRNA	SPU_023764	ATP hydrolysis coupled proton transport; hydrogen ion transmembrane transporter activity; vacuolar proton-transporting V-type ATPase; V0 domain; proton-transporting V-type ATPase; V0 domain	V-type ATPase 116kDa subunit family	Metabolism_Energy
0.00668502	0.581173	0.215	0.154	1	Intestine (2)	WHL22.682702	Sp-Ing4	inhibitor of growth protein 4 (LOC589170), mRNA	SPU_006666	negative regulation of cell proliferation; chromatin modification; histone acetylation; protein binding; zinc ion binding; nucleus; MOZ/MORF histone acetyltransferase complex	Inhibitor of growth proteins N-terminal histone-binding; PHD-finger	NA
0.00669086	0.373279	0.081	0.04	1	Intestine (2)	WHL22.509886	Sp-Hypp_332	leucine-rich repeat-containing protein 16A (LOC578892), mRNA	SPU_001358	NA	NA	NA
0.00673061	0.491006	0.076	0.037	1	Intestine (2)	WHL22.26419	Sp-Brd8_1	bromodomain-containing protein 8 (LOC576401), mRNA	SPU_019569	protein binding	Bromodomain	Unclassified
0.00684323	0.406228	0.081	0.041	1	Intestine (2)	WHL22.711824	Sp-Dnad_rnapIIppE	DNA-directed RNA polymerases I, II, and III subunit RPABC1 (LOC578317), mRNA	SPU_002637	transcription; DNA-templated; DNA binding; DNA-directed RNA polymerase activity; nucleus	RNA polymerase Rpb5, N-terminal domain; RNA polymerase Rpb5, C-terminal domain	Transcription
0.00691399	0.623867	0.203	0.143	1	Intestine (2)	WHL22.547371	Sp-Ccdc105	coiled-coil domain-containing protein 105 (LOC575169), mRNA	SPU_002424	microtubule cytoskeleton organization; microtubule	Tektin family	NA
0.00710463	0.312623	0.012	0.002	1	Intestine (2)	WHL22.288336	WHL22.288336	Y' element ATP-dependent helicase YEL077C (LOC100893335), mRNA	NA	NA	NA	NA
0.00757358	0.326338	0.047	0.019	1	Intestine (2)	WHL22.325627	Sp-Lhh2ag; Sp-Lhh2ad	late histone H2A.2.2-like (LOC590143), mRNA	SPU_004602; SPU_012627	nucleosome assembly; DNA binding; protein heterodimerization activity; nucleosome; nucleus	C-terminus of histone H2A; Core histone H2A/H2B/H3/H4	Histone_Late
0.00777428	0.378532	0.035	0.012	1	Intestine (2)	WHL22.699019	Sp-Ccdc112	coiled-coil domain-containing protein 112 (LOC576054), mRNA	SPU_025981	NA	NA	NA
0.00794444	0.274867	0.047	0.019	1	Intestine (2)	WHL22.667229	Sp-Iqck	IQ domain-containing protein K (LOC575325), mRNA	SPU_005791	protein binding	IQ calmodulin-binding motif	NA
0.00819772	0.297579	0.052	0.022	1	Intestine (2)	WHL22.547322	Sp-Php	14 kDa phosphohistidine phosphatase (LOC578308), mRNA	SPU_009388	NA	Janus/Ocnus family (Ocnus)	Unclassified
0.00820534	0.291065	0.041	0.015	1	Intestine (2)	WHL22.146263	Sp-Fbxo15; SPU_019932	F-box only protein 15 (LOC591037), mRNA	SPU_015549; SPU_019932	protein binding	F-box-like; F-box domain	CellCycle_Cyclin
0.00825323	0.33301	0.035	0.012	1	Intestine (2)	WHL22.436145	Sp-Hypp_2461	zinc finger CCCH domain-containing protein 13 (LOC755333), mRNA	SPU_019684	NA	Domain of unknown function (DUF4619)	NA
0.00860519	0.383187	0.093	0.05	1	Intestine (2)	WHL22.118642	Sp-Hypp_2735	uncharacterized LOC591573 (LOC591573), mRNA	SPU_024465	NA	Spc7 kinetochore protein	NA
0.00880533	0.45281	0.157	0.101	1	Intestine (2)	WHL22.150420	Sp-Baz1b; Sp-Balz1b; Sp-Baz1bL	tyrosine-protein kinase BAZ1B (LOC585100), partial mRNA	SPU_003686; SPU_013195; SPU_020771	protein binding; zinc ion binding	Bromodomain; PHD-finger	NA
0.00887626	0.328364	0.326	0.254	1	Intestine (2)	WHL22.29450	SPU_028704	uncharacterized LOC100890370 (LOC100890370), mRNA	SPU_028704	NA	NA	NA
0.00890289	0.426676	0.029	0.009	1	Intestine (2)	WHL22.674907	Sp-Dnapp58	DNA primase large subunit (LOC590450), mRNA	SPU_006072	DNA replication; synthesis of RNA primer; DNA primase activity	Eukaryotic and archaeal DNA primase, large subunit	Transferase
0.00891371	0.338135	0.11	0.062	1	Intestine (2)	WHL22.384500	SPU_022532	sushi, nidogen and EGF-like domain-containing protein 1 (LOC575250), transcript variant X1, mRNA	SPU_022532	protein binding	EGF-like domain	Unclassified
0.0090743	0.484767	0.128	0.076	1	Intestine (2)	WHL22.460019	Sp-Drd1	D(1) dopamine receptor-like (LOC581753), mRNA	SPU_011320	G-protein coupled receptor signaling pathway; G-protein coupled receptor activity; dopamine neurotransmitter receptor activity; integral component of plasma membrane; integral component of membrane	7 transmembrane receptor (rhodopsin family); Serpentine type 7TM GPCR chemoreceptor Srsx; Serpentine type 7TM GPCR chemoreceptor Srx	Nervous_NeurotransmitterRelated
0.00912407	0.379183	0.535	0.495	1	Intestine (2)	WHL22.29482	Sp-NclL_2	nucleolin (LOC765147), transcript variant X1, mRNA	SPU_004126	nucleotide binding; nucleic acid binding	RNA recognition motif. (a.k.a. RRM, RBD, or RNP domain)	Unclassified
0.00924916	0.544582	0.186	0.128	1	Intestine (2)	WHL22.87433	WHL22.87433	centrosome and spindle pole-associated protein 1 (LOC764794), mRNA	NA	NA	NA	NA
0.00953595	0.590961	0.227	0.166	1	Intestine (2)	WHL22.711834	SPU_012407	stress-induced-phosphoprotein 1 (LOC586560), mRNA	SPU_012407	NA	DnaJ domain	Chaperone
0.00976824	0.448527	0.093	0.051	1	Intestine (2)	WHL22.717080	Sp-Gmfb	glia maturation factor beta (LOC100892742), transcript variant X3, mRNA	SPU_027603	actin binding; intracellular	Cofilin/tropomyosin-type actin-binding protein	NA
6.5695e-234	2.37409	0.764	0.189	1.02346e-229	Intestine (1)	WHL22.610819	Sp-Hypp_2144	uncharacterized LOC762660 (LOC762660), mRNA	SPU_014379	NA	Mpp10 protein	NA
6.88403e-158	1.31802	1	0.971	1.07246e-153	Intestine (1)	WHL22.424734	Sp-Thymbh	thymosin beta (LOC373484), misc_RNA	SPU_026031	cytoskeleton organization; actin cytoskeleton organization; sequestering of actin monomers; actin binding; cytoplasm	Thymosin beta-4 family	Unclassified
1.94423e-143	2.10916	0.661	0.224	3.02892e-139	Intestine (1)	WHL22.29450	SPU_028704	uncharacterized LOC100890370 (LOC100890370), mRNA	SPU_028704	NA	NA	NA
4.30447e-131	1.98712	0.249	0.028	6.70594e-127	Intestine (1)	WHL22.277630	Sp-Rhox3	retinal homeobox protein Rx1 (LOC591696), mRNA	SPU_016786	regulation of transcription; DNA-templated; DNA binding; sequence-specific DNA binding transcription factoractivity; sequence-specific DNA binding; nucleus	Homeodomain	TranscriptionFactor_Homeo
4.70822e-115	2.11989	0.341	0.065	7.33493e-111	Intestine (1)	WHL22.660224	Sp-Acel_7	angiotensin-converting enzyme (LOC577312), mRNA	SPU_028021	proteolysis; metallopeptidase activity; peptidyl-dipeptidase activity; membrane	Angiotensin-converting enzyme	Metabolism_AminoAcid
2.43073e-93	1.81865	0.794	0.572	3.78683e-89	Intestine (1)	WHL22.2927	Sp-Rbp1b	uncharacterized LOC574837 (LOC574837), mRNA	SPU_019317	transport; transporter activity; lipid binding	Lipocalin / cytosolic fatty-acid binding protein family; Lipocalin / cytosolic fatty-acid binding protein family	Metabolism_Lipid
1.17945e-83	1.70084	0.493	0.184	1.83747e-79	Intestine (1)	WHL22.252878	SPU_017985	fibropellin-3 (LOC585594), transcript variant X2, mRNA	SPU_017985	NA	Avidin family	NA
4.09118e-82	1.36274	0.161	0.018	6.37365e-78	Intestine (1)	WHL22.240996	Sp-Slc5a9_2	sodium/glucose cotransporter 4 (LOC587164), mRNA	SPU_012279	transport; transmembrane transport; transporter activity; membrane	Sodium:solute symporter family	Metabolism_InorganicIon
9.6162e-71	1.53222	0.704	0.416	1.49811e-66	Intestine (1)	WHL22.374326	Sp-YP30/FascL_1	transforming growth factor-beta-induced protein ig-h3 (LOC585133), mRNA	SPU_003678	NA	Fasciclin domain	Oogenesis
2.30652e-68	0.625534	1	0.994	3.59332e-64	Intestine (1)	WHL22.287978	SPU_005036	calmodulin (LOC591984), mRNA	SPU_005036	calcium ion binding	EF hand; EF-hand domain pair; EF-hand domain	Unclassified
3.82108e-66	1.01215	0.884	0.62	5.95286e-62	Intestine (1)	WHL22.362925	Sp-Aqp8	aquaporin-8 (LOC589852), mRNA	SPU_012095	transport; transporter activity; membrane	Major intrinsic protein	Metabolism_Carbohydrate
7.15477e-65	1.06401	0.105	0.009	1.11464e-60	Intestine (1)	WHL22.329301	Sp-C10orf112L	MAM and LDL-receptor class A domain-containing protein 1 (LOC587404), mRNA	SPU_005917	membrane	MAM domain, meprin/A5/mu	Unclassified
4.08302e-62	1.39115	0.232	0.053	6.36093e-58	Intestine (1)	WHL22.529826	Sp-Antof; Sp-Fibulin; Sp-FibuLinL	fibulin-1 (LOC582612), transcript variant X2, mRNA	SPU_021630; SPU_026629; SPU_026630	extracellular region	NA	Adhesion_ECM
1.31506e-61	0.696658	0.981	0.923	2.04874e-57	Intestine (1)	WHL22.312729	SPU_006003	annexin A13 (LOC577898), mRNA	SPU_006003	calcium ion binding; calcium-dependent phospholipid binding	Annexin	Annexin
1.85647e-54	1.44715	0.607	0.349	2.89219e-50	Intestine (1)	WHL22.622571	WHL22.622571	lactase-phlorizin hydrolase-like (LOC105447222), partial mRNA	NA	NA	NA	NA
9.23626e-53	1.07581	0.092	0.009	1.43892e-48	Intestine (1)	WHL22.334661	Sp-Mamdc4-3	organic solute transporter subunit alpha (LOC100889175), mRNA	SPU_000725	NA	Organic solute transporter Ostalpha	NA
1.3008e-46	1.29715	0.281	0.094	2.02651e-42	Intestine (1)	WHL22.256092	Sp-SommL	poly(U)-specific endoribonuclease-like (LOC105440894), transcript variant X1, mRNA	SPU_013142	immune response; scavenger receptor activity; hydrolase activity; acting on ester bonds; polysaccharide binding	Endoribonuclease XendoU; Somatomedin B domain	NA
4.82187e-45	1.22924	0.378	0.159	7.51199e-41	Intestine (1)	WHL22.684591	Sp-Tektin3	tektin-3 (LOC586326), mRNA	SPU_023618	microtubule cytoskeleton organization; microtubule	Tektin family	Cytoskeleton_MicrotubuleAssociated
6.77571e-45	1.26461	0.21	0.055	1.05559e-40	Intestine (1)	WHL22.646942	Sp-Hypp_1918; Sp-Hypp_2718	uncharacterized LOC100889585 (LOC100889585), transcript variant X1, mRNA	SPU_010435; SPU_024239	NA	NA	NA
3.10535e-43	1.02276	0.234	0.068	4.83782e-39	Intestine (1)	WHL22.596784	Sp-Wnt6	protein Wnt-6 (LOC585147), transcript variant X1, mRNA	SPU_013570	multicellular organismal development; Wnt signaling pathway; receptor binding; extracellular region	wnt family	Signaling_WntFzd
5.83701e-43	0.878418	0.082	0.009	9.09348e-39	Intestine (1)	WHL22.369783	Sp-Bhmt_8	S-methylmethionine--homocysteine S-methyltransferase BHMT2 (LOC580174), mRNA	SPU_005554	methionine biosynthetic process; zinc ion binding; homocysteine S-methyltransferase activity; betaine-homocysteine S-methyltransferase activity; cytoplasm	Homocysteine S-methyltransferase	Transferase
1.15505e-38	1.11068	0.27	0.096	1.79945e-34	Intestine (1)	WHL22.224833	SPU_020991	uncharacterized LOC587107 (LOC587107), mRNA	SPU_020991	NA	Domain of unknown function (DUF4562)	NA
1.51503e-37	0.947912	0.165	0.041	2.36026e-33	Intestine (1)	WHL22.41742	Sp-FoxD; Sp-FoxD_1	forkhead transcription factor D (LOC751845), mRNA	SPU_014418; SPU_027648	regulation of transcription; DNA-templated; sequence-specific DNA binding transcription factor activity; sequence-specific DNA binding	Forkhead domain	Nervous_TF
8.49067e-36	0.429449	0.993	0.98	1.32276e-31	Intestine (1)	WHL22.184359	Sp-CskaI; Sp-CskaIIa; Sp-CplcaIIb	cytoplasmic actin I (CyI), transcript variant X1, mRNA	SPU_009481; SPU_009482; SPU_009483	NA	Actin	Cytoskeleton_Actin
2.03898e-35	1.19118	0.285	0.114	3.17653e-31	Intestine (1)	WHL22.385221	Sp-Hypp_2878	testicular haploid expressed gene protein-like (LOC577555), transcript variant X3, mRNA	SPU_026963	NA	Testicular haploid expressed repeat	NA
7.70115e-35	1.14543	0.429	0.228	1.19976e-30	Intestine (1)	WHL22.167437	Sp-Tektin2	tektin B1 (LOC373482), mRNA	SPU_020728	microtubule cytoskeleton organization; microtubule	Tektin family	Cytoskeleton_MicrotubuleAssociated
2.42846e-34	1.42625	0.524	0.339	3.7833e-30	Intestine (1)	WHL22.4013	Sp-Calm2	calmodulin (LOC575365), mRNA	SPU_021511	calcium ion binding	EF hand; EF-hand domain pair; EF-hand domain	Kinase_CAMP
6.66729e-33	0.871191	0.511	0.29	1.0387e-28	Intestine (1)	WHL22.329281	Sp-Hypp_1490; Sp-Hypp_170	claspin homolog (LOC575148), mRNA	SPU_003960; SPU_021196	NA	NA	NA
1.16278e-32	1.22545	0.277	0.113	1.8115e-28	Intestine (1)	WHL22.273673	Sp-Neto2L	uncharacterized LOC100892120 (LOC100892120), mRNA	SPU_011363	protein binding	CUB domain; Low-density lipoprotein receptor domain class A	Unclassified
2.77992e-32	0.466516	0.039	0.002	4.33084e-28	Intestine (1)	WHL22.419541	SPU_008439; Sp-Slc5a9_6	sodium/glucose cotransporter 4 (LOC590499), mRNA	SPU_008439; SPU_021455	transport; transmembrane transport; transporter activity; membrane	Sodium:solute symporter family	Hydrolase
4.87925e-32	0.985044	0.281	0.112	7.60139e-28	Intestine (1)	WHL22.513155	SPU_027223; Sp-Slc5a9_7; SPU_027225	sodium/glucose cotransporter 4 (LOC593500), transcript variant X1, mRNA	SPU_027223; SPU_027224; SPU_027225	NA	NA	NA
5.54443e-32	0.886062	0.68	0.517	8.63767e-28	Intestine (1)	WHL22.525784	SPU_002300; SPU_027414	meiosis expressed gene 1 protein homolog (LOC752118), mRNA	SPU_002300; SPU_027414	nucleus	Meiosis-expressed	NA
7.38364e-32	1.16012	0.361	0.179	1.1503e-27	Intestine (1)	WHL22.626100	Sp-Gat	sodium- and chloride-dependent GABA transporter 2 (LOC585204), mRNA	SPU_006561	neurotransmitter transport; neurotransmitter:sodium symporter activity; integral component of membrane	Sodium:neurotransmitter symporter family	Nervous_NeurotransmitterRelated
3.34353e-31	0.677488	0.704	0.54	5.20889e-27	Intestine (1)	WHL22.586081	Sp-Btub2; Sp-Btub3	beta-tubulin (SP-beta1) (LOC373275), transcript variant X1, mRNA	SPU_000061; SPU_000062	GTP catabolic process; microtubule-based process; protein polymerization; GTPase activity; structural constituent of cytoskeleton; GTP binding; microtubule; protein complex	Tubulin/FtsZ family, GTPase domain; Tubulin C-terminal domain; Misato Segment II tubulin-like domain	NA
8.39587e-31	1.25623	0.3	0.134	1.30799e-26	Intestine (1)	WHL22.580606	Sp-Clect_112	uncharacterized LOC591701 (LOC591701), mRNA	SPU_019088	lipid metabolic process; phosphoric diester hydrolase activity	NA	NA
1.45383e-29	1.2177	0.157	0.046	2.26493e-25	Intestine (1)	WHL22.22971	Sp-Bche-3	acetylcholinesterase (LOC574908), mRNA	SPU_004181	cholinesterase activity	Carboxylesterase family; alpha/beta hydrolase fold	Hydrolase
4.58964e-29	0.919769	0.139	0.037	7.1502e-25	Intestine (1)	WHL22.731493	Sp-Go	guanine nucleotide-binding protein G(o) subunit alpha (LOC576911), transcript variant X4, mRNA	SPU_007553	GTP catabolic process; signal transduction; G-protein coupled receptor signaling pathway; adenylate cyclase-modulating G-protein coupled receptorsignaling pathway; GTPase activity; signal transducer activity; GTP binding; guanyl nucleotide binding; G-protein beta/gamma-subunit complex binding	G-protein alpha subunit; ADP-ribosylation factor family; Gtr1/RagA G protein conserved region	GTPase_Galpha
7.03009e-27	0.876553	0.522	0.341	1.09522e-22	Intestine (1)	WHL22.698770	SPU_009514	cysteine-rich protein 2 (LOC100892360), mRNA	SPU_009514	NA	NA	NA
9.24304e-27	1.15118	0.219	0.086	1.43997e-22	Intestine (1)	WHL22.536303	SPU_017659; Sp-Mgam	sucrase-isomaltase, intestinal (LOC592667), mRNA	SPU_017659; SPU_017661	NA	N-terminal barrel of NtMGAM and CtMGAM, maltase-glucoamylase	NA
9.66055e-26	0.817286	0.509	0.33	1.50502e-21	Intestine (1)	WHL22.438629	Sp-Ckb	arginine kinase (LOC762696), mRNA	SPU_015323	catalytic activity; kinase activity; transferase activity; transferring phosphorus-containing groups	ATP:guanido phosphotransferase, C-terminal catalytic domain	Metabolism_Energy
1.33466e-25	0.961372	0.5	0.322	2.07927e-21	Intestine (1)	WHL22.65734	WHL22.65734	uncharacterized LOC105438660 (LOC105438660), ncRNA	NA	NA	NA	NA
1.75379e-25	0.614503	0.045	0.005	2.73223e-21	Intestine (1)	WHL22.374860	SPU_027537	protein rolling stone (LOC754845), mRNA	SPU_027537	NA	NA	NA
2.8287e-25	0.930849	0.131	0.038	4.40683e-21	Intestine (1)	WHL22.148199	WHL22.148199	insulin-like growth factor-binding protein 2 (LOC100892499), mRNA	NA	NA	NA	NA
1.70934e-24	0.864863	0.157	0.051	2.66298e-20	Intestine (1)	WHL22.642075	Sp-Cdxl; Sp-Cdx	caudal type homeobox 1 (LOC584191), mRNA	SPU_019656; SPU_024715	regulation of transcription; DNA-templated; DNA binding; sequence-specific DNA binding transcription factoractivity; sequence-specific DNA binding	Homeodomain	TranscriptionFactor_Homeo
1.01069e-23	0.896774	0.5	0.356	1.57456e-19	Intestine (1)	WHL22.129947	SPU_012151	protein Flattop homolog (LOC574962), mRNA	SPU_012151	NA	NA	NA
3.89386e-23	0.318518	0.026	0.001	6.06624e-19	Intestine (1)	WHL22.577127	Sp-Amy_7	alpha-amylase B (LOC591611), mRNA	SPU_021364	carbohydrate metabolic process; catalytic activity; cation binding	Alpha amylase, C-terminal all-beta domain	Metabolism_Carbohydrate
3.91144e-23	0.743825	0.699	0.601	6.09363e-19	Intestine (1)	WHL22.28747	SPU_009484	uncharacterized LOC100892995 (LOC100892995), mRNA	SPU_009484	NA	Domain of unknown function (DUF4541); FAM183A and FAM183B related	NA
2.49832e-21	0.682822	0.631	0.483	3.89214e-17	Intestine (1)	WHL22.520557	WHL22.520557	putative tRNA pseudouridine synthase Pus10 (LOC582476), mRNA	NA	NA	NA	NA
3.298e-21	0.949951	0.429	0.282	5.13795e-17	Intestine (1)	WHL22.364829	SPU_005437	protein SPATA45 homolog (LOC574952), mRNA	SPU_005437	NA	NA	NA
4.63386e-21	1.18863	0.283	0.148	7.21909e-17	Intestine (1)	WHL22.25901	Sp-Enpep_2	glutamyl aminopeptidase (LOC580999), mRNA	SPU_016020	proteolysis	ERAP1-like C-terminal domain	Metalloprotease
7.25477e-21	0.536031	0.807	0.725	1.13022e-16	Intestine (1)	WHL22.173175	Sp-CTI	uncharacterized LOC579768 (LOC579768), transcript variant X1, misc_RNA	SPU_017714	response to wounding; serine-type endopeptidase inhibitor activity	Potato inhibitor I family; Peptidase inhibitor I78 family	Unclassified
8.24465e-21	0.631102	0.712	0.605	1.28443e-16	Intestine (1)	WHL22.457275	SPU_008151	microRNA mir-2008 (Mir2008), microRNA	SPU_008151	NA	NA	NA
1.0059e-20	0.606397	0.539	0.385	1.5671e-16	Intestine (1)	WHL22.418503	Sp-Glipr2L	uncharacterized LOC100892542 (LOC100892542), transcript variant X3, mRNA	SPU_011892	extracellular region	Cysteine-rich secretory protein family	NA
1.08204e-20	1.0242	0.511	0.381	1.68572e-16	Intestine (1)	WHL22.117470	Sp-Asp_9	cuticle-degrading serine protease (LOC578252), transcript variant X2, mRNA	SPU_007798	proteolysis; serine-type endopeptidase activity	Subtilase family; Peptidase inhibitor I9	Metabolism_PeptidaseInhibitor
1.15017e-20	0.889759	0.245	0.117	1.79185e-16	Intestine (1)	WHL22.245050	SPU_010970	uncharacterized LOC576204 (LOC576204), transcript variant X3, mRNA	SPU_010970	NA	NA	NA
2.53574e-20	0.766045	0.101	0.028	3.95043e-16	Intestine (1)	WHL22.694345	Sp-Sparc_2	SPARC (LOC581509), mRNA	SPU_012548	signal transduction; calcium ion binding; protein binding; proteinaceous extracellular matrix	Secreted protein acidic and rich in cysteine Ca binding region; Kazal-type serine protease inhibitor domain	NA
3.76686e-20	0.590173	0.067	0.014	5.86839e-16	Intestine (1)	WHL22.334676	Sp-Osta	organic solute transporter subunit alpha (LOC100888334), transcript variant X1, mRNA	SPU_019774	NA	Organic solute transporter Ostalpha	Defensome_IonTransporter
1.88995e-19	0.920758	0.406	0.262	2.94435e-15	Intestine (1)	WHL22.446908	Sp-Hairy2/4	hairy and enhancer of split (Hes), mRNA	SPU_006814	regulation of transcription; DNA-templated; DNA binding; protein dimerization activity	Helix-loop-helix DNA-binding domain; Hairy Orange	Signaling_Notch
2.2005e-19	0.642067	0.129	0.043	3.42815e-15	Intestine (1)	WHL22.647087	Sp-Hypp_366	death domain-containing protein 1 (LOC584665), mRNA	SPU_002700	signal transduction; protein binding	Death domain	Unclassified
2.6783e-19	1.03857	0.223	0.103	4.17253e-15	Intestine (1)	WHL22.462376	SPU_017737	cysteine-rich venom protein 6-like (LOC580060), mRNA	SPU_017737	NA	Trypsin Inhibitor like cysteine rich domain	NA
4.05804e-19	0.296329	0.026	0.002	6.32203e-15	Intestine (1)	WHL22.187911	SPU_006493	glutathione S-transferase theta-1 (LOC593086), mRNA	SPU_006493	protein binding	Glutathione S-transferase, C-terminal domain; Glutathione S-transferase, N-terminal domain; Glutathione S-transferase, N-terminal domain	Transferase
8.58793e-19	0.944623	0.301	0.167	1.33791e-14	Intestine (1)	WHL22.636510	Sp-Tppp3	tubulin polymerization-promoting protein family member 2 (LOC577151), transcript variant X1, mRNA	SPU_010238	NA	p25-alpha	Unclassified
4.33999e-18	0.346166	0.981	0.984	6.76127e-14	Intestine (1)	WHL22.594978	WHL22.594978	40S ribosomal protein S26 (LOC576654), transcript variant X2, mRNA	NA	NA	NA	NA
6.57639e-18	0.88304	0.449	0.322	1.02454e-13	Intestine (1)	WHL22.475623	SPU_019734	uncharacterized protein C9orf171 homolog (LOC574620), mRNA	SPU_019734	NA	Domain of unknown function (DUF4483)	NA
7.52948e-18	0.870033	0.29	0.159	1.17302e-13	Intestine (1)	WHL22.661740	SPU_025942	radial spoke head 1 homolog (LOC585190), mRNA	SPU_025942	NA	MORN repeat	Unclassified
7.63423e-18	0.971795	0.225	0.11	1.18934e-13	Intestine (1)	WHL22.107156	Sp-Lct_2	lactase-phlorizin hydrolase (LOC581938), mRNA	SPU_008631	carbohydrate metabolic process; hydrolase activity; hydrolyzing O-glycosyl compounds	Glycosyl hydrolase family 1	Metabolism_Carbohydrate
1.4215e-17	0.868124	0.247	0.128	2.21456e-13	Intestine (1)	WHL22.580537	Sp-Msr	methionine-R-sulfoxide reductase B3 (LOC752925), mRNA	SPU_008677	response to oxidative stress; protein repair; oxidation-reduction process; oxidoreductase activity; acting on a sulfur group of donors;disulfide as acceptor; peptide-methionine (R)-S-oxide reductase activity	SelR domain	Oxidoreductase
1.67809e-17	0.768857	0.434	0.301	2.61429e-13	Intestine (1)	WHL22.198142	SPU_026768	EF-hand calcium-binding domain-containing protein 10 (LOC588143), mRNA	SPU_026768	calcium ion binding	Family of unknown function (DUF5582)	Unclassified
1.89688e-17	0.740387	0.204	0.094	2.95515e-13	Intestine (1)	WHL22.364358	WHL22.364358	eukaryotic translation initiation factor 4 gamma (LOC100890646), transcript variant X1, mRNA	NA	NA	NA	NA
5.94318e-17	0.511568	0.054	0.011	9.25888e-13	Intestine (1)	WHL22.453470	SPU_002970	carboxylesterase 5A (LOC576889), transcript variant X1, mRNA	SPU_002970	NA	Carboxylesterase family; alpha/beta hydrolase fold	Hydrolase
1.05969e-16	0.399756	0.03	0.003	1.65089e-12	Intestine (1)	WHL22.735978	Sp-Itih_6	inter-alpha-trypsin inhibitor heavy chain H3 (LOC580261), mRNA	SPU_027343	hyaluronan metabolic process; serine-type endopeptidase inhibitor activity	Inter-alpha-trypsin inhibitor heavy chain C-terminus; Vault protein inter-alpha-trypsin domain; von Willebrand factor type A domain	NA
1.51163e-16	0.443332	0.824	0.799	2.35497e-12	Intestine (1)	WHL22.54099	WHL22.54099	histone H2 A.F/Z (H2A.F/Z), mRNA	NA	NA	NA	NA
2.59215e-16	0.897291	0.197	0.093	4.03831e-12	Intestine (1)	WHL22.479718	Sp-Spag6	sperm-associated antigen 6 (LOC589479), mRNA	SPU_025787	binding; protein binding	Armadillo/beta-catenin-like repeat; HEAT repeats; non-SMC mitotic condensation complex subunit 1	Unclassified
3.24029e-16	0.804661	0.468	0.344	5.04805e-12	Intestine (1)	WHL22.470013	Sp-AhnakL	uncharacterized LOC105441578 (LOC105441578), mRNA	SPU_018932	NA	NA	NA
5.11071e-16	0.57678	0.625	0.537	7.96197e-12	Intestine (1)	WHL22.457909	Sp-Rbms3	RNA-binding motif, single-stranded-interacting protein 3 (LOC586576), transcript variant X6, mRNA	SPU_001125	nucleotide binding; nucleic acid binding; RNA binding	RNA recognition motif. (a.k.a. RRM, RBD, or RNP domain)	Unclassified
7.23185e-16	0.950104	0.238	0.124	1.12665e-11	Intestine (1)	WHL22.643666	SPU_021006; Sp-Aqp1; Sp-Aqp_2	lens fiber major intrinsic protein (LOC594743), mRNA	SPU_021006; SPU_021387; SPU_021388	transport; transporter activity; membrane	Major intrinsic protein	NA
8.46309e-16	0.992845	0.228	0.12	1.31847e-11	Intestine (1)	WHL22.131411	Sp-Susd2-3; SPU_009232	sushi domain-containing protein 2 (LOC583122), mRNA	SPU_003991; SPU_009232	cell-matrix adhesion	AMOP domain; Nidogen-like; von Willebrand factor type D domain	BloodProtein
1.49608e-15	0.435888	0.034	0.005	2.33075e-11	Intestine (1)	WHL22.341736	Sp-Mamdc2-5	MAM and LDL-receptor class A domain-containing protein 1 (LOC587404), mRNA	SPU_026741	membrane	MAM domain, meprin/A5/mu	Unclassified
2.09775e-15	0.78447	0.352	0.228	3.26808e-11	Intestine (1)	WHL22.520085	SPU_005442	radial spoke head protein 9 homolog (LOC574753), mRNA	SPU_005442	NA	Radial spokehead-like protein	NA
4.59334e-15	0.465249	0.058	0.013	7.15596e-11	Intestine (1)	WHL22.324194	Sp-Enpp3	venom phosphodiesterase 2 (LOC579858), mRNA	SPU_024688	metabolic process; nucleic acid binding; motor activity; catalytic activity; ATP binding; hydrolase activity; metal ion binding; myosin complex	Myosin head (motor domain); Type I phosphodiesterase / nucleotide pyrophosphatase; DNA/RNA non-specific endonuclease	NA
4.70167e-15	0.760889	0.118	0.044	7.32474e-11	Intestine (1)	WHL22.547628	Sp-Mycbpap	MYCBP-associated protein (LOC752157), transcript variant X1, mRNA	SPU_025198	NA	MYCBP-associated protein family	NA
5.4053e-15	0.94592	0.341	0.221	8.42092e-11	Intestine (1)	WHL22.97758	Sp-Si_1	sucrase-isomaltase, intestinal (LOC587094), mRNA	SPU_009631	NA	NA	NA
1.2353e-14	0.453624	0.787	0.716	1.92447e-10	Intestine (1)	WHL22.147956	SPU_022954	venom protein 302 (LOC587887), transcript variant X2, mRNA	SPU_022954	regulation of cell growth; insulin-like growth factor binding; extracellular region	Insulin-like growth factor binding protein	NA
2.23363e-14	0.372245	0.938	0.931	3.47977e-10	Intestine (1)	WHL22.139213	Sp-Ef1a; Sp-Ef1a(Cter)	elongation factor 1 alpha (LOC548620), transcript variant X1, mRNA	SPU_000595; SPU_002050	translational elongation; translation elongation factor activity; GTPase activity; GTP binding; cytoplasm	Elongation factor Tu GTP binding domain; Elongation factor Tu C-terminal domain; Elongation factor Tu domain 2	GTPase_Translational_Elongation
2.84532e-14	0.330244	0.036	0.006	4.43272e-10	Intestine (1)	WHL22.748659	Sp-Slc18a2	synaptic vesicular amine transporter (LOC580049), mRNA	SPU_006301	transmembrane transport; integral component of membrane	Major Facilitator Superfamily; Sugar (and other) transporter	Transporter_Monoamine
4.83045e-14	0.932824	0.159	0.073	7.52536e-10	Intestine (1)	WHL22.498934	WHL22.498934	N-acetylated-alpha-linked acidic dipeptidase 2 (LOC752536), mRNA	NA	NA	NA	NA
8.47258e-14	0.753271	0.391	0.275	1.31994e-09	Intestine (1)	WHL22.361343	Sp-Pan2	uncharacterized LOC581850 (LOC581850), mRNA	SPU_006410	signal transduction; regulation of apoptotic process; protein binding; intracellular	Death domain	ImmuneSystem_Signal
1.22798e-13	0.411598	0.723	0.671	1.91307e-09	Intestine (1)	WHL22.568244	Sp-HH3.3	histone H3.3 (LOC586375), mRNA	SPU_014711	nucleosome assembly; DNA binding; protein heterodimerization activity; nucleosome	Core histone H2A/H2B/H3/H4	Histone_Variant
1.56532e-13	0.634496	0.485	0.383	2.43861e-09	Intestine (1)	WHL22.513910	SPU_017724	uncharacterized LOC753221 (LOC753221), ncRNA	SPU_017724	NA	NA	NA
1.60679e-13	0.802032	0.494	0.384	2.50322e-09	Intestine (1)	WHL22.325886	Sp-Atp1a3	sodium/potassium ATPase alpha subunit (LOC404637), transcript variant X1, mRNA	SPU_025815	ATP biosynthetic process; cation transport; monovalent inorganic cation transport; nucleotide binding; ATP binding; monovalent inorganic cation transmembrane transporteractivity; hydrolase activity; acting on acid anhydrides;catalyzing transmembrane movement of substances; cation-transporting ATPase activity; metal ion binding; integral component of membrane	E1-E2 ATPase; Cation transporting ATPase, C-terminus; Cation transport ATPase (P-type)	Metabolism_InorganicIon
2.81781e-13	0.822614	0.217	0.118	4.38986e-09	Intestine (1)	WHL22.48918	SPU_011235; Sp-Pomgnt1_1	protein O-linked-mannose beta-1,2-N-acetylglucosaminyltransferase 1 (LOC763491), mRNA	SPU_011235; SPU_019074	protein glycosylation; acetylglucosaminyltransferase activity; Golgi membrane	GNT-I family	Transferase
3.42746e-13	0.489354	0.8	0.808	5.33965e-09	Intestine (1)	WHL22.250134	Sp-H1-0	histone H1-delta (LOC373353), mRNA	SPU_028135	nucleosome assembly; DNA binding; nucleosome; nucleus	linker histone H1 and H5 family	Histone_Variant
3.89962e-13	0.349794	0.963	0.97	6.07521e-09	Intestine (1)	WHL22.698804	Sp-Rps27	40S ribosomal protein S27-like (LOC578794), transcript variant X2, mRNA	SPU_006034	translation; structural constituent of ribosome; intracellular; ribosome	Ribosomal protein S27	Translation_RibosomalProtein
5.83928e-13	0.460275	0.62	0.521	9.09701e-09	Intestine (1)	WHL22.318239	Sp-Aqp8_1	aquaporin-8 (LOC587936), mRNA	SPU_027252	transport; transporter activity; membrane	Major intrinsic protein	Metabolism_Carbohydrate
9.60947e-13	0.787865	0.633	0.612	1.49706e-08	Intestine (1)	WHL22.191727	SPU_025193	submandibular gland secretory Glx-rich protein CB (LOC591840), transcript variant X3, mRNA	SPU_025193	NA	NA	NA
1.95901e-12	0.472265	0.828	0.818	3.05194e-08	Intestine (1)	WHL22.442792	Sp-Rps2_1; Sp-Rps2	40S ribosomal protein S2 (LOC576368), mRNA	SPU_005825; SPU_010936	translation; RNA binding; structural constituent of ribosome; ribosome; small ribosomal subunit	Ribosomal protein S5, N-terminal domain; Ribosomal protein S5, C-terminal domain	Translation_RibosomalProtein
2.85235e-12	0.252133	0.993	0.996	4.44368e-08	Intestine (1)	WHL22.440771	SPU_014881	NA	SPU_014881	NA	NA	NA
3.83246e-12	0.692677	0.262	0.16	5.97059e-08	Intestine (1)	WHL22.623086	SPU_008114	uncharacterized LOC577313 (LOC577313), mRNA	SPU_008114	NA	NA	NA
4.22225e-12	0.712811	0.236	0.138	6.57785e-08	Intestine (1)	WHL22.547371	Sp-Ccdc105	coiled-coil domain-containing protein 105 (LOC575169), mRNA	SPU_002424	microtubule cytoskeleton organization; microtubule	Tektin family	NA
4.49365e-12	0.552662	0.064	0.019	7.00066e-08	Intestine (1)	WHL22.86712	Sp-Hypp_789	trichohyalin (LOC100892324), transcript variant X2, mRNA	SPU_028196	NA	NA	NA
4.99199e-12	0.705743	0.24	0.138	7.77701e-08	Intestine (1)	WHL22.12683	Sp-Ccdc104	cilia- and flagella-associated protein 36 (LOC577550), mRNA	SPU_020073	NA	The ARF-like 2 binding protein BART	NA
5.07297e-12	0.715365	0.236	0.139	7.90318e-08	Intestine (1)	WHL22.491331	SPU_020005	UPF0686 protein C11orf1 homolog (LOC580567), mRNA	SPU_020005	nucleus	Protein of unknown function (DUF1143)	Homolog-of-gene-with-unknown-function
6.1091e-12	0.315191	0.032	0.005	9.51736e-08	Intestine (1)	WHL22.562864	Sp-Cyp1L7	cytochrome P450 1A5-like (LOC589220), mRNA	SPU_003038	oxidation-reduction process; iron ion binding; oxidoreductase activity; acting on paired donors; withincorporation or reduction of molecular oxygen; heme binding	Cytochrome P450	Defensome_OxidativeBiotransformation
7.62889e-12	0.844787	0.262	0.166	1.1885e-07	Intestine (1)	WHL22.454782	Sp-Hsp40A	dnaJ homolog subfamily B member 13 (LOC593917), mRNA	SPU_016562	protein folding; unfolded protein binding	DnaJ C terminal domain; DnaJ domain	Defensome_HSP
8.05222e-12	0.69729	0.395	0.288	1.25446e-07	Intestine (1)	WHL22.544157	Sp-Hypp_1502; Sp-Hypp_2360	trichohyalin (LOC100893093), transcript variant X1, mRNA	SPU_004168; SPU_017898	calcium ion binding	EF hand	NA
8.16607e-12	0.445619	0.073	0.023	1.27219e-07	Intestine (1)	WHL22.626418	SPU_027214; Sp-Hhex	hematopoietically-expressed homeobox protein HHEX homolog (LOC575826), mRNA	SPU_027214; SPU_027215	NA	NA	NA
1.3505e-11	0.649371	0.199	0.108	2.10394e-07	Intestine (1)	WHL22.586162	SPU_003400; Sp-Cubn2; Sp-Cubn-4; Sp-Cubnr_3	cubilin (LOC591417), mRNA	SPU_003400; SPU_009854; SPU_012783; SPU_026417	NA	CUB domain	Unclassified
1.35351e-11	0.560504	0.107	0.043	2.10864e-07	Intestine (1)	WHL22.748665	Sp-Slc18a2	synaptic vesicular amine transporter (LOC580049), mRNA	SPU_006301	transmembrane transport; integral component of membrane	Major Facilitator Superfamily; Sugar (and other) transporter	Transporter_Monoamine
1.5903e-11	0.537166	0.62	0.543	2.47753e-07	Intestine (1)	WHL22.716842	Sp-Atp5b	ATP synthase beta subunit (LOC548622), mRNA	SPU_005296	ATP synthesis coupled proton transport; ATP hydrolysis coupled proton transport; proton transport; ATP metabolic process; nucleotide binding; ATP binding; hydrolase activity; acting on acid anhydrides;catalyzing transmembrane movement of substances; nucleoside-triphosphatase activity; proton-transporting ATP synthase activity; rotationalmechanism; proton-transporting two-sector ATPase complex; ca…	ATP synthase alpha/beta family, nucleotide-binding domain; ATP synthase alpha/beta family, beta-barrel domain	Metabolism_Energy
1.69263e-11	0.873787	0.279	0.181	2.63694e-07	Intestine (1)	WHL22.626902	Sp-Mmr	macrophage mannose receptor 1 (LOC100889936), transcript variant X2, mRNA	SPU_012476	carbohydrate binding	Lectin C-type domain; UL45 protein, carbohydrate-binding C-type lectin-like; Chordopoxvirus A33R protein	NA
1.93735e-11	0.673272	0.092	0.035	3.01819e-07	Intestine (1)	WHL22.642058	Sp-Grx1L	glutaredoxin-C3 (LOC752487), mRNA	SPU_006882	cell redox homeostasis; electron carrier activity; protein disulfide oxidoreductase activity	Glutaredoxin	Oxidoreductase
2.30708e-11	0.823073	0.294	0.196	3.59419e-07	Intestine (1)	WHL22.262913	Sp-Oad_bp58	tetratricopeptide repeat protein 25 (LOC581183), transcript variant X4, mRNA	SPU_015625	protein binding	Tetratricopeptide repeat; Tetratricopeptide repeat; Tetratricopeptide repeat	Cytoskeleton_Dynein
2.71569e-11	0.716462	0.131	0.06	4.23077e-07	Intestine (1)	WHL22.263612	Sp-Znf503	zinc finger protein 503-like (LOC575412), mRNA	SPU_010405	nucleic acid binding; metal ion binding	NA	ZincFinger
5.43624e-11	0.980275	0.154	0.077	8.46912e-07	Intestine (1)	WHL22.190274	SPU_012412; Sp-Wap/Ty/Egf; Sp-Tcp1; SPU_023712	SCO-spondin (LOC757285), mRNA	SPU_012412; SPU_019601; SPU_022988; SPU_023712	protein binding	EGF-like domain; Human growth factor-like EGF; EGF-like domain	Unclassified
6.88007e-11	0.429659	0.577	0.456	1.07185e-06	Intestine (1)	WHL22.401792	SPU_011015	34/67 kD laminin binding protein (LOC373183), mRNA	SPU_011015	translation; structural constituent of ribosome; small ribosomal subunit	40S ribosomal protein SA C-terminus	Translation_RibosomalProtein
7.69272e-11	0.305288	0.948	0.953	1.19845e-06	Intestine (1)	WHL22.733909	Sp-Rpl36a	60S ribosomal protein L44 (LOC592965), mRNA	SPU_015294	translation; structural constituent of ribosome; intracellular; ribosome	Ribosomal protein L44	Translation_RibosomalProtein
1.44763e-10	0.38083	0.803	0.781	2.25526e-06	Intestine (1)	WHL22.35646	Sp-Rps23	40S ribosomal protein S23 (LOC590530), partial mRNA	SPU_026541	translation; structural constituent of ribosome; intracellular; ribosome; small ribosomal subunit	Ribosomal protein S12/S23	Translation_RibosomalProtein
2.17969e-10	0.34458	0.876	0.879	3.39573e-06	Intestine (1)	WHL22.278604	Sp-Rps10	40S ribosomal protein S10 (LOC580462), mRNA	SPU_014800	NA	Plectin/S10 domain	Unclassified
2.83941e-10	0.61481	0.483	0.386	4.42352e-06	Intestine (1)	WHL22.644925	Sp-Sfrs6	serine/arginine-rich splicing factor 6 (LOC594205), transcript variant X2, mRNA	SPU_002681	nucleotide binding; nucleic acid binding	RNA recognition motif. (a.k.a. RRM, RBD, or RNP domain)	Unclassified
2.94947e-10	0.60932	0.451	0.362	4.59498e-06	Intestine (1)	WHL22.439762	Sp-FoxA	forkhead transcription factor A (FoxA), mRNA	SPU_006676	regulation of transcription; DNA-templated; sequence-specific DNA binding transcription factor activity; transcription factor binding; protein domain specific binding; sequence-specific DNA binding	Forkhead domain; Forkhead N-terminal region; HNF3 C-terminal domain	TranscriptionFactor_Forkhead
3.14957e-10	0.947631	0.215	0.131	4.90672e-06	Intestine (1)	WHL22.368578	SPU_019925	acetylcholinesterase (LOC590886), transcript variant X1, mRNA	SPU_019925	NA	NA	NA
3.21361e-10	0.660228	0.345	0.247	5.00648e-06	Intestine (1)	WHL22.682404	Sp-Armc4; Sp-Armc4-2	armadillo repeat-containing protein 4 (LOC589555), transcript variant X1, mRNA	SPU_004121; SPU_007521	binding; protein binding	Armadillo/beta-catenin-like repeat; HEAT repeats; Adaptin N terminal region	Unclassified
3.7814e-10	0.67452	0.217	0.131	5.89104e-06	Intestine (1)	WHL22.483879	SPU_015692	testis, prostate and placenta-expressed protein (LOC577525), mRNA	SPU_015692	NA	NA	NA
3.92503e-10	0.607754	0.603	0.569	6.11481e-06	Intestine (1)	WHL22.675296	Sp-Actinin	alpha-actinin, sarcomeric (LOC592971), transcript variant X3, mRNA	SPU_020920	actin filament bundle assembly; actin crosslink formation; actin binding; calcium ion binding; protein binding; actin filament binding	Spectrin repeat; Calponin homology (CH) domain; Ca2+ insensitive EF hand	Cytoskeleton_ActinBinding
4.30849e-10	0.739871	0.326	0.231	6.71219e-06	Intestine (1)	WHL22.535254	Sp-Hmgb3	uncharacterized LOC578784 (LOC578784), mRNA	SPU_007096	NA	HMG (high mobility group) box; HMG-box domain	Unclassified
5.27215e-10	0.836104	0.258	0.17	8.21349e-06	Intestine (1)	WHL22.107154	Sp-Lct_3	lactase-phlorizin hydrolase-like (LOC582036), misc_RNA	SPU_008633	carbohydrate metabolic process; hydrolase activity; hydrolyzing O-glycosyl compounds	Glycosyl hydrolase family 1; Zona pellucida-like domain; Cellulase (glycosyl hydrolase family 5)	Metabolism_Carbohydrate
5.29411e-10	0.398221	0.983	0.943	8.24769e-06	Intestine (1)	WHL22.535819	Sp-Cuzd1L_1	uterine-ovary specific-44 protein (LOC575434), mRNA	SPU_016301	NA	Zona pellucida-like domain	Unclassified
5.93005e-10	0.284028	0.873	0.884	9.23842e-06	Intestine (1)	WHL22.389060	Sp-14-3-3e	14-3-3 epsilon (LOC581376), mRNA	SPU_003825	protein domain specific binding	14-3-3 protein	NA
6.4038e-10	0.786565	0.167	0.09	9.97649e-06	Intestine (1)	WHL22.49657	Sp-Fimbph	fimbrin-like (LOC586505), mRNA	SPU_000091	actin binding; calcium ion binding; protein binding	Calponin homology (CH) domain; EF hand; EF-hand domain	NA
1.1237e-09	0.490386	0.051	0.015	1.75062e-05	Intestine (1)	WHL22.60681	Sp-Frizz9/10	frizzled-9-like (LOC585651), mRNA	SPU_023014	cell surface receptor signaling pathway; Wnt signaling pathway; transmembrane signaling receptor activity; protein binding; Wnt-activated receptor activity; membrane	Frizzled/Smoothened family membrane region; Fz domain	Signaling_WntFzd
1.21518e-09	0.455631	0.625	0.574	1.89313e-05	Intestine (1)	WHL22.514146	Sp-Dlc4	dynein light chain 4, axonemal (LOC589737), mRNA	SPU_004377	microtubule-based process; microtubule associated complex	Dynein light chain type 1	Cytoskeleton_Dynein
1.40756e-09	0.368953	0.79	0.759	2.19284e-05	Intestine (1)	WHL22.701048	Sp-Ubq/RL40fp	ubiquitin (LOC584839), transcript variant X1, mRNA	SPU_015276	translation; structural constituent of ribosome; protein binding; ribosome	Ubiquitin family; Ribosomal L40e family; Ubiquitin-2 like Rad60 SUMO-like	Translation_RibosomalProtein
1.72527e-09	0.512852	0.097	0.042	2.6878e-05	Intestine (1)	WHL22.196812	SPU_026986	uncharacterized LOC578009 (LOC578009), mRNA	SPU_026986	NA	NA	NA
1.75223e-09	0.572454	0.522	0.454	2.7298e-05	Intestine (1)	WHL22.437266	Sp-RshL3	radial spokehead (LOC373423), mRNA	SPU_014801	NA	Radial spokehead-like protein	Cytoskeleton_RadialSpoke
1.85374e-09	0.513476	0.56	0.465	2.88795e-05	Intestine (1)	WHL22.666070	SPU_016005	60S ribosomal protein L10a (LOC586056), mRNA	SPU_016005	RNA binding	Ribosomal protein L1p/L10e family	Translation_RibosomalProtein
2.02454e-09	0.270685	0.89	0.884	3.15403e-05	Intestine (1)	WHL22.503337	Sp-Dynlc2-5a; Sp-Dynlc2-5b; Sp-Dynlc2-5c; Sp-Dynlc2-2	uncharacterized LOC592722 (LOC592722), mRNA	SPU_024497; SPU_024498; SPU_024499; SPU_025272	microtubule-based process; microtubule associated complex	Dynein light chain type 1	Cytoskeleton_Dynein
2.55609e-09	0.388027	0.723	0.695	3.98213e-05	Intestine (1)	WHL22.224201	Sp-Rpl7a	60S ribosomal protein L7a (LOC574574), partial mRNA	SPU_011075	ribosome biogenesis; ribonucleoprotein complex	Ribosomal protein L7Ae/L30e/S12e/Gadd45 family	Translation_RibosomalProtein
2.6471e-09	0.661392	0.23	0.147	4.12391e-05	Intestine (1)	WHL22.139068	SPU_014186	outer dense fiber protein 3 (LOC577413), transcript variant X1, mRNA	SPU_014186	NA	Sperm-tail PG-rich repeat	Homolog-of-gene-with-unknown-function
2.76891e-09	0.554439	0.474	0.402	4.31369e-05	Intestine (1)	WHL22.688668	Sp-rsp3h	radial spoke head protein 3 homolog (LOC578469), transcript variant X1, mRNA	SPU_012045	NA	Radial spoke protein 3	Cytoskeleton_RadialSpoke
4.56777e-09	0.740693	0.187	0.111	7.11613e-05	Intestine (1)	WHL22.769469	Sp-C1orf173L	glutamate-rich protein 3 (LOC590109), transcript variant X1, mRNA	SPU_020097	NA	Domain of unknown function (DUF4590); Leucine Rich repeat	NA
5.75681e-09	0.675046	0.333	0.248	8.96854e-05	Intestine (1)	WHL22.327789	SPU_008447	actin-related protein 2/3 complex subunit 1A (LOC585909), mRNA	SPU_008447	regulation of actin filament polymerization; actin binding; protein binding; cytoskeleton	WD domain, G-beta repeat; Anaphase-promoting complex subunit 4 WD40 domain	Unclassified
9.43924e-09	0.62639	0.176	0.101	0.000147054	Intestine (1)	WHL22.557017	Sp-Gg3	guanine nucleotide-binding protein G(I)/G(S)/G(O) subunit gamma-7 (LOC756235), mRNA	SPU_030085	G-protein coupled receptor signaling pathway; signal transducer activity; heterotrimeric G-protein complex	GGL domain	CalciumToolkit
1.22194e-08	0.379605	0.7	0.662	0.000190366	Intestine (1)	WHL22.173213	Sp-Rps3	40S ribosomal protein S3 (LOC593744), mRNA	SPU_013662	translation; RNA binding; structural constituent of ribosome; intracellular; ribosome; small ribosomal subunit	Ribosomal protein S3, C-terminal domain; KH domain	Translation_RibosomalProtein
1.59758e-08	0.409711	0.047	0.014	0.000248888	Intestine (1)	WHL22.182769	Sp-Ttc26	intraflagellar transport protein 56 (LOC583291), mRNA	SPU_018233	protein binding	Tetratricopeptide repeat; Anaphase-promoting complex, cyclosome, subunit 3; Tetratricopeptide repeat	NA
1.72222e-08	0.654109	0.33	0.252	0.000268304	Intestine (1)	WHL22.199040	Sp-Hsp901	heat shock protein gp96 (Gp96), mRNA	SPU_027527	protein folding; response to stress; ATP binding; unfolded protein binding	Hsp90 protein; Histidine kinase-, DNA gyrase B-, and HSP90-like ATPase; Histidine kinase-, DNA gyrase B-, and HSP90-like ATPase	NA
2.5796e-08	0.658559	0.262	0.181	0.000401875	Intestine (1)	WHL22.246072	Sp-Ndufb8	NADH dehydrogenase [ubiquinone] 1 beta subcomplex subunit 8, mitochondrial (LOC591836), mRNA	SPU_004823	NADH dehydrogenase activity; NADH dehydrogenase (ubiquinone) activity; mitochondrion	NADH-ubiquinone oxidoreductase ASHI subunit (CI-ASHI or NDUFB8)	Metabolism_Energy
2.60724e-08	0.364674	0.03	0.007	0.000406182	Intestine (1)	WHL22.659059	Sp-Slc44a4	choline transporter-like protein 4 (LOC765131), mRNA	SPU_022173	NA	Plasma-membrane choline transporter	Metabolism_Lipid
2.6642e-08	0.559868	0.082	0.035	0.000415055	Intestine (1)	WHL22.490759	Sp-Llgl1; Sp-Llgl2	lethal(2) giant larvae protein homolog 2 (LOC578619), mRNA	SPU_013268; SPU_015544	NA	NA	NA
3.50715e-08	0.252383	0.019	0.003	0.000546378	Intestine (1)	WHL22.77565	Sp-Hypp_1116	ankycorbin (LOC584159), mRNA	SPU_024544	protein binding	Ankyrin repeats (3 copies); Ankyrin repeats (many copies); Ankyrin repeat	Unclassified
3.77367e-08	0.525678	0.099	0.046	0.000587899	Intestine (1)	WHL22.238287	Sp-C20orf85L	uncharacterized protein C20orf85 homolog (LOC577148), mRNA	SPU_006391	NA	Normal lung function maintenance, Low in Lung Cancer 1 protein	NA
4.01574e-08	0.578988	0.109	0.053	0.000625613	Intestine (1)	WHL22.642635	SPU_006395; Sp-C2orf81L	uncharacterized LOC578284 (LOC578284), mRNA	SPU_006395; SPU_014012	NA	NA	NA
4.43468e-08	0.355047	0.039	0.011	0.000690879	Intestine (1)	WHL22.134728	Sp-Ppt2; Sp-Ppt2_1	lysosomal thioesterase PPT2-A (LOC586868), transcript variant X4, mRNA	SPU_019692; SPU_028651	cellular protein modification process; palmitoyl-(protein) hydrolase activity	Palmitoyl protein thioesterase	Hydrolase
5.58009e-08	0.54917	0.305	0.224	0.000869323	Intestine (1)	WHL22.126248	SPU_004349	sterile alpha motif domain-containing protein 15 (LOC100893598), mRNA	SPU_004349	protein binding	SAM domain (Sterile alpha motif); SAM domain (Sterile alpha motif)	Unclassified
6.15345e-08	0.472392	0.092	0.042	0.000958646	Intestine (1)	WHL22.538533	Sp-Adrb2L_13	probable G-protein coupled receptor No18 (LOC579893), mRNA	SPU_021176	G-protein coupled receptor signaling pathway; G-protein coupled receptor activity; integral component of membrane	7 transmembrane receptor (rhodopsin family)	Nervous_Chemosensory
6.18702e-08	0.421748	0.064	0.024	0.000963875	Intestine (1)	WHL22.126611	Sp-Surreal/Gpcr139	5-hydroxytryptamine receptor 1F-like (LOC582418), transcript variant X3, mRNA	SPU_024811	G-protein coupled receptor signaling pathway; G-protein coupled receptor activity; integral component of membrane	7 transmembrane receptor (rhodopsin family); Serpentine type 7TM GPCR chemoreceptor Srx; Serpentine type 7TM GPCR chemoreceptor Srv	Nervous_Chemosensory
6.20135e-08	0.615075	0.144	0.08	0.000966109	Intestine (1)	WHL22.150131	Sp-Spalt	sal-like protein 3 (LOC575920), transcript variant X1, mRNA	SPU_014793	nucleic acid binding; metal ion binding	Zinc finger, C2H2 type; C2H2-type zinc finger; Zinc-finger double domain	ZincFinger
8.09676e-08	0.586761	0.088	0.04	0.00126139	Intestine (1)	WHL22.28224	Sp-Pkg2	cGMP-dependent protein kinase 1 (LOC585077), transcript variant X3, mRNA	SPU_004964	protein phosphorylation; protein kinase activity; protein serine/threonine kinase activity; cGMP-dependent protein kinase activity; ATP binding; transferase activity; transferring phosphorus-containing groups	Protein kinase domain; Cyclic nucleotide-binding domain; Protein tyrosine kinase	Kinase_AGC
1.06653e-07	0.397937	0.687	0.648	0.00166155	Intestine (1)	WHL22.313858	SPU_007709; Sp-Rps5	40S ribosomal protein S5 (LOC592668), mRNA	SPU_007709; SPU_022957	translation	Ribosomal protein S7p/S5e	Translation_RibosomalProtein
1.16447e-07	0.689183	0.264	0.187	0.00181412	Intestine (1)	WHL22.84136	Sp-Arp3ph	actin-related protein 3 (LOC576708), mRNA	SPU_010631	NA	Actin; MreB/Mbl protein	Cytoskeleton_ActinRelated
1.30892e-07	0.569679	0.288	0.208	0.00203917	Intestine (1)	WHL22.170210	Sp-Nova1	RNA-binding protein Nova-1 (LOC585801), mRNA	SPU_003114	RNA binding	KH domain; KH domain; KH domain	Unclassified
1.36975e-07	0.649338	0.322	0.247	0.00213394	Intestine (1)	WHL22.663080	Sp-Pm20d2	peptidase M20 domain-containing protein 2 (LOC590423), transcript variant X1, mRNA	SPU_026443	metabolic process; hydrolase activity	Peptidase family M20/M25/M40	Metabolism_ProteinDegradation
1.47007e-07	0.560669	0.191	0.119	0.00229023	Intestine (1)	WHL22.434852	Sp-Fascin1; Sp-Fscn1	fascin (FSCN1), transcript variant X2, mRNA	SPU_010943; SPU_023199	protein binding; bridging; actin filament binding	Fascin domain; FRG1-like domain	Cytoskeleton_ActinBinding
1.48971e-07	0.319365	0.67	0.638	0.00232082	Intestine (1)	WHL22.173564	SPU_025449	epidermal growth factor-related protein (EGF2), mRNA	SPU_025449	calcium ion binding; protein binding	Calcium-binding EGF domain; EGF-like domain; EGF domain	Unclassified
1.52239e-07	0.619354	0.116	0.061	0.00237173	Intestine (1)	WHL22.107138	WHL22.107138	lactase-phlorizin hydrolase-like (LOC105438387), mRNA	NA	NA	NA	NA
1.5964e-07	0.58377	0.073	0.031	0.00248704	Intestine (1)	WHL22.641632	Sp-Atp/Gtpbp1_1	cytosolic carboxypeptidase 2 (LOC580601), transcript variant X8, mRNA	SPU_016331	proteolysis; metallocarboxypeptidase activity; zinc ion binding	Cytosolic carboxypeptidase N-terminal domain; Zinc carboxypeptidase	Metalloprotease
1.60425e-07	0.583256	0.112	0.058	0.00249926	Intestine (1)	WHL22.296748	Sp-Efhc2_1	EF-hand domain-containing family member C2 (LOC593993), mRNA	SPU_009896	calcium ion binding	DUF1126 PH-like domain; EF-hand domain pair	Homolog-of-gene-with-unknown-function
1.7272e-07	0.555994	0.092	0.044	0.00269081	Intestine (1)	WHL22.478158	Sp-Ak7	adenylate kinase 7 (LOC576252), mRNA	SPU_010764	nucleobase-containing compound metabolic process; ATP binding; nucleobase-containing compound kinase activity	Dpy-30 motif; Adenylate kinase; AAA domain	Metabolism_Nucleotide
1.74837e-07	0.680671	0.545	0.505	0.00272379	Intestine (1)	WHL22.119959	Sp-Anpep_1	aminopeptidase N (LOC578352), transcript variant X4, mRNA	SPU_023693	proteolysis; metallopeptidase activity; zinc ion binding	Peptidase family M1 domain; ERAP1-like C-terminal domain; Peptidase M1 N-terminal domain	Metalloprotease
2.2882e-07	0.397143	0.066	0.026	0.00356478	Intestine (1)	WHL22.341159	Sp-Hypp_321	testis-expressed sequence 26 protein (LOC587203), mRNA	SPU_001025	NA	NA	NA
2.39998e-07	0.440987	0.575	0.518	0.00373892	Intestine (1)	WHL22.307920	Sp-Rpl15	uncharacterized LOC105446722 (LOC105446722), ncRNA	SPU_028104	translation; structural constituent of ribosome; intracellular; ribosome	Ribosomal L15	Translation_RibosomalProtein
2.66126e-07	0.787643	0.165	0.101	0.00414598	Intestine (1)	WHL22.535849	Sp-Ccp/Zp_1; SPU_025075	sushi, von Willebrand factor type A, EGF and pentraxin domain-containing protein 1 (LOC575370), mRNA	SPU_016300; SPU_025075	NA	Sushi repeat (SCR repeat); Zona pellucida-like domain	Adhesion_ZP
3.00737e-07	0.717031	0.159	0.096	0.00468518	Intestine (1)	WHL22.336404	Sp-Atp6ap1	uncharacterized LOC589255 (LOC589255), mRNA	SPU_012695	ATP hydrolysis coupled proton transport; proton-transporting ATP synthase activity; rotationalmechanism; proton-transporting ATPase activity; rotationalmechanism; proton-transporting V-type ATPase; V1 domain	Vacuolar ATP synthase subunit S1 (ATP6S1)	Unclassified
3.0424e-07	0.762252	0.429	0.375	0.00473975	Intestine (1)	WHL22.343426	SPU_004039; SPU_004040	uncharacterized LOC754003 (LOC754003), mRNA	SPU_004039; SPU_004040	NA	Zona pellucida-like domain	Unclassified
3.11758e-07	0.378427	0.045	0.015	0.00485688	Intestine (1)	WHL22.507547	Sp-Dyrk4; Sp-Dyrk4_1	dual specificity tyrosine-phosphorylation-regulated kinase 4 (LOC579475), transcript variant X5, mRNA	SPU_012899; SPU_022035	protein phosphorylation; protein kinase activity; protein serine/threonine kinase activity; ATP binding; transferase activity; transferring phosphorus-containing groups	Protein kinase domain; Protein tyrosine kinase	Metabolism_Carbohydrate
3.88833e-07	0.33827	0.775	0.787	0.00605763	Intestine (1)	WHL22.445251	Sp-Bhmt_1	betaine--homocysteine S-methyltransferase 1 (LOC575553), mRNA	SPU_004625	methionine biosynthetic process; zinc ion binding; homocysteine S-methyltransferase activity; betaine-homocysteine S-methyltransferase activity; cytoplasm	Homocysteine S-methyltransferase	Metabolism_AminoAcid
4.1454e-07	0.409618	0.64	0.606	0.00645812	Intestine (1)	WHL22.667356	SPU_001314; Sp-Rpl5	60S ribosomal protein L5 (LOC752626), mRNA	SPU_001314; SPU_013432	translation; structural constituent of ribosome; 5S rRNA binding; intracellular; ribosome	Ribosomal large subunit proteins 60S L5, and 50S L18	Translation_RibosomalProtein
4.22649e-07	0.615293	0.159	0.096	0.00658445	Intestine (1)	WHL22.228774	Sp-Dic1	thioredoxin domain-containing protein 3 homolog (LOC581919), transcript variant X5, mRNA	SPU_007092	nucleoside diphosphate phosphorylation; GTP biosynthetic process; UTP biosynthetic process; CTP biosynthetic process; cell redox homeostasis; nucleoside diphosphate kinase activity; ATP binding	Nucleoside diphosphate kinase; Thioredoxin	Cytoskeleton_Dynein
5.88141e-07	0.369989	0.672	0.643	0.00916265	Intestine (1)	WHL22.762062	Sp-Gi; Sp-Gi[cterm]	guanine nucleotide-binding protein G(i) alpha subunit (LOC414054), mRNA	SPU_013414; SPU_014515	GTP catabolic process; signal transduction; G-protein coupled receptor signaling pathway; adenylate cyclase-modulating G-protein coupled receptorsignaling pathway; GTPase activity; signal transducer activity; GTP binding; guanyl nucleotide binding; G-protein beta/gamma-subunit complex binding	G-protein alpha subunit; ADP-ribosylation factor family; Gtr1/RagA G protein conserved region	GTPase_Galpha
6.1427e-07	0.446748	0.062	0.025	0.00956972	Intestine (1)	WHL22.589352	Sp-Mk/Styx; Sp-Dusp24	alpha-ketoglutarate-dependent dioxygenase alkB homolog 4-like (LOC105446801), partial mRNA	SPU_000663; SPU_018623	protein dephosphorylation; protein tyrosine/serine/threonine phosphatase activity	Dual specificity phosphatase, catalytic domain; Rhodanese-like domain	Phosphatase_Tyrosine
6.24706e-07	0.419094	0.105	0.054	0.00973229	Intestine (1)	WHL22.699004	Sp-Spag8	sperm-associated antigen 8 (LOC575989), mRNA	SPU_025980	microtubule binding	NA	NA
6.42002e-07	0.282726	0.034	0.01	0.0100018	Intestine (1)	WHL22.96161	Sp-Tbc1d1_1	TBC1 domain family member 1 (LOC100891782), mRNA	SPU_012706	regulation of Rab GTPase activity; Rab GTPase activator activity	Rab-GTPase-TBC domain	NA
6.93123e-07	0.590751	0.365	0.298	0.0107982	Intestine (1)	WHL22.603782	Sp-Calpain	calpain-9 (LOC575876), transcript variant X1, mRNA	SPU_023461	proteolysis; calcium-dependent cysteine-type endopeptidase activity; calcium ion binding; intracellular	Calpain family cysteine protease; Calpain large subunit, domain III; EF-hand domain	CalciumToolkit
8.42412e-07	0.29434	0.706	0.655	0.0131239	Intestine (1)	WHL22.60737	Sp-Rpl4	60S ribosomal protein L4 (LOC578192), mRNA	SPU_015666	translation; structural constituent of ribosome; ribosome	Ribosomal protein L4/L1 family; 60S ribosomal protein L4 C-terminal domain	Translation_RibosomalProtein
1.13697e-06	0.300484	0.801	0.807	0.0177129	Intestine (1)	WHL22.506110	SPU_011703	cullin-associated NEDD8-dissociated protein 1 (LOC586413), transcript variant X1, mRNA	SPU_011703	translational elongation; structural constituent of ribosome; binding; intracellular; ribosome	TATA-binding protein interacting (TIP20); 60s Acidic ribosomal protein	Translation_RibosomalProtein
1.48517e-06	0.338427	0.052	0.02	0.0231375	Intestine (1)	WHL22.305717	SPU_004880	uncharacterized LOC594672 (LOC594672), mRNA	SPU_004880	calcium ion binding	EF-hand domain pair; EF-hand domain; EF hand	NA
1.60658e-06	0.458546	0.039	0.013	0.025029	Intestine (1)	WHL22.725188	Sp-Slc44a2_4	choline transporter-like protein 4 (LOC579901), mRNA	SPU_010959	NA	Plasma-membrane choline transporter	Metabolism_Lipid
1.76542e-06	0.258351	0.024	0.006	0.0275035	Intestine (1)	WHL22.598988	Sp-Slc10a1	sodium/bile acid cotransporter-like (LOC100891194), mRNA	SPU_003103	sodium ion transport; bile acid:sodium symporter activity; membrane	Sodium Bile acid symporter family; SBF-like CPA transporter family (DUF4137); Membrane transport protein	Metabolism_InorganicIon
1.95528e-06	0.515658	0.135	0.079	0.0304613	Intestine (1)	WHL22.339272	Sp-Slc8a2; Sp-Slc8a3	sodium/calcium exchanger 3 (LOC590169), transcript variant X2, mRNA	SPU_021793; SPU_026183	calcium ion transport; cell communication; transmembrane transport; calcium:sodium antiporter activity; membrane; integral component of membrane	Calx-beta domain; Sodium/calcium exchanger protein; C-terminal extension of sodium/calcium exchanger domain	CalciumToolkit
1.96297e-06	0.268771	0.022	0.005	0.0305812	Intestine (1)	WHL22.3505	Sp-Ldla/Ig/Gpcr	uncharacterized LOC100893482 (LOC100893482), mRNA	SPU_008926	cell surface receptor signaling pathway; G-protein coupled receptor signaling pathway; neuropeptide signaling pathway; transmembrane signaling receptor activity; G-protein coupled receptor activity; protein binding; membrane; integral component of membrane	7 transmembrane receptor (Secretin family); GPCR proteolysis site, GPS, motif	Adhesion_GPCR
2.62233e-06	0.509543	0.073	0.034	0.0408533	Intestine (1)	WHL22.88991	Sp-Pi16	uncharacterized LOC764722 (LOC764722), mRNA	SPU_005399	extracellular region	Cysteine-rich secretory protein family	NA
2.96007e-06	0.342855	0.082	0.04	0.046115	Intestine (1)	WHL22.517738	SPU_026561; Sp-Inf2L	inverted formin-2 (LOC579910), mRNA	SPU_026561; SPU_026562	actin cytoskeleton organization; actin binding; binding; Rho GTPase binding	Diaphanous GTPase-binding Domain	NA
3.34543e-06	0.408695	0.625	0.616	0.0521185	Intestine (1)	WHL22.87965	Sp-Plcd; Sp-Plcd_1; SPU_012104; Sp-Plcd_2	1-phosphatidylinositol 4,5-bisphosphate phosphodiesterase delta-1 (LOC100891267), mRNA	SPU_004230; SPU_012103; SPU_012104; SPU_030068	lipid metabolic process; signal transduction; intracellular signal transduction; phosphatidylinositol phospholipase C activity; calcium ion binding; protein binding; phosphoric diester hydrolase activity	Phosphatidylinositol-specific phospholipase C, X domain; Phosphatidylinositol-specific phospholipase C, Y domain; C2 domain	CalciumToolkit
3.42972e-06	0.613476	0.26	0.196	0.0534316	Intestine (1)	WHL22.598162	WHL22.598162	endochitinase A-like (LOC100893108), mRNA	NA	NA	NA	NA
3.78164e-06	0.393001	0.545	0.486	0.0589141	Intestine (1)	WHL22.655368	Sp-Rps19	40S ribosomal protein S19 (LOC578158), mRNA	SPU_006487	translation; structural constituent of ribosome; intracellular; ribosome	Ribosomal protein S19e	Translation_RibosomalProtein
3.83867e-06	0.310257	0.049	0.019	0.0598026	Intestine (1)	WHL22.369392	Sp-Hypp_179	uncharacterized LOC100893707 (LOC100893707), partial mRNA	SPU_022013	NA	NA	Hydrolase
7.09078e-06	0.428755	0.094	0.05	0.110467	Intestine (1)	WHL22.14836	SPU_004315; Sp-Grtp1; SPU_028406	growth hormone-regulated TBC protein 1-A (LOC576106), mRNA	SPU_004315; SPU_026448; SPU_028406	regulation of Rab GTPase activity; Rab GTPase activator activity	NA	NA
8.21855e-06	0.358459	0.494	0.451	0.128037	Intestine (1)	WHL22.111073	Sp-Arp2/3cs2	actin-related protein 2/3 complex subunit 2 (LOC585943), mRNA	SPU_017502	regulation of actin filament polymerization; cytoskeleton	Arp2/3 complex, 34 kD subunit p34-Arc	Cytoskeleton_Cytokinesis
8.57578e-06	0.505112	0.116	0.067	0.133602	Intestine (1)	WHL22.674004	Sp-Wdr16-2	cilia- and flagella-associated protein 52 (LOC753927), mRNA	SPU_012728	transport; protein binding; intracellular	Phosphatidylinositol transfer protein; WD domain, G-beta repeat; Anaphase-promoting complex subunit 4 WD40 domain	NA
9.8907e-06	0.410949	0.064	0.029	0.154087	Intestine (1)	WHL22.556665	WHL22.556665	uncharacterized LOC756716 (LOC756716), mRNA	NA	NA	NA	NA
1.23963e-05	0.268541	0.036	0.013	0.193121	Intestine (1)	WHL22.106069	Sp-Ace_3; Sp-Acel	angiotensin-converting enzyme (LOC578277), mRNA	SPU_003804; SPU_026910	proteolysis; metallopeptidase activity; peptidyl-dipeptidase activity; membrane	Angiotensin-converting enzyme	Metalloprotease
1.27411e-05	0.414245	0.107	0.06	0.198494	Intestine (1)	WHL22.644522	SPU_018965	uncharacterized LOC580808 (LOC580808), mRNA	SPU_018965	NA	NA	NA
1.32139e-05	0.465371	0.288	0.226	0.20586	Intestine (1)	WHL22.268820	Sp-Tektin1-4; Sp-Tektin1-3	tektin-1 (LOC576964), mRNA	SPU_006453; SPU_013841	microtubule cytoskeleton organization; microtubule	Tektin family	Cytoskeleton_MicrotubuleAssociated
1.34138e-05	0.405521	0.049	0.02	0.208973	Intestine (1)	WHL22.391233	Sp-Ampd2; Sp-Ampd	AMP deaminase 2 (LOC587814), mRNA	SPU_003415; SPU_024473	IMP biosynthetic process; purine ribonucleoside monophosphate biosyntheticprocess; AMP deaminase activity; deaminase activity	Adenosine/AMP deaminase	Metabolism_Nucleotide
1.50004e-05	0.40434	0.133	0.081	0.233691	Intestine (1)	WHL22.34772	Sp-Hypp_2348	uncharacterized LOC580068 (LOC580068), transcript variant X1, mRNA	SPU_017631	NA	Sperm acrosome-associated protein 9	NA
1.74739e-05	0.611714	0.345	0.295	0.272225	Intestine (1)	WHL22.589379	Sp-Mdh2	malate dehydrogenase, mitochondrial (LOC587163), mRNA	SPU_018624	carbohydrate metabolic process; malate metabolic process; cellular carbohydrate metabolic process; oxidation-reduction process; catalytic activity; oxidoreductase activity; malate dehydrogenase activity; oxidoreductase activity; acting on the CH-OH group ofdonors; NAD or NADP as acceptor; L-malate dehydrogenase activity	lactate/malate dehydrogenase, alpha/beta C-terminal domain; lactate/malate dehydrogenase, NAD binding domain	Metabolism_Energy
1.77554e-05	0.543969	0.26	0.202	0.276611	Intestine (1)	WHL22.733457	Sp-Oda/LC7L1	NA	SPU_008699	NA	Roadblock/LC7 domain	Cytoskeleton_Dynein
2.03813e-05	0.372861	0.056	0.025	0.317521	Intestine (1)	WHL22.694844	WHL22.694844	UPF0687 protein C20orf27 homolog (LOC752636), mRNA	NA	NA	NA	NA
2.12379e-05	0.443283	0.109	0.063	0.330865	Intestine (1)	WHL22.446640	SPU_003536	uncharacterized LOC585517 (LOC585517), transcript variant X2, mRNA	SPU_003536	NA	Thioredoxin; DSBA-like thioredoxin domain	NA
2.78028e-05	0.633855	0.322	0.27	0.43314	Intestine (1)	WHL22.527256	WHL22.527256	erythrocyte band 7 integral membrane protein-like (LOC105445033), mRNA	NA	NA	NA	NA
3.06931e-05	0.484775	0.161	0.107	0.478168	Intestine (1)	WHL22.605058	Sp-Hypp_1682	protein FAM166B (LOC581387), mRNA	SPU_006796	NA	Protein of unknown function (DUF2475)	Homolog-of-gene-with-unknown-function
3.17407e-05	0.616378	0.097	0.056	0.494488	Intestine (1)	WHL22.389165	Sp-Clect_106	macrophage mannose receptor 1 (LOC764768), mRNA	SPU_013872	carbohydrate binding	Lectin C-type domain	Lectin
3.51493e-05	0.272211	0.062	0.029	0.547591	Intestine (1)	WHL22.252418	SPU_014833	low-density lipoprotein receptor-related protein 12 (LOC752921), mRNA	SPU_014833	NA	CUB domain	Unclassified
3.86322e-05	0.52564	0.097	0.056	0.601851	Intestine (1)	WHL22.384397	SPU_015248	Y+L amino acid transporter 2 (LOC580370), mRNA	SPU_015248	amino acid transmembrane transport; amino acid transmembrane transporter activity; membrane	NA	NA
4.34743e-05	0.645648	0.193	0.139	0.677286	Intestine (1)	WHL22.250276	Sp-Hsp90L	heat shock protein 83 (LOC582860), mRNA	SPU_024082	protein folding; response to stress; ATP binding; unfolded protein binding	Hsp90 protein	Defensome_HSP
4.40189e-05	0.4102	0.045	0.019	0.68577	Intestine (1)	WHL22.467600	Sp-Ncor2	serine/arginine repetitive matrix protein 2 (LOC588549), transcript variant X4, mRNA	SPU_003509	DNA binding; chromatin binding	G-protein pathway suppressor 2-interacting domain; Myb-like DNA-binding domain	NA
4.48473e-05	0.54464	0.273	0.219	0.698675	Intestine (1)	WHL22.371928	SPU_017778	uncharacterized protein C9orf135 (LOC580840), mRNA	SPU_017778	NA	Domain of unknown function (DUF4572)	NA
4.69399e-05	0.577911	0.245	0.189	0.731277	Intestine (1)	WHL22.621747	Sp-Dcamkl2	serine/threonine-protein kinase DCLK1 (LOC578013), transcript variant X1, mRNA	SPU_009878	protein phosphorylation; intracellular signal transduction; protein kinase activity; protein serine/threonine kinase activity; ATP binding; transferase activity; transferring phosphorus-containing groups	Protein kinase domain; Protein tyrosine kinase; Doublecortin	CalciumToolkit
4.70593e-05	0.297051	0.672	0.677	0.733137	Intestine (1)	WHL22.124334	Sp-Unk_30	nucleolin (LOC587978), mRNA	SPU_002432	NA	NA	NA
5.07677e-05	0.394586	0.116	0.071	0.79091	Intestine (1)	WHL22.222014	SPU_023354; SPU_023355	spermatogenesis-associated protein 1 (LOC100893276), transcript variant X2, mRNA	SPU_023354; SPU_023355	NA	NA	NA
6.49736e-05	0.422893	0.086	0.048	1	Intestine (1)	WHL22.195393	Sp-Kif1aL	kinesin-like protein KIF28P (LOC594599), mRNA	SPU_028826	microtubule-based movement; microtubule motor activity; protein binding; kinesin complex	Kinesin protein 1B	Cytoskeleton_Kinesin
6.58832e-05	0.344331	0.037	0.015	1	Intestine (1)	WHL22.364619	SPU_001014; Sp-Heatr5	HEAT repeat-containing protein 5B (LOC575022), mRNA	SPU_001014; SPU_005436	NA	NA	NA
7.40367e-05	0.599833	0.15	0.102	1	Intestine (1)	WHL22.64703	Sp-Abcb4a	ATP-binding cassette, sub-family B (MDR/TAP), member 4 (abcb4), mRNA	SPU_007014	transport; transmembrane transport; nucleotide binding; ATP binding; ATPase activity; nucleoside-triphosphatase activity; ATPase activity; coupled to transmembrane movement ofsubstances; integral component of membrane	ABC transporter transmembrane region; ABC transporter; RecF/RecN/SMC N terminal domain	Defensome_ABCTransporter
7.63375e-05	0.598796	0.199	0.147	1	Intestine (1)	WHL22.312001	Sp-Czph	F-actin-capping protein subunit alpha-1 (LOC577039), mRNA	SPU_024912	actin cytoskeleton organization; actin binding; F-actin capping protein complex; WASH complex	F-actin capping protein alpha subunit	Cytoskeleton_ActinBinding
9.25548e-05	0.391595	0.062	0.031	1	Intestine (1)	WHL22.393807	SPU_019823; Sp-Hypp_2828	uncharacterized LOC105442981 (LOC105442981), mRNA	SPU_019823; SPU_026218	NA	NA	NA
0.000102829	0.438218	0.097	0.058	1	Intestine (1)	WHL22.715182	SPU_003517; Sp-Hypp_1817; Sp-Qrich2L	glutamine-rich protein 2 (LOC755388), transcript variant X4, mRNA	SPU_003517; SPU_008961; SPU_012788	NA	NA	NA
0.000109607	0.511146	0.2	0.147	1	Intestine (1)	WHL22.531855	Sp-Odadc3L2; Sp-Odadc3L1	calmodulin (LOC591003), transcript variant X2, mRNA	SPU_008000; SPU_010425	calcium ion binding	EF hand; EF-hand domain pair; EF-hand domain pair	Unclassified
0.000111668	0.317634	0.045	0.02	1	Intestine (1)	WHL22.529967	Sp-Unk_36; Sp-Unk_37; SPU_012747; Sp-Unk_21; Sp-Unk_22; Sp-Adamts9	A disintegrin and metalloproteinase with thrombospondin motifs 9 (LOC586332), mRNA	SPU_000745; SPU_003202; SPU_012747; SPU_013296; SPU_013297; SPU_016078	proteolysis; metalloendopeptidase activity; metallopeptidase activity	Reprolysin (M12B) family zinc metalloprotease	Metabolism_ProteinDegradation
0.00011292	0.449033	0.341	0.295	1	Intestine (1)	WHL22.711639	SPU_014276	glutathione peroxidase (LOC100891322), mRNA	SPU_014276	response to oxidative stress; oxidation-reduction process; glutathione peroxidase activity	Glutathione peroxidase	Defensome_Antioxidant
0.000129357	0.510692	0.264	0.209	1	Intestine (1)	WHL22.634523	Sp-ThegL	testicular haploid expressed gene protein (LOC583297), mRNA	SPU_011786	NA	Testicular haploid expressed repeat	NA
0.000139167	0.353387	0.054	0.026	1	Intestine (1)	WHL22.567329	SPU_002059	uncharacterized LOC581393 (LOC581393), mRNA	SPU_002059	NA	NA	NA
0.000153683	0.455359	0.054	0.027	1	Intestine (1)	WHL22.289832	Sp-Glyphp2; Sp-Glyphp1	glycoprotein hormone beta-5-like (gpb5), transcript variant X1, mRNA	SPU_004405; SPU_005842	hormone activity; extracellular region	Cystine-knot domain	Nervous_NeuropeptideRelated
0.000160924	0.464759	0.137	0.091	1	Intestine (1)	WHL22.560769	SPU_021594	IQ and AAA domain-containing protein 1-like (LOC592080), partial mRNA	SPU_021594	NA	NA	NA
0.000161179	0.410304	0.043	0.019	1	Intestine (1)	WHL22.701929	SPU_001278; Sp-Slc12a8	solute carrier family 12 member 8 (LOC592204), transcript variant X2, mRNA	SPU_001278; SPU_001279	NA	NA	NA
0.000169938	0.365854	0.045	0.02	1	Intestine (1)	WHL22.397662	SPU_000380; SPU_017227	sodium-dependent alanine transporter 3 (LOC578449), mRNA	SPU_000380; SPU_017227	neurotransmitter transport; neurotransmitter:sodium symporter activity; integral component of membrane	Sodium:neurotransmitter symporter family	NA
0.000170543	0.601	0.236	0.186	1	Intestine (1)	WHL22.291448	SPU_019170	sushi, von Willebrand factor type A, EGF and pentraxin domain-containing protein 1 (LOC100889375), mRNA	SPU_019170	NA	Sushi repeat (SCR repeat)	Unclassified
0.000172455	0.441181	0.101	0.061	1	Intestine (1)	WHL22.366016	Sp-Atub1; SPU_010469; Sp-Atub13; SPU_016614; SPU_019989; Sp-Atub5; Sp-Atub6; SPU_024616; Sp-Tuba1c_1	tubulin alpha-1 chain-like (LOC584364), transcript variant X1, mRNA	SPU_007435; SPU_010469; SPU_012679; SPU_016614; SPU_019989; SPU_019990; SPU_024615; SPU_024616; SPU_024617	GTP catabolic process; microtubule-based process; protein polymerization; GTPase activity; structural constituent of cytoskeleton; GTP binding; microtubule; protein complex	Tubulin/FtsZ family, GTPase domain; Tubulin C-terminal domain; Tubulin domain	NA
0.000175128	0.453326	0.062	0.032	1	Intestine (1)	WHL22.313783	WHL22.313783	cat eye syndrome critical region protein 2 (LOC592188), mRNA	NA	NA	NA	NA
0.000185462	0.340459	0.052	0.026	1	Intestine (1)	WHL22.64537	Sp-Mdh1b	putative malate dehydrogenase 1B (LOC588960), mRNA	SPU_015928	carbohydrate metabolic process; malate metabolic process; oxidation-reduction process; catalytic activity; malate dehydrogenase activity; oxidoreductase activity; acting on the CH-OH group ofdonors; NAD or NADP as acceptor	lactate/malate dehydrogenase, alpha/beta C-terminal domain	Metabolism_Energy
0.000186516	0.503642	0.26	0.203	1	Intestine (1)	WHL22.199735	SPU_022062	cytochrome c oxidase subunit 4 isoform 1, mitochondrial (LOC591899), mRNA	SPU_022062	cytochrome-c oxidase activity	Cytochrome c oxidase subunit IV	Oxidase
0.000189946	0.386839	0.107	0.066	1	Intestine (1)	WHL22.28807	Sp-Hypp_223	trichohyalin (LOC594379), transcript variant X1, mRNA	SPU_025012	calcium ion binding	NA	Unclassified
0.000193913	0.303903	0.045	0.021	1	Intestine (1)	WHL22.490240	Sp-Itih	inter-alpha-trypsin inhibitor heavy chain H2 (LOC582064), mRNA	SPU_012005	NA	von Willebrand factor type A domain; Vault protein inter-alpha-trypsin domain; von Willebrand factor type A domain	NA
0.000204419	0.360078	0.466	0.433	1	Intestine (1)	WHL22.580667	Sp-Rab7	rab7 GTPase homolog SUrab7 (rab7), mRNA	SPU_019087	GTP catabolic process; intracellular protein transport; nucleocytoplasmic transport; signal transduction; small GTPase mediated signal transduction; protein transport; GTPase activity; GTP binding; intracellular; membrane	Ras family; Ras of Complex, Roc, domain of DAPkinase; ADP-ribosylation factor family	GTPase_Ras_Rab
0.000211183	0.441616	0.21	0.158	1	Intestine (1)	WHL22.147403	Sp-Dlc2	dynein light chain 1, axonemal (LOC581052), mRNA	SPU_018854	protein binding	Leucine Rich repeats (2 copies); Leucine-rich repeat; Leucine rich repeat	Cytoskeleton_Dynein
0.000215856	0.376395	0.18	0.129	1	Intestine (1)	WHL22.378664	SPU_022266	EF-hand calcium-binding domain-containing protein 2 (LOC578744), partial mRNA	SPU_022266	calcium ion binding	EF-hand domain pair; EF-hand domain; EF-hand domain	NA
0.000237169	0.345912	0.487	0.46	1	Intestine (1)	WHL22.32905	Sp-Laptm4a	lysosomal-associated transmembrane protein 4A (LOC100890040), mRNA	SPU_023226	integral component of membrane	Golgi 4-transmembrane spanning transporter	NA
0.000241898	0.347208	0.054	0.027	1	Intestine (1)	WHL22.243589	Sp-Kif9L2; Sp-Kif9-2; Sp-Kif9; Sp-Kif9L1	kinesin-like protein KIF9 (LOC579747), mRNA	SPU_000875; SPU_001744; SPU_010081; SPU_014075	microtubule-based movement; microtubule motor activity; ATP binding; microtubule binding; kinesin complex	Kinesin motor domain; Microtubule binding	Cytoskeleton_Kinesin
0.000257988	0.404279	0.266	0.213	1	Intestine (1)	WHL22.522166	Sp-Pdhb	mucin-17 (LOC580083), transcript variant X5, mRNA	SPU_028354	acetyl-CoA biosynthetic process from pyruvate; metabolic process; catalytic activity; pyruvate dehydrogenase (acetyl-transferring) activity; protein binding; zinc ion binding	Transketolase, pyrimidine binding domain; Transketolase, C-terminal domain; SET domain	Metabolism_Energy
0.000265095	0.50195	0.124	0.082	1	Intestine (1)	WHL22.36417	Sp-Osbpl8	oxysterol-binding protein-related protein 8 (LOC593450), transcript variant X11, mRNA	SPU_013634	NA	Oxysterol-binding protein	NA
0.000287539	0.343309	0.554	0.54	1	Intestine (1)	WHL22.623237	Sp-Atp5c1	ATP synthase subunit gamma, mitochondrial (LOC579085), mRNA	SPU_000077	ATP synthesis coupled proton transport; proton-transporting ATP synthase activity; rotationalmechanism; proton-transporting ATPase activity; rotationalmechanism; proton-transporting ATP synthase complex; catalytic core F(1)	ATP synthase	Metabolism_Energy
0.000303601	0.344657	0.346	0.296	1	Intestine (1)	WHL22.228191	Sp-Arp2/3cs4	actin-related protein 2/3 complex subunit 4 (LOC588038), mRNA	SPU_012228	actin filament polymerization; Arp2/3 complex-mediated actin nucleation; cytoskeleton; Arp2/3 protein complex	ARP2/3 complex 20 kDa subunit (ARPC4)	NA
0.000322661	0.543811	0.279	0.232	1	Intestine (1)	WHL22.760225	Sp-Hsp702A	78 kDa glucose-regulated protein (LOC584585), mRNA	SPU_008560	NA	Hsp70 protein; MreB/Mbl protein; Cell division protein FtsA	CalciumToolkit
0.000335709	0.329391	0.069	0.038	1	Intestine (1)	WHL22.78876	Sp-Sema6; SPU_008674; Sp-Sema6_1	semaphorin-6D-like (LOC582531), transcript variant X6, mRNA	SPU_008673; SPU_008674; SPU_018452	protein binding	Sema domain	Adhesion_Neural
0.00034364	0.303604	0.573	0.568	1	Intestine (1)	WHL22.704057	SPU_021995	uncharacterized LOC575048 (LOC575048), ncRNA	SPU_021995	NA	NA	NA
0.000368199	0.385302	0.172	0.124	1	Intestine (1)	WHL22.422365	SPU_004486	UPF0691 protein C9orf116 homolog (LOC100891474), mRNA	SPU_004486	NA	Domain of unknown function (DUF4490)	NA
0.000380663	0.306788	0.032	0.013	1	Intestine (1)	WHL22.693664	Sp-Fn3/Ig	titin (LOC580285), mRNA	SPU_028401	protein binding	Immunoglobulin domain; Immunoglobulin domain; Immunoglobulin I-set domain	Adhesion_IgFN3Receptor
0.000415884	0.443662	0.154	0.109	1	Intestine (1)	WHL22.32425	SPU_007777	microsomal glutathione S-transferase 1 (LOC587704), mRNA	SPU_007777	NA	MAPEG family	Defensome_ReductiveConjugativeBiotransformation
0.000421106	0.465274	0.127	0.086	1	Intestine (1)	WHL22.505296	Sp-Flot2h; SPU_012908	flotillin (LOC586881), mRNA	SPU_005061; SPU_012908	NA	SPFH domain / Band 7 family; Flotillin	Unclassified
0.000427378	0.484358	0.313	0.265	1	Intestine (1)	WHL22.393136	Sp-Hypp_387; Sp-Hypp_1460	histone-lysine N-methyltransferase SETD1B (LOC591398), transcript variant X4, mRNA	SPU_003522; SPU_003523	NA	NA	NA
0.000469028	0.472722	0.305	0.262	1	Intestine (1)	WHL22.212125	Sp-SnrpB; Sp-SnrpB_1	small nuclear ribonucleoprotein-associated protein B' (LOC581143), transcript variant X1, mRNA	SPU_013007; SPU_017802	NA	LSM domain	Unclassified
0.000482251	0.623824	0.127	0.087	1	Intestine (1)	WHL22.590093	SPU_015748; Sp-Rpn1	dolichyl-diphosphooligosaccharide--protein glycosyltransferase subunit 1 (LOC577281), mRNA	SPU_015748; SPU_020149	protein glycosylation; dolichyl-diphosphooligosaccharide-protein glycotransferaseactivity; endoplasmic reticulum; integral component of membrane	Ribophorin I	Transferase
0.000506983	0.33677	0.052	0.027	1	Intestine (1)	WHL22.339862	Sp-C14orf166b	leucine-rich repeat-containing protein 74A (LOC582270), transcript variant X2, mRNA	SPU_005282	calcium ion binding	Leucine Rich repeat; EF-hand domain; EF hand	NA
0.00051721	0.613374	0.221	0.178	1	Intestine (1)	WHL22.187954	Sp-Cs	citrate synthase, mitochondrial (LOC590444), mRNA	SPU_024102	tricarboxylic acid cycle; cellular carbohydrate metabolic process; citrate (Si)-synthase activity; transferase activity; transferring acyl groups; acylgroups converted into alkyl on transfer	Citrate synthase, C-terminal domain	Metabolism_Energy
0.000544341	0.382535	0.082	0.049	1	Intestine (1)	WHL22.372217	Sp-Dag1	dystroglycan (LOC581503), transcript variant X1, mRNA	SPU_028775	cytoskeletal anchoring at plasma membrane; calcium ion binding; dystrophin-associated glycoprotein complex; membrane	Dystroglycan (Dystrophin-associated glycoprotein 1); Alpha-Dystroglycan N-terminal domain 2	Adhesion_Proteoglycan
0.000546986	0.28218	0.575	0.562	1	Intestine (1)	WHL22.368800	SPU_021170; Sp-Bpnt1	TNF receptor-associated factor 6 (LOC580009), mRNA	SPU_021170; SPU_021171	NA	NA	NA
0.000547161	0.357259	0.092	0.057	1	Intestine (1)	WHL22.58773	Sp-C1orf177L	uncharacterized protein C1orf177 homolog (LOC100893195), mRNA	SPU_026146	phospholipid metabolic process; lipid catabolic process; phospholipase A2 activity; calcium ion binding	Phospholipase A2; Sperm-tail PG-rich repeat	Hydrolase
0.000553865	0.256555	0.043	0.02	1	Intestine (1)	WHL22.71341	SPU_009686; SPU_014750	intraflagellar transport protein 46 homolog (LOC590756), mRNA	SPU_009686; SPU_014750	intraciliary transport	Intraflagellar transport complex B protein 46 C terminal	NA
0.00055624	0.470976	0.2	0.155	1	Intestine (1)	WHL22.190096	SPU_003046; SPU_015224	leucine-rich repeat-containing protein 51 (LOC581940), mRNA	SPU_003046; SPU_015224	protein binding	Leucine-rich repeat; Leucine Rich repeats (2 copies); Leucine rich repeat	NA
0.000612037	0.417277	0.092	0.058	1	Intestine (1)	WHL22.108671	SPU_005728	outer dense fiber protein 3 (LOC578847), mRNA	SPU_005728	NA	Sperm-tail PG-rich repeat	Homolog-of-gene-with-unknown-function
0.000713969	0.536391	0.335	0.303	1	Intestine (1)	WHL22.692671	Sp-Sfrs3	probable splicing factor, arginine/serine-rich 6 (LOC582113), transcript variant X1, mRNA	SPU_008919	nucleotide binding; nucleic acid binding; zinc ion binding	RNA recognition motif. (a.k.a. RRM, RBD, or RNP domain); Zinc knuckle	NA
0.000805964	0.361698	0.062	0.034	1	Intestine (1)	WHL22.260954	WHL22.260954	cyclic nucleotide-binding domain-containing protein 1 (LOC575845), mRNA	NA	NA	NA	NA
0.000854298	0.493425	0.15	0.109	1	Intestine (1)	WHL22.597887	Sp-Mpp5-2; Sp-Mpp5-3	MAGUK p55 subfamily member 5 (LOC579187), transcript variant X2, mRNA	SPU_004864; SPU_016842	protein binding	Guanylate kinase; PDZ domain; Variant SH3 domain	NA
0.000870225	0.502866	0.264	0.223	1	Intestine (1)	WHL22.523709	Sp-Pacrg	parkin coregulated gene protein homolog (LOC586307), mRNA	SPU_004619	binding	Parkin co-regulated protein	Chaperone
0.000896205	0.348185	0.579	0.602	1	Intestine (1)	WHL22.270083	SPU_015647	histone H3.3 (LOC586530), mRNA	SPU_015647	nucleosome assembly; DNA binding; protein heterodimerization activity; nucleosome	Core histone H2A/H2B/H3/H4	NA
0.000998285	0.486869	0.444	0.427	1	Intestine (1)	WHL22.456851	Sp-Unk_89; Sp-Axndhc10h	dynein heavy chain 10, axonemal (LOC585218), partial mRNA	SPU_011876; SPU_030231	microtubule-based movement; microtubule motor activity; ATP binding; ATPase activity	Dynein heavy chain, N-terminal region 1; Hydrolytic ATP binding site of dynein motor region; Dynein heavy chain, N-terminal region 2	NA
0.0010542	0.432259	0.157	0.115	1	Intestine (1)	WHL22.621366	SPU_012739	F-BAR domain only protein 2 (LOC100893850), transcript variant X5, mRNA	SPU_012739	electron carrier activity; protein domain specific binding; heme binding	Fes/CIP4, and EFC/F-BAR homology domain	Unclassified
0.00106713	0.458401	0.094	0.06	1	Intestine (1)	WHL22.99593	Sp-Aldh1l1_1	mitochondrial 10-formyltetrahydrofolate dehydrogenase (LOC579576), transcript variant X1, mRNA	SPU_024622	metabolic process; oxidation-reduction process; oxidoreductase activity; oxidoreductase activity; acting on the aldehyde or oxogroup of donors; NAD or NADP as acceptor	Aldehyde dehydrogenase family	Defensome_OxidativeBiotransformation
0.00107896	0.501897	0.217	0.174	1	Intestine (1)	WHL22.658056	Sp-Decr1_1	2,4-dienoyl-CoA reductase, mitochondrial (LOC588523), mRNA	SPU_027599	NA	Enoyl-(Acyl carrier protein) reductase; short chain dehydrogenase; KR domain	Dehydrogenase
0.00108369	0.369495	0.204	0.159	1	Intestine (1)	WHL22.547466	Sp-Hypp_1006	neurofilament heavy polypeptide (LOC579862), mRNA	SPU_020958	NA	NA	NA
0.00117899	0.38551	0.037	0.018	1	Intestine (1)	WHL22.176298	WHL22.176298	uncharacterized LOC100893683 (LOC100893683), mRNA	NA	NA	NA	NA
0.00122958	0.337971	0.073	0.044	1	Intestine (1)	WHL22.691170	Sp-Hypp_2494	uncharacterized LOC587682 (LOC587682), mRNA	SPU_020193	NA	Myb/SANT-like DNA-binding domain	NA
0.00127069	0.327601	0.067	0.039	1	Intestine (1)	WHL22.370629	Sp-SmocL	SPARC-related modular calcium-binding protein 1 (LOC588667), transcript variant X2, mRNA	SPU_028184	signal transduction; calcium ion binding; protein binding; proteinaceous extracellular matrix	Thyroglobulin type-1 repeat; Secreted protein acidic and rich in cysteine Ca binding region; EF-hand domain pair	Adhesion_Proteoglycan
0.00128481	0.252247	0.043	0.022	1	Intestine (1)	WHL22.27430	Sp-Dpd1L_1	dipeptidase 1 (LOC592585), mRNA	SPU_023330	proteolysis; metalloexopeptidase activity; dipeptidyl-peptidase activity; dipeptidase activity	Membrane dipeptidase (Peptidase family M19)	Metalloprotease
0.00131687	0.443472	0.109	0.073	1	Intestine (1)	WHL22.589048	SPU_009915; Sp-BetaGi	integrin beta G subunit (LOC373367), transcript variant X1, mRNA	SPU_009915; SPU_011065	NA	Integrin beta cytoplasmic domain; Integrin beta tail domain	NA
0.00143114	0.514922	0.174	0.134	1	Intestine (1)	WHL22.565029	Sp-Arp2	actin-related protein 2 (LOC579126), transcript variant X2, mRNA	SPU_018717	NA	Actin	NA
0.00160829	0.455236	0.14	0.102	1	Intestine (1)	WHL22.181134	Sp-Twnfln	twinfilin-1 (LOC588765), mRNA	SPU_000784	negative regulation of actin filament polymerization; actin binding; intracellular	Cofilin/tropomyosin-type actin-binding protein	NA
0.00161095	0.481185	0.167	0.127	1	Intestine (1)	WHL22.479402	Sp-Cct3	T-complex protein 1 subunit gamma (LOC574601), mRNA	SPU_009300	protein folding; cellular protein metabolic process; ATP binding; unfolded protein binding	TCP-1/cpn60 chaperonin family	Chaperone
0.00161485	0.260095	0.022	0.009	1	Intestine (1)	WHL22.483564	SPU_011878	uncharacterized LOC589295 (LOC589295), mRNA	SPU_011878	biosynthetic process; nucleotidyltransferase activity	Nucleotidyl transferase; MobA-like NTP transferase domain	Transferase
0.00168984	0.339172	0.442	0.405	1	Intestine (1)	WHL22.198933	Sp-Rpl8; Sp-Rpl8_1	60S ribosomal protein L8 (LOC591341), mRNA	SPU_010692; SPU_026671	translation; structural constituent of ribosome; intracellular; ribosome	Ribosomal Proteins L2, C-terminal domain; Ribosomal Proteins L2, RNA binding domain	Translation_RibosomalProtein
0.0017023	0.363184	0.034	0.016	1	Intestine (1)	WHL22.749715	Sp-P75ntr	tumor necrosis factor receptor superfamily member 16 (LOC586563), mRNA	SPU_025699	signal transduction; protein binding	TNFR/NGFR cysteine-rich region; Death domain; Tumor necrosis factor receptor member 16 trans-membrane domain	Apoptosis_TNF/TNFR
0.00189468	0.327307	0.528	0.528	1	Intestine (1)	WHL22.731449	Sp-Sashp	thioredoxin (LOC582000), mRNA	SPU_017484	glycerol ether metabolic process; cell redox homeostasis; protein disulfide oxidoreductase activity	Thioredoxin; Thioredoxin-like domain	Oxidoreductase
0.00206282	0.324688	0.032	0.015	1	Intestine (1)	WHL22.481600	Sp-Elovl7L; Sp-Elovl7	elongation of very long chain fatty acids protein 7 (LOC578885), mRNA	SPU_003072; SPU_010539	integral component of membrane	Plasma-membrane choline transporter; GNS1/SUR4 family	Metabolism_Lipid
0.00209869	0.422351	0.277	0.238	1	Intestine (1)	WHL22.519961	Sp-Mnk2; Sp-Mnk	Mnk1 protein (LOC575733), transcript variant X1, mRNA	SPU_002418; SPU_006947	protein phosphorylation; protein kinase activity; protein serine/threonine kinase activity; ATP binding; transferase activity; transferring phosphorus-containing groups	Protein kinase domain; Protein tyrosine kinase	Kinase_CMGC
0.00224051	0.274106	0.062	0.036	1	Intestine (1)	WHL22.5055	Sp-Dnah7; Sp-Unk_95; Sp-Unk_96; Sp-Axndhc12h	dynein heavy chain 12, axonemal-like (LOC576226), mRNA	SPU_003564; SPU_005317; SPU_020747; SPU_030232	microtubule-based movement; microtubule motor activity; dynein complex	Hydrolytic ATP binding site of dynein motor region; Dynein heavy chain C-terminal domain; P-loop containing dynein motor region D4	NA
0.00231438	0.367537	0.073	0.045	1	Intestine (1)	WHL22.268154	Sp-Ski_1; Sp-Ski	ski oncogene (LOC592889), mRNA	SPU_002160; SPU_010659	NA	NA	NA
0.00235098	0.33568	0.066	0.039	1	Intestine (1)	WHL22.441254	Sp-Klf15	early growth response protein 1-like (LOC100889794), mRNA	SPU_015772	nucleic acid binding; metal ion binding	Zinc finger, C2H2 type; C2H2-type zinc finger; Zinc-finger double domain	ZincFinger
0.00235494	0.582232	0.182	0.144	1	Intestine (1)	WHL22.26687	Sp-Cap1; SPU_024705	adenylyl cyclase-associated protein 1 (LOC764369), mRNA	SPU_009423; SPU_024705	cell morphogenesis; cytoskeleton organization; actin binding	Adenylate cyclase associated (CAP) C terminal; Adenylate cyclase associated (CAP) N terminal; Tubulin binding cofactor C	Lyase
0.00237289	0.277072	0.051	0.028	1	Intestine (1)	WHL22.158782	Sp-Tektin1-2	tektin-4 (LOC577210), transcript variant X5, mRNA	SPU_019591	microtubule cytoskeleton organization; microtubule	Tektin family	Cytoskeleton_MicrotubuleAssociated
0.00238784	0.525591	0.275	0.24	1	Intestine (1)	WHL22.248472	Sp-Slc3a1	neutral and basic amino acid transport protein rBAT (LOC576765), mRNA	SPU_013735	carbohydrate metabolic process; catalytic activity; cation binding	Alpha amylase, catalytic domain; Solute carrier family 3 member 2 N-terminus	Metabolism_Carbohydrate
0.00245414	0.358266	0.067	0.041	1	Intestine (1)	WHL22.92092	Sp-Gucy1b2	guanylate cyclase soluble subunit beta-2 (LOC100890426), transcript variant X1, mRNA	SPU_002686	cGMP biosynthetic process; cyclic nucleotide biosynthetic process; intracellular signal transduction; guanylate cyclase activity; phosphorus-oxygen lyase activity; heme binding	Adenylate and Guanylate cyclase catalytic domain; Haem-NO-binding; Heme NO binding associated	Metabolism_Nucleotide
0.00264529	0.403416	0.12	0.085	1	Intestine (1)	WHL22.311087	Sp-TardbpL2	TAR DNA-binding protein 43 (LOC584774), mRNA	SPU_022940	nucleotide binding; nucleic acid binding	RNA recognition motif. (a.k.a. RRM, RBD, or RNP domain); Transactive response DNA-binding protein N-terminal domain	Unclassified
0.00265981	0.450797	0.096	0.064	1	Intestine (1)	WHL22.658883	Sp-Hypp_1835	uncharacterized protein C7orf57 (LOC100890411), mRNA	SPU_009229	NA	Family of unknown function (DUF5524)	NA
0.00266031	0.382223	0.067	0.041	1	Intestine (1)	WHL22.703513	WHL22.703513	uncharacterized LOC100891419 (LOC100891419), mRNA	NA	NA	NA	NA
0.00266209	0.260946	0.054	0.031	1	Intestine (1)	WHL22.34874	Sp-Ccdc83	coiled-coil domain-containing protein 83 (LOC584368), transcript variant X2, mRNA	SPU_002775	NA	NA	NA
0.00275159	0.422232	0.077	0.049	1	Intestine (1)	WHL22.675293	Sp-Cycb	cyclin B (LOC576779), mRNA	SPU_015285	regulation of cyclin-dependent protein serine/threoninekinase activity; regulation of cell cycle; protein kinase binding; nucleus	Cyclin, N-terminal domain; Cyclin, C-terminal domain	CellCycle
0.00289892	0.402497	0.243	0.204	1	Intestine (1)	WHL22.621859	Sp-Hypp_1877	uncharacterized LOC105444492 (LOC105444492), mRNA	SPU_009880	G-protein coupled receptor signaling pathway; G-protein coupled receptor activity; integral component of membrane	7 transmembrane receptor (rhodopsin family); Costars; Serpentine type 7TM GPCR chemoreceptor Srsx	Nervous_Chemosensory
0.00291641	0.429251	0.159	0.122	1	Intestine (1)	WHL22.761126	Sp-C4orf47	UPF0602 protein C4orf47 homolog (LOC591073), mRNA	SPU_018018	NA	Domain of unknown function (DUF4586)	NA
0.00303738	0.404052	0.11	0.077	1	Intestine (1)	WHL22.621003	Sp-C6orf199L	adenylate kinase 9 (LOC588475), transcript variant X4, mRNA	SPU_019556	nucleobase-containing compound metabolic process; nucleotide binding; ATP binding; nucleoside-triphosphatase activity; nucleobase-containing compound kinase activity	Adenylate kinase; AAA domain; ATPase family associated with various cellular activities (AAA)	Metabolism_Nucleotide
0.0031445	0.3858	0.056	0.033	1	Intestine (1)	WHL22.24575	WHL22.24575	testis-expressed sequence 36 protein-like (LOC754043), transcript variant X3, mRNA	NA	NA	NA	NA
0.0031561	0.4084	0.069	0.043	1	Intestine (1)	WHL22.754772	Sp-MyIph	amoeboid myosin I (LOC577182), transcript variant X2, misc_RNA	SPU_006811	motor activity; protein binding; ATP binding; myosin complex	Myosin head (motor domain); Unconventional myosin tail, actin- and lipid-binding; SH3 domain	NA
0.00324877	0.277745	0.051	0.028	1	Intestine (1)	WHL22.287979	Sp-Shank1L	SH3 and multiple ankyrin repeat domains protein 2 (LOC581773), transcript variant X1, mRNA	SPU_012303	protein binding	SAM domain (Sterile alpha motif); SAM domain (Sterile alpha motif); PDZ domain	Unclassified
0.00326547	0.273794	0.054	0.031	1	Intestine (1)	WHL22.50034	Sp-Lrp6L_1	pro-epidermal growth factor (LOC577832), transcript variant X6, mRNA	SPU_020603	protein binding	NA	Unclassified
0.00329316	0.364016	0.339	0.305	1	Intestine (1)	WHL22.166045	Sp-Hypp_90	myb-like protein X (LOC584296), transcript variant X5, mRNA	SPU_013333	NA	PH domain	Hydrolase
0.00348054	0.427021	0.14	0.105	1	Intestine (1)	WHL22.567705	Sp-Eap1L; SPU_002058; SPU_021378	enolase-phosphatase E1 (LOC581219), transcript variant X2, mRNA	SPU_002057; SPU_002058; SPU_021378	NA	NA	NA
0.00372165	0.255396	0.032	0.015	1	Intestine (1)	WHL22.347168	Sp-Hypp_1427	uncharacterized LOC105441636 (LOC105441636), mRNA	SPU_003053	N-acetyltransferase activity	Acetyltransferase (GNAT) family; Acetyltransferase (GNAT) domain; FR47-like protein	Signaling_TGFB_SmadInteract
0.003772	0.509712	0.155	0.121	1	Intestine (1)	WHL22.493663	SPU_009254; Sp-Ccdc135	coiled-coil domain-containing protein lobo homolog (LOC590655), partial mRNA	SPU_009254; SPU_009255	NA	NA	NA
0.00380378	0.511463	0.144	0.11	1	Intestine (1)	WHL22.637546	Sp-Prkar2a	cyclic AMP-dependent protein kinase type II regulatory subunit (LOC373288), mRNA	SPU_018419	regulation of protein phosphorylation; cAMP-dependent protein kinase regulator activity; cAMP-dependent protein kinase complex	Cyclic nucleotide-binding domain; Regulatory subunit of type II PKA R-subunit	NA
0.00401553	0.352115	0.313	0.279	1	Intestine (1)	WHL22.480864	Sp-Unc119hb; SPU_020267	protein unc-119 homolog B (LOC582321), transcript variant X1, mRNA	SPU_002830; SPU_020267	NA	GMP-PDE, delta subunit	Hydrolase
0.00402679	0.378709	0.112	0.079	1	Intestine (1)	WHL22.64730	SPU_026757	uncharacterized LOC100891350 (LOC100891350), mRNA	SPU_026757	calcium ion binding	EF-hand domain pair; EF-hand domain	NA
0.00403664	0.467431	0.069	0.044	1	Intestine (1)	WHL22.535569	Sp-FoxI	forkhead transcription factor I (LOC581992), mRNA	SPU_023894	regulation of transcription; DNA-templated; sequence-specific DNA binding transcription factor activity; sequence-specific DNA binding	Forkhead domain	Nervous_Placode
0.00409655	0.296484	0.069	0.043	1	Intestine (1)	WHL22.89141	Sp-Diaph2; Sp-Diaph	protein diaphanous homolog 2 (LOC592122), mRNA	SPU_010607; SPU_020879	actin filament organization; cell cycle; actin binding	Formin Homology 2 Domain	NA
0.00421891	0.2616	0.058	0.035	1	Intestine (1)	WHL22.245037	WHL22.245037	nostrin (LOC100888284), mRNA	NA	NA	NA	NA
0.0044488	0.370688	0.105	0.074	1	Intestine (1)	WHL22.684862	Sp-Slka; Sp-Stk10; SPU_023582	serine/threonine-protein kinase 10 (LOC588762), mRNA	SPU_014726; SPU_020190; SPU_023582	protein phosphorylation; protein kinase activity; ATP binding; transferase activity; transferring phosphorus-containing groups	Protein kinase domain; Protein tyrosine kinase	Kinase_STE
0.00459213	0.392009	0.176	0.14	1	Intestine (1)	WHL22.529849	Sp-Iqca1; Sp-Iqca1L	IQ and AAA domain-containing protein 1 (LOC575263), mRNA	SPU_013295; SPU_026632	protein binding; ATP binding	ATPase family associated with various cellular activities (AAA)	ATPase
0.00461719	0.583845	0.232	0.199	1	Intestine (1)	WHL22.235889	Sp-Tmprss5L	uncharacterized LOC577075 (LOC577075), mRNA	SPU_010206	proteolysis; catalytic activity; serine-type endopeptidase activity; protein binding	Trypsin; CUB domain; Low-density lipoprotein receptor domain class A	Metabolism_AminoAcid
0.00466711	0.452341	0.184	0.148	1	Intestine (1)	WHL22.164042	WHL22.164042	arginine kinase (LOC580962), mRNA	NA	NA	NA	NA
0.00488329	0.391819	0.251	0.214	1	Intestine (1)	WHL22.135677	Sp-Flot1	flotillin-1 (LOC586889), mRNA	SPU_019691	NA	SPFH domain / Band 7 family; Flotillin	Unclassified
0.00520863	0.312281	0.056	0.034	1	Intestine (1)	WHL22.84419	Sp-Hypp_3004	interferon regulatory factor 2-binding protein-like (LOC579269), mRNA	SPU_008952	NA	Interferon regulatory factor 2-binding protein zinc finger	NA
0.00523179	0.353377	0.081	0.053	1	Intestine (1)	WHL22.735232	Sp-Wnt16	protein Wnt-16 (LOC591980), mRNA	SPU_011130	multicellular organismal development; Wnt signaling pathway; receptor binding; extracellular region	wnt family	Signaling_WntFzd
0.00545275	0.305501	0.101	0.071	1	Intestine (1)	WHL22.622701	Sp-Spa17; Sp-Hypp_1479; SPU_003740; Sp-Hypp_240	sperm surface protein Sp17-like (LOC105446006), mRNA	SPU_000735; SPU_003739; SPU_003740; SPU_026111	binding of sperm to zona pellucida; protein binding; membrane	Regulatory subunit of type II PKA R-subunit; IQ calmodulin-binding motif	NA
0.00546637	0.342289	0.052	0.031	1	Intestine (1)	WHL22.600681	Sp-Atp6ap2; SPU_023109	renin receptor (LOC590551), mRNA	SPU_003104; SPU_023109	receptor activity; integral component of membrane	NA	NA
0.00549494	0.307295	0.073	0.048	1	Intestine (1)	WHL22.551439	SPU_015316	plastin-2-like (LOC105445738), partial mRNA	SPU_015316	actin binding; calcium ion binding; protein binding	Calponin homology (CH) domain; EF hand; EF-hand domain	NA
0.0059617	0.436701	0.18	0.142	1	Intestine (1)	WHL22.470027	SPU_018931; Sp-AhnakL	vesicle-associated protein-like (LOC580388), transcript variant X2, mRNA	SPU_018931; SPU_018932	NA	NA	NA
0.00625862	0.412977	0.14	0.109	1	Intestine (1)	WHL22.6078	Sp-Hypp_1543; SPU_024470	leucine-rich repeat-containing protein 71 (LOC585585), transcript variant X14, mRNA	SPU_004774; SPU_024470	NA	Leucine Rich repeat	NA
0.00630719	0.369303	0.273	0.24	1	Intestine (1)	WHL22.657695	SPU_002584; Sp-Pf2L1; SPU_006235	growth arrest-specific protein 8 (LOC576676), mRNA	SPU_002584; SPU_003865; SPU_006235	NA	NA	NA
0.00633595	0.416476	0.067	0.043	1	Intestine (1)	WHL22.414794	SPU_026294	proline-rich protein 5 (LOC100890816), mRNA	SPU_026294	NA	HbrB-like	Unclassified
0.00637035	0.410242	0.272	0.239	1	Intestine (1)	WHL22.8022	SPU_022117; Sp-Ttrspn_22	tetraspanin-5 (LOC582219), mRNA	SPU_022117; SPU_027747	integral component of membrane	Tetraspanin family	Transmembrane
0.00640285	0.262587	0.062	0.038	1	Intestine (1)	WHL22.41273	Sp-Epc1	enhancer of polycomb homolog 1 (LOC581837), mRNA	SPU_019031	Piccolo NuA4 histone acetyltransferase complex; NuA4 histone acetyltransferase complex	Enhancer of polycomb-like	Unclassified
0.00641101	0.410279	0.33	0.303	1	Intestine (1)	WHL22.636516	SPU_010239	uncharacterized protein C17orf105 homolog (LOC577213), mRNA	SPU_010239	NA	KIAA1430 homologue	NA
0.00690438	0.407773	0.275	0.244	1	Intestine (1)	WHL22.748188	Sp-Wdr1	WD repeat-containing protein 1 (LOC587013), mRNA	SPU_028357	protein binding	WD domain, G-beta repeat; Anaphase-promoting complex subunit 4 WD40 domain	Cytoskeleton_ActinBinding
0.00697385	0.310472	0.039	0.022	1	Intestine (1)	WHL22.623197	Sp-Slmap	sarcolemmal membrane-associated protein (LOC577957), transcript variant X3, mRNA	SPU_008120	protein binding	FHA domain	Unclassified
0.00728707	0.260163	0.056	0.034	1	Intestine (1)	WHL22.557024	Sp-6Afcol	collagen alpha-1(V) chain (LOC589794), transcript variant X2, mRNA	SPU_009076	extracellular matrix structural constituent; collagen	Collagen triple helix repeat (20 copies); Fibrillar collagen C-terminal domain	Adhesion_Collagen
0.00739695	0.439326	0.161	0.129	1	Intestine (1)	WHL22.569	WHL22.569	protein LKAAEAR1 (LOC100888691), transcript variant X1, mRNA	NA	NA	NA	NA
0.0074423	0.351825	0.064	0.04	1	Intestine (1)	WHL22.464504	Sp-Hypp_1268	lamin-A (LOC592357), mRNA	SPU_000640	NA	NA	NA
0.00749452	0.262432	0.047	0.027	1	Intestine (1)	WHL22.166514	Sp-Dgkb2	diacylglycerol kinase beta (LOC580494), transcript variant X4, mRNA	SPU_019811	protein kinase C-activating G-protein coupled receptorsignaling pathway; metabolic process; NAD+ kinase activity; diacylglycerol kinase activity	Diacylglycerol kinase catalytic domain; Diacylglycerol kinase accessory domain	NA
0.0076112	0.320549	0.253	0.215	1	Intestine (1)	WHL22.58324	SPU_022258	zinc metalloproteinase-disintegrin agkistin (LOC753064), transcript variant X2, mRNA	SPU_022258	protein binding	EGF-like domain	NA
0.00828313	0.382943	0.23	0.196	1	Intestine (1)	WHL22.467043	Sp-Id	protein extra-macrochaetae (LOC575247), mRNA	SPU_015374	negative regulation of transcription; DNA-templated; protein dimerization activity; nucleus; cytoplasm	Helix-loop-helix DNA-binding domain	TranscriptionFactor_bHLH
0.00866351	0.393677	0.049	0.029	1	Intestine (1)	WHL22.329202	Sp-Hypp_170	uncharacterized LOC105441784 (LOC105441784), mRNA	SPU_021196	NA	NA	NA
0.00875258	0.293588	0.567	0.58	1	Intestine (1)	WHL22.373529	Sp-Radxh; Sp-Moesin	moesin (LOC764541), mRNA	SPU_007679; SPU_018705	actin binding; cytoskeletal protein binding; cytoplasm; extrinsic component of membrane	Ezrin/radixin/moesin family	Cytoskeleton_ActinBinding
0.00879532	0.252587	0.039	0.022	1	Intestine (1)	WHL22.708966	SPU_003851; SPU_021814	uncharacterized LOC100893891 (LOC100893891), mRNA	SPU_003851; SPU_021814	NA	NA	NA
0.00898399	0.37706	0.129	0.098	1	Intestine (1)	WHL22.555721	Sp-Gata2a	transcriptional repressor p66-beta (LOC578894), transcript variant X1, mRNA	SPU_007979	NA	Coiled-coil and interaction region of P66A and P66B with MBD2; GATA zinc finger	NA
0.00912339	0.297479	0.331	0.295	1	Intestine (1)	WHL22.720265	Sp-Polyq	polyubiquitin-C (LOC105436409), transcript variant X2, mRNA	SPU_021496	protein binding	Ubiquitin family; Ubiquitin-2 like Rad60 SUMO-like; Ubiquitin-like domain	Hydrolase
0.00917474	0.293691	0.039	0.022	1	Intestine (1)	WHL22.731792	Sp-Brms1L; SPU_013720; Sp-Kif1BL1; Sp-Stard9	uncharacterized LOC100893322 (LOC100893322), mRNA	SPU_006169; SPU_013720; SPU_023560; SPU_023561	microtubule-based movement; microtubule motor activity; ATP binding; microtubule binding	Kinesin motor domain; Microtubule binding; Sds3-like	Unclassified
0.00950821	0.310866	0.036	0.019	1	Intestine (1)	WHL22.538291	Sp-Dusp4L	probable rhodanese domain-containing dual specificity protein phosphatase (LOC100889680), mRNA	SPU_012520	protein dephosphorylation; dephosphorylation; protein tyrosine phosphatase activity; protein tyrosine/serine/threonine phosphatase activity; phosphatase activity	Dual specificity phosphatase, catalytic domain; Rhodanese-like domain	NA
0.00953097	0.272411	0.043	0.025	1	Intestine (1)	WHL22.212326	Sp-Hypp_1495	uncharacterized LOC100888271 (LOC100888271), transcript variant X1, mRNA	SPU_004052	NA	Uncharacterised conserved protein (DUF2371); Neurensin	Homolog-of-gene-with-unknown-function
0.00964272	0.378667	0.311	0.287	1	Intestine (1)	WHL22.700700	SPU_005646; SPU_011989; Sp-Ccdc19; SPU_020236	cilia- and flagella-associated protein 45 (LOC591735), mRNA	SPU_005646; SPU_011989; SPU_014083; SPU_020236	NA	Trichohyalin-plectin-homology domain	NA
0.00989511	0.526214	0.257	0.23	1	Intestine (1)	WHL22.547171	Sp-CfhL-1	complement factor H (LOC584476), transcript variant X2, mRNA	SPU_014340	NA	Sushi repeat (SCR repeat)	Unclassified
3.00618e-297	2.47182	0.685	0.058	4.68332e-293	Pyloric sphincter (2)	WHL22.596784	Sp-Wnt6	protein Wnt-6 (LOC585147), transcript variant X1, mRNA	SPU_013570	multicellular organismal development; Wnt signaling pathway; receptor binding; extracellular region	wnt family	Signaling_WntFzd
2.12515e-152	2.16497	0.374	0.032	3.31077e-148	Pyloric sphincter (2)	WHL22.277630	Sp-Rhox3	retinal homeobox protein Rx1 (LOC591696), mRNA	SPU_016786	regulation of transcription; DNA-templated; DNA binding; sequence-specific DNA binding transcription factoractivity; sequence-specific DNA binding; nucleus	Homeodomain	TranscriptionFactor_Homeo
9.12998e-129	1.85181	0.525	0.079	1.42236e-124	Pyloric sphincter (2)	WHL22.496011	Sp-Osr	protein odd-skipped-related 2 (LOC575703), transcript variant X2, mRNA	SPU_024877	nucleic acid binding; metal ion binding	Zinc finger, C2H2 type; Zinc-finger double domain; C2H2-type zinc finger	ZincFinger
7.35812e-73	1.13398	1	0.972	1.14632e-68	Pyloric sphincter (2)	WHL22.424734	Sp-Thymbh	thymosin beta (LOC373484), misc_RNA	SPU_026031	cytoskeleton organization; actin cytoskeleton organization; sequestering of actin monomers; actin binding; cytoplasm	Thymosin beta-4 family	Unclassified
1.35146e-69	1.04349	1	0.925	2.10543e-65	Pyloric sphincter (2)	WHL22.312729	SPU_006003	annexin A13 (LOC577898), mRNA	SPU_006003	calcium ion binding; calcium-dependent phospholipid binding	Annexin	Annexin
8.90431e-55	0.898935	1	0.994	1.3872e-50	Pyloric sphincter (2)	WHL22.287978	SPU_005036	calmodulin (LOC591984), mRNA	SPU_005036	calcium ion binding	EF hand; EF-hand domain pair; EF-hand domain	Unclassified
2.44461e-53	0.984346	0.233	0.036	3.80845e-49	Pyloric sphincter (2)	WHL22.92092	Sp-Gucy1b2	guanylate cyclase soluble subunit beta-2 (LOC100890426), transcript variant X1, mRNA	SPU_002686	cGMP biosynthetic process; cyclic nucleotide biosynthetic process; intracellular signal transduction; guanylate cyclase activity; phosphorus-oxygen lyase activity; heme binding	Adenylate and Guanylate cyclase catalytic domain; Haem-NO-binding; Heme NO binding associated	Metabolism_Nucleotide
7.92673e-53	1.07691	0.946	0.667	1.23491e-48	Pyloric sphincter (2)	WHL22.124334	Sp-Unk_30	nucleolin (LOC587978), mRNA	SPU_002432	NA	NA	NA
1.08988e-52	1.20802	0.3	0.058	1.69792e-48	Pyloric sphincter (2)	WHL22.343932	Sp-Fgf9/16/20	fibroblast growth factor (FGF), transcript variant X1, misc_RNA	SPU_006242	receptor binding; growth factor activity	Fibroblast growth factor	Signaling_RTK_Ligand
4.52023e-46	0.811043	0.16	0.02	7.04207e-42	Pyloric sphincter (2)	WHL22.169409	Sp-Pdx1	pancreas/duodenum homeobox protein 1-like (LOC754015), mRNA	SPU_026099	regulation of transcription; DNA-templated; DNA binding; sequence-specific DNA binding transcription factoractivity; sequence-specific DNA binding; nucleus	Homeodomain	Nervous_TF
8.42663e-46	0.684041	0.117	0.01	1.31278e-41	Pyloric sphincter (2)	WHL22.224604	Sp-Apoa1bp	NAD(P)H-hydrate epimerase (LOC588386), transcript variant X2, mRNA	SPU_011305	NA	YjeF-related protein N-terminus	Unclassified
2.36837e-45	1.56022	0.84	0.579	3.68968e-41	Pyloric sphincter (2)	WHL22.2927	Sp-Rbp1b	uncharacterized LOC574837 (LOC574837), mRNA	SPU_019317	transport; transporter activity; lipid binding	Lipocalin / cytosolic fatty-acid binding protein family; Lipocalin / cytosolic fatty-acid binding protein family	Metabolism_Lipid
9.07234e-44	0.967934	0.965	0.628	1.41338e-39	Pyloric sphincter (2)	WHL22.362925	Sp-Aqp8	aquaporin-8 (LOC589852), mRNA	SPU_012095	transport; transporter activity; membrane	Major intrinsic protein	Metabolism_Carbohydrate
2.39271e-43	1.0264	0.23	0.041	3.72761e-39	Pyloric sphincter (2)	WHL22.748665	Sp-Slc18a2	synaptic vesicular amine transporter (LOC580049), mRNA	SPU_006301	transmembrane transport; integral component of membrane	Major Facilitator Superfamily; Sugar (and other) transporter	Transporter_Monoamine
4.96551e-43	1.1243	0.782	0.403	7.73576e-39	Pyloric sphincter (2)	WHL22.233945	Sp-Trop1	troponin I (LOC753216), partial mRNA	SPU_013183	troponin complex	Troponin	CalciumToolkit
1.34961e-41	0.788006	0.167	0.024	2.10256e-37	Pyloric sphincter (2)	WHL22.289832	Sp-Glyphp2; Sp-Glyphp1	glycoprotein hormone beta-5-like (gpb5), transcript variant X1, mRNA	SPU_004405; SPU_005842	hormone activity; extracellular region	Cystine-knot domain	Nervous_NeuropeptideRelated
1.99526e-40	0.705824	0.611	0.217	3.10841e-36	Pyloric sphincter (2)	WHL22.610819	Sp-Hypp_2144	uncharacterized LOC762660 (LOC762660), mRNA	SPU_014379	NA	Mpp10 protein	NA
4.44043e-40	1.58611	0.362	0.103	6.91775e-36	Pyloric sphincter (2)	WHL22.462376	SPU_017737	cysteine-rich venom protein 6-like (LOC580060), mRNA	SPU_017737	NA	Trypsin Inhibitor like cysteine rich domain	NA
1.85333e-39	1.06957	0.319	0.08	2.8873e-35	Pyloric sphincter (2)	WHL22.741295	SPU_011477; Sp-Rfxc1l	DNA-binding protein RFX6 (LOC585554), mRNA	SPU_011477; SPU_025817	regulation of transcription; DNA-templated; DNA binding	RFX DNA-binding domain	NucleicAcid_Binding
2.11532e-39	1.26358	0.447	0.146	3.29546e-35	Pyloric sphincter (2)	WHL22.580443	SPU_027438	uncharacterized LOC578221 (LOC578221), mRNA	SPU_027438	NA	NA	NA
3.06894e-39	1.03726	0.304	0.074	4.7811e-35	Pyloric sphincter (2)	WHL22.463601	SPU_024215	transgelin-3 (LOC583924), partial mRNA	SPU_024215	protein binding	Calponin family repeat; Calponin homology (CH) domain	NA
1.1081e-36	0.97013	0.109	0.011	1.72631e-32	Pyloric sphincter (2)	WHL22.334661	Sp-Mamdc4-3	organic solute transporter subunit alpha (LOC100889175), mRNA	SPU_000725	NA	Organic solute transporter Ostalpha	NA
8.10666e-36	1.09821	0.564	0.226	1.26294e-31	Pyloric sphincter (2)	WHL22.535254	Sp-Hmgb3	uncharacterized LOC578784 (LOC578784), mRNA	SPU_007096	NA	HMG (high mobility group) box; HMG-box domain	Unclassified
9.99069e-36	1.31851	0.63	0.304	1.55645e-31	Pyloric sphincter (2)	WHL22.35582	Sp-Hypp_887	protein DD3-3 (LOC580128), mRNA	SPU_017641	NA	NA	NA
4.49985e-35	0.745951	0.16	0.025	7.01032e-31	Pyloric sphincter (2)	WHL22.123215	SPU_020271	low-density lipoprotein receptor-related protein 4 (LOC100893842), mRNA	SPU_020271	NA	Low-density lipoprotein receptor repeat class B	NA
3.21947e-34	0.933349	0.214	0.044	5.01561e-30	Pyloric sphincter (2)	WHL22.41742	Sp-FoxD; Sp-FoxD_1	forkhead transcription factor D (LOC751845), mRNA	SPU_014418; SPU_027648	regulation of transcription; DNA-templated; sequence-specific DNA binding transcription factor activity; sequence-specific DNA binding	Forkhead domain	Nervous_TF
9.34012e-32	0.77304	0.735	0.383	1.4551e-27	Pyloric sphincter (2)	WHL22.418503	Sp-Glipr2L	uncharacterized LOC100892542 (LOC100892542), transcript variant X3, mRNA	SPU_011892	extracellular region	Cysteine-rich secretory protein family	NA
2.90879e-31	0.735446	0.673	0.305	4.5316e-27	Pyloric sphincter (2)	WHL22.714762	SPU_007318; Sp-Msi1; SPU_022512	RNA-binding protein Musashi homolog 2 (LOC763497), transcript variant X9, mRNA	SPU_007318; SPU_020274; SPU_022512	nucleotide binding	NA	NA
3.26589e-29	0.841718	0.794	0.483	5.08793e-25	Pyloric sphincter (2)	WHL22.520557	WHL22.520557	putative tRNA pseudouridine synthase Pus10 (LOC582476), mRNA	NA	NA	NA	NA
7.82386e-29	0.889514	0.802	0.518	1.21888e-24	Pyloric sphincter (2)	WHL22.318239	Sp-Aqp8_1	aquaporin-8 (LOC587936), mRNA	SPU_027252	transport; transporter activity; membrane	Major intrinsic protein	Metabolism_Carbohydrate
6.56809e-28	0.566341	0.949	0.881	1.02324e-23	Pyloric sphincter (2)	WHL22.389060	Sp-14-3-3e	14-3-3 epsilon (LOC581376), mRNA	SPU_003825	protein domain specific binding	14-3-3 protein	NA
1.475e-26	0.788226	0.175	0.038	2.2979e-22	Pyloric sphincter (2)	WHL22.369566	Sp-Plekhg4; SPU_026520	puratrophin-1-like (LOC576494), mRNA	SPU_011279; SPU_026520	regulation of Rho protein signal transduction; Rho guanyl-nucleotide exchange factor activity	RhoGEF domain	GTPase_RhoRegulator_RhoGEFDH
7.20021e-26	0.757656	0.51	0.22	1.12172e-21	Pyloric sphincter (2)	WHL22.372933	SPU_028608	uncharacterized LOC594204 (LOC594204), mRNA	SPU_028608	NA	NA	NA
7.56935e-25	0.859164	0.311	0.102	1.17923e-20	Pyloric sphincter (2)	WHL22.224833	SPU_020991	uncharacterized LOC587107 (LOC587107), mRNA	SPU_020991	NA	Domain of unknown function (DUF4562)	NA
2.04775e-23	1.03155	0.553	0.29	3.1902e-19	Pyloric sphincter (2)	WHL22.220380	Sp-Mlck; Sp-Mlck_1; Sp-Mlck1; Sp-Mlcka	myosin light chain kinase, smooth muscle (LOC581963), transcript variant X3, mRNA	SPU_008085; SPU_019751; SPU_023875; SPU_023876	protein phosphorylation; protein kinase activity; protein serine/threonine kinase activity; protein binding; ATP binding; transferase activity; transferring phosphorus-containing groups	Protein kinase domain; Immunoglobulin I-set domain; Protein tyrosine kinase	NA
2.09553e-23	0.989801	0.125	0.023	3.26463e-19	Pyloric sphincter (2)	WHL22.752571	Sp-Salmfap	SALMFamide neuropeptide (LOC763080), transcript variant X1, mRNA	SPU_021555	NA	NA	Nervous_NeuropeptideRelated
3.71277e-23	0.808464	0.553	0.263	5.78412e-19	Pyloric sphincter (2)	WHL22.446908	Sp-Hairy2/4	hairy and enhancer of split (Hes), mRNA	SPU_006814	regulation of transcription; DNA-templated; DNA binding; protein dimerization activity	Helix-loop-helix DNA-binding domain; Hairy Orange	Signaling_Notch
3.24884e-22	0.697616	0.21	0.058	5.06137e-18	Pyloric sphincter (2)	WHL22.16108	Sp-Ckip1	uncharacterized LOC589483 (LOC589483), mRNA	SPU_005856	cell cycle arrest; cyclin-dependent protein serine/threonine kinase inhibitoractivity; nucleus	Cyclin-dependent kinase inhibitor	CellCycle
4.7367e-22	0.97767	0.646	0.401	7.3793e-18	Pyloric sphincter (2)	WHL22.34872	Sp-Hypp_885	protein DD3-3 (LOC577037), mRNA	SPU_017630	NA	NA	NA
1.24751e-21	0.285036	0.035	0.002	1.9435e-17	Pyloric sphincter (2)	WHL22.300647	Sp-Kcnh8	potassium voltage-gated channel subfamily H member 8 (LOC100891580), transcript variant X3, mRNA	SPU_010067	phosphorelay signal transduction system; ion transport; potassium ion transport; signal transduction; transmembrane transport; phosphorelay sensor kinase activity; signal transducer activity; ion channel activity; voltage-gated potassium channel activity; membrane	Ion transport protein; PAS domain; Ion channel	Metabolism_InorganicIon
1.99826e-21	0.808244	0.642	0.344	3.1131e-17	Pyloric sphincter (2)	WHL22.698770	SPU_009514	cysteine-rich protein 2 (LOC100892360), mRNA	SPU_009514	NA	NA	NA
1.06952e-20	0.756779	0.156	0.037	1.66621e-16	Pyloric sphincter (2)	WHL22.370629	Sp-SmocL	SPARC-related modular calcium-binding protein 1 (LOC588667), transcript variant X2, mRNA	SPU_028184	signal transduction; calcium ion binding; protein binding; proteinaceous extracellular matrix	Thyroglobulin type-1 repeat; Secreted protein acidic and rich in cysteine Ca binding region; EF-hand domain pair	Adhesion_Proteoglycan
2.36098e-20	0.64189	0.167	0.042	3.67817e-16	Pyloric sphincter (2)	WHL22.69670	SPU_022757	cell wall integrity protein scw1 (LOC762862), transcript variant X1, mRNA	SPU_022757	nucleotide binding; nucleic acid binding	RNA recognition motif. (a.k.a. RRM, RBD, or RNP domain)	Unclassified
3.41326e-20	0.331673	0.066	0.008	5.31751e-16	Pyloric sphincter (2)	WHL22.401060	Sp-Hypp_3007	tumor protein p53-inducible protein 11-like (LOC755950), transcript variant X5, mRNA	SPU_000996	NA	Tumour protein p53-inducible protein 11	NA
3.64113e-20	0.610185	0.187	0.051	5.67251e-16	Pyloric sphincter (2)	WHL22.630154	Sp-Hox7; Sp-Hox7_1	homeobox hox 1 (hox1), mRNA	SPU_002634; SPU_005170	NA	NA	TranscriptionFactor_Homeo
9.8807e-20	0.500058	0.089	0.014	1.53931e-15	Pyloric sphincter (2)	WHL22.749715	Sp-P75ntr	tumor necrosis factor receptor superfamily member 16 (LOC586563), mRNA	SPU_025699	signal transduction; protein binding	TNFR/NGFR cysteine-rich region; Death domain; Tumor necrosis factor receptor member 16 trans-membrane domain	Apoptosis_TNF/TNFR
1.9956e-19	0.674049	0.319	0.119	3.10894e-15	Pyloric sphincter (2)	WHL22.385221	Sp-Hypp_2878	testicular haploid expressed gene protein-like (LOC577555), transcript variant X3, mRNA	SPU_026963	NA	Testicular haploid expressed repeat	NA
3.18632e-19	0.756046	0.521	0.269	4.96397e-15	Pyloric sphincter (2)	WHL22.206206	SPU_011011; Sp-Afdn; Sp-Mllt4; Sp-TchhL	afadin (LOC589923), transcript variant X2, mRNA	SPU_011011; SPU_023856; SPU_025904; SPU_025905	signal transduction	Ras association (RalGDS/AF-6) domain	Dehydrogenase
3.19536e-19	0.854081	0.611	0.343	4.97805e-15	Pyloric sphincter (2)	WHL22.232024	SPU_010673; SPU_015610	high mobility group protein HMGI-C (LOC594110), mRNA	SPU_010673; SPU_015610	regulation of transcription; DNA-templated; DNA binding; chromatin; nucleus	NA	NucleicAcid_Binding
3.9542e-19	0.765198	0.525	0.275	6.16024e-15	Pyloric sphincter (2)	WHL22.361343	Sp-Pan2	uncharacterized LOC581850 (LOC581850), mRNA	SPU_006410	signal transduction; regulation of apoptotic process; protein binding; intracellular	Death domain	ImmuneSystem_Signal
6.73138e-19	0.505043	0.101	0.019	1.04868e-14	Pyloric sphincter (2)	WHL22.686647	SPU_001251; Sp-Irsp53/58	brain-specific angiogenesis inhibitor 1-associated protein 2 (LOC580767), mRNA	SPU_001251; SPU_004492	regulation of actin cytoskeleton organization	NA	NA
1.04415e-18	0.594485	0.089	0.015	1.62668e-14	Pyloric sphincter (2)	WHL22.694980	Sp-NeuroD1	neurogenic differentiation factor 4-like (LOC756286), mRNA	SPU_024918	protein dimerization activity	Neuronal helix-loop-helix transcription factor; Helix-loop-helix DNA-binding domain	Nervous_Retinal
1.31312e-18	0.489761	0.136	0.032	2.04571e-14	Pyloric sphincter (2)	WHL22.655333	Sp-Ppm1h/J/M; Sp-Ppm1hL	protein phosphatase 1H (LOC594242), mRNA	SPU_007363; SPU_026428	protein dephosphorylation; catalytic activity; protein serine/threonine phosphatase activity	Protein phosphatase 2C	Phosphatase_SerineThreonine
3.64908e-18	0.728194	0.374	0.162	5.68491e-14	Pyloric sphincter (2)	WHL22.96226	SPU_000298; Sp-RasaL2	uncharacterized LOC753988 (LOC753988), transcript variant X2, mRNA	SPU_000298; SPU_000299	NA	NA	NA
5.94886e-18	0.640501	0.268	0.096	9.26774e-14	Pyloric sphincter (2)	WHL22.364358	WHL22.364358	eukaryotic translation initiation factor 4 gamma (LOC100890646), transcript variant X1, mRNA	NA	NA	NA	NA
8.08919e-18	0.558929	0.125	0.028	1.26021e-13	Pyloric sphincter (2)	WHL22.732657	Sp-Hypp_449; Sp-Fhod3; Sp-Fhod3_1; Sp-Fh1/Fh2cph	FH1/FH2 domain-containing protein 3 (LOC587533), mRNA	SPU_005488; SPU_005489; SPU_023139; SPU_025223	NA	NA	NA
8.33989e-18	0.565711	0.175	0.05	1.29927e-13	Pyloric sphincter (2)	WHL22.614724	Sp-My18Aputativehomolog	myosin heavy chain, striated muscle (LOC580674), transcript variant X6, mRNA	SPU_010054	motor activity; protein binding; ATP binding; myosin complex	Myosin head (motor domain); Myosin tail; Myosin N-terminal SH3-like domain	Cytoskeleton_Myosin
9.88144e-18	0.331943	0.066	0.009	1.53943e-13	Pyloric sphincter (2)	WHL22.667269	Sp-Rab40; SPU_027125	ras-related protein Rab-40B (LOC580472), mRNA	SPU_011467; SPU_027125	GTP catabolic process; signal transduction; small GTPase mediated signal transduction; protein transport; intracellular signal transduction; GTP binding; membrane	Ras family; Ras of Complex, Roc, domain of DAPkinase; SOCS box	GTPase_Ras_Rab
1.85589e-17	0.72787	0.218	0.072	2.89129e-13	Pyloric sphincter (2)	WHL22.125013	Sp-Prom1L; Sp-Prom1_1	prominin-1-A (LOC581976), mRNA	SPU_005134; SPU_022457	integral component of membrane	Prominin; Predicted membrane protein (DUF2207)	Unclassified
2.26571e-17	0.332961	0.047	0.005	3.52974e-13	Pyloric sphincter (2)	WHL22.5099	Sp-Pdgfr/vegfrL_1	hemicentin-1 (LOC100888329), mRNA	SPU_021021	protein phosphorylation; protein kinase activity; protein tyrosine kinase activity; protein binding; ATP binding; transferase activity; transferring phosphorus-containing groups	Protein tyrosine kinase; Protein kinase domain; Immunoglobulin domain	CalciumToolkit
4.90813e-17	0.61311	0.428	0.199	7.64638e-13	Pyloric sphincter (2)	WHL22.252878	SPU_017985	fibropellin-3 (LOC585594), transcript variant X2, mRNA	SPU_017985	NA	Avidin family	NA
6.8635e-17	0.590257	0.148	0.039	1.06926e-12	Pyloric sphincter (2)	WHL22.171231	Sp-Magi2; Sp-Magi	membrane-associated guanylate kinase, WW and PDZ domain-containing protein 2 (LOC752750), transcript variant X1, mRNA	SPU_017514; SPU_018806	protein binding	PDZ domain; PDZ domain; PDZ domain	Unclassified
7.98242e-17	0.408512	0.097	0.019	1.24358e-12	Pyloric sphincter (2)	WHL22.86712	Sp-Hypp_789	trichohyalin (LOC100892324), transcript variant X2, mRNA	SPU_028196	NA	NA	NA
1.12068e-16	0.716799	0.436	0.213	1.7459e-12	Pyloric sphincter (2)	WHL22.373469	Sp-Crn1Aph	coronin-1B (LOC586511), mRNA	SPU_000974	protein binding	Domain of unknown function (DUF1899); Type of WD40 repeat; WD domain, G-beta repeat	Cytoskeleton_ActinBinding
1.46483e-16	0.376446	0.117	0.027	2.28206e-12	Pyloric sphincter (2)	WHL22.738092	Sp-Cadherin_6	protocadherin-11 X-linked (LOC582093), mRNA	SPU_025622	cell adhesion; homophilic cell adhesion; calcium ion binding; plasma membrane; membrane	Cadherin domain; Cadherin-like	Adhesion_Cadherin
2.50743e-16	0.810412	0.739	0.609	3.90632e-12	Pyloric sphincter (2)	WHL22.191727	SPU_025193	submandibular gland secretory Glx-rich protein CB (LOC591840), transcript variant X3, mRNA	SPU_025193	NA	NA	NA
5.93601e-16	0.471252	0.455	0.221	9.24771e-12	Pyloric sphincter (2)	WHL22.97758	Sp-Si_1	sucrase-isomaltase, intestinal (LOC587094), mRNA	SPU_009631	NA	NA	NA
7.2587e-16	0.693326	0.183	0.058	1.13083e-11	Pyloric sphincter (2)	WHL22.60826	Sp-Hypp_3036; Sp-SmtnL	smoothelin (LOC756222), transcript variant X4, mRNA	SPU_018957; SPU_018958	NA	NA	NA
9.15987e-16	0.461049	0.148	0.041	1.42702e-11	Pyloric sphincter (2)	WHL22.731493	Sp-Go	guanine nucleotide-binding protein G(o) subunit alpha (LOC576911), transcript variant X4, mRNA	SPU_007553	GTP catabolic process; signal transduction; G-protein coupled receptor signaling pathway; adenylate cyclase-modulating G-protein coupled receptorsignaling pathway; GTPase activity; signal transducer activity; GTP binding; guanyl nucleotide binding; G-protein beta/gamma-subunit complex binding	G-protein alpha subunit; ADP-ribosylation factor family; Gtr1/RagA G protein conserved region	GTPase_Galpha
9.32304e-16	0.499177	0.097	0.02	1.45244e-11	Pyloric sphincter (2)	WHL22.706951	Sp-Plekhg5_1; Sp-Plekhg5	pleckstrin homology domain-containing family G member 5 (LOC577129), mRNA	SPU_014333; SPU_026073	regulation of Rho protein signal transduction; Rho guanyl-nucleotide exchange factor activity	RhoGEF domain	GTPase_RhoRegulator_RhoGEFDH
1.38356e-15	0.725175	0.385	0.186	2.15545e-11	Pyloric sphincter (2)	WHL22.626100	Sp-Gat	sodium- and chloride-dependent GABA transporter 2 (LOC585204), mRNA	SPU_006561	neurotransmitter transport; neurotransmitter:sodium symporter activity; integral component of membrane	Sodium:neurotransmitter symporter family	Nervous_NeurotransmitterRelated
1.55635e-15	0.495324	0.144	0.04	2.42463e-11	Pyloric sphincter (2)	WHL22.703513	WHL22.703513	uncharacterized LOC100891419 (LOC100891419), mRNA	NA	NA	NA	NA
1.98208e-15	0.540317	0.179	0.056	3.08788e-11	Pyloric sphincter (2)	WHL22.715182	SPU_003517; Sp-Hypp_1817; Sp-Qrich2L	glutamine-rich protein 2 (LOC755388), transcript variant X4, mRNA	SPU_003517; SPU_008961; SPU_012788	NA	NA	NA
2.39108e-15	0.673723	0.409	0.199	3.72507e-11	Pyloric sphincter (2)	WHL22.472812	SPU_027981	high mobility group 1 protein (HMG1), mRNA	SPU_027981	NA	HMG (high mobility group) box; HMG-box domain; HMG (high mobility group) box 5	Unclassified
3.03304e-15	0.615175	0.191	0.062	4.72517e-11	Pyloric sphincter (2)	WHL22.646942	Sp-Hypp_1918; Sp-Hypp_2718	uncharacterized LOC100889585 (LOC100889585), transcript variant X1, mRNA	SPU_010435; SPU_024239	NA	NA	NA
4.74941e-15	0.862618	0.288	0.123	7.3991e-11	Pyloric sphincter (2)	WHL22.477802	Sp-Csk	tyrosine-protein kinase CSK (LOC590654), mRNA	SPU_022112	protein phosphorylation; G-protein coupled receptor signaling pathway; protein kinase activity; protein tyrosine kinase activity; G-protein coupled receptor activity; protein binding; ATP binding; transferase activity; transferring phosphorus-containing groups; integral component of membrane	Protein tyrosine kinase; Protein kinase domain; 7 transmembrane receptor (rhodopsin family)	Fertilization
5.43053e-15	0.715084	0.743	0.533	8.46022e-11	Pyloric sphincter (2)	WHL22.59742	Sp-Tjp1	tight junction protein ZO-1 (LOC577362), transcript variant X1, mRNA	SPU_026907	protein binding	ZU5 domain; PDZ domain; PDZ domain	NA
7.79664e-15	0.651711	0.798	0.61	1.21464e-10	Pyloric sphincter (2)	WHL22.87965	Sp-Plcd; Sp-Plcd_1; SPU_012104; Sp-Plcd_2	1-phosphatidylinositol 4,5-bisphosphate phosphodiesterase delta-1 (LOC100891267), mRNA	SPU_004230; SPU_012103; SPU_012104; SPU_030068	lipid metabolic process; signal transduction; intracellular signal transduction; phosphatidylinositol phospholipase C activity; calcium ion binding; protein binding; phosphoric diester hydrolase activity	Phosphatidylinositol-specific phospholipase C, X domain; Phosphatidylinositol-specific phospholipase C, Y domain; C2 domain	CalciumToolkit
8.45958e-15	0.319004	0.031	0.002	1.31792e-10	Pyloric sphincter (2)	WHL22.218450	Sp-AgrnL	serine protease inhibitor dipetalogastin (LOC753040), transcript variant X1, mRNA	SPU_017586	protein binding	Kazal-type serine protease inhibitor domain; Kazal-type serine protease inhibitor domain	Metabolism_PeptidaseInhibitor
8.70768e-15	0.755099	0.339	0.155	1.35657e-10	Pyloric sphincter (2)	WHL22.86859	Sp-Fmn/Abp; Sp-Flnb	filamin-B (LOC579510), mRNA	SPU_017634; SPU_028502	actin binding; protein binding	Filamin/ABP280 repeat; Calponin homology (CH) domain; Invasin, domain 3	Cytoskeleton_ActinBinding
9.94917e-15	0.699254	0.202	0.071	1.54998e-10	Pyloric sphincter (2)	WHL22.315865	Sp-Hypp_2134	uncharacterized LOC592490 (LOC592490), transcript variant X1, mRNA	SPU_014155	NA	NA	NA
3.79817e-14	0.624463	0.272	0.113	5.91717e-10	Pyloric sphincter (2)	WHL22.107156	Sp-Lct_2	lactase-phlorizin hydrolase (LOC581938), mRNA	SPU_008631	carbohydrate metabolic process; hydrolase activity; hydrolyzing O-glycosyl compounds	Glycosyl hydrolase family 1	Metabolism_Carbohydrate
3.83902e-14	0.684141	0.444	0.234	5.98081e-10	Pyloric sphincter (2)	WHL22.8022	SPU_022117; Sp-Ttrspn_22	tetraspanin-5 (LOC582219), mRNA	SPU_022117; SPU_027747	integral component of membrane	Tetraspanin family	Transmembrane
4.40182e-14	0.383013	0.066	0.011	6.85759e-10	Pyloric sphincter (2)	WHL22.553144	Sp-Smad_ip	zinc finger E-box-binding homeobox 2 (LOC594820), transcript variant X2, mRNA	SPU_022242	regulation of transcription; DNA-templated; nucleic acid binding; DNA binding; sequence-specific DNA binding transcription factoractivity; sequence-specific DNA binding; metal ion binding	Zinc-finger double domain; Zinc finger, C2H2 type; C2H2-type zinc finger	Nervous_TF
4.91913e-14	0.536104	0.809	0.601	7.66351e-10	Pyloric sphincter (2)	WHL22.28747	SPU_009484	uncharacterized LOC100892995 (LOC100892995), mRNA	SPU_009484	NA	Domain of unknown function (DUF4541); FAM183A and FAM183B related	NA
8.21763e-14	0.490686	0.187	0.065	1.28023e-09	Pyloric sphincter (2)	WHL22.298071	WHL22.298071	CMP-N-acetylneuraminate-poly-alpha-2,8-sialyltransferase (LOC764326), mRNA	NA	NA	NA	NA
9.45565e-14	0.511074	0.175	0.058	1.4731e-09	Pyloric sphincter (2)	WHL22.66725	Sp-Rkhd	RNA-binding protein MEX3B-like (LOC581325), mRNA	SPU_003290	RNA binding; protein binding; zinc ion binding	KH domain; Zinc finger, C3HC4 type (RING finger); Prokaryotic RING finger family 4	NA
1.00138e-13	0.287565	0.054	0.008	1.56006e-09	Pyloric sphincter (2)	WHL22.181594	WHL22.181594	uncharacterized LOC100889751 (LOC100889751), mRNA	NA	NA	NA	NA
1.07037e-13	0.610359	0.424	0.215	1.66752e-09	Pyloric sphincter (2)	WHL22.371928	SPU_017778	uncharacterized protein C9orf135 (LOC580840), mRNA	SPU_017778	NA	Domain of unknown function (DUF4572)	NA
1.41177e-13	0.294193	0.031	0.003	2.1994e-09	Pyloric sphincter (2)	WHL22.629690	Sp-Hox6	homeobox protein Hox-A7-like (LOC574804), mRNA	SPU_005171	regulation of transcription; DNA-templated; transcription regulatory region sequence-specific DNA binding; DNA binding; sequence-specific DNA binding transcription factoractivity; sequence-specific DNA binding; nucleus	Homeodomain	TranscriptionFactor_Homeo
1.78018e-13	0.536195	0.253	0.102	2.77335e-09	Pyloric sphincter (2)	WHL22.256092	Sp-SommL	poly(U)-specific endoribonuclease-like (LOC105440894), transcript variant X1, mRNA	SPU_013142	immune response; scavenger receptor activity; hydrolase activity; acting on ester bonds; polysaccharide binding	Endoribonuclease XendoU; Somatomedin B domain	NA
2.0411e-13	0.579814	0.14	0.042	3.17983e-09	Pyloric sphincter (2)	WHL22.365561	Sp-Hypp_66	myosin-11-like (LOC105441596), transcript variant X2, mRNA	SPU_010225	protein binding	Fez1	NA
2.06242e-13	0.565922	0.117	0.031	3.21305e-09	Pyloric sphincter (2)	WHL22.739246	Sp-Nk2-2	NK2 homeodomain protein (NK2.2), mRNA	SPU_000756	regulation of transcription; DNA-templated; DNA binding; sequence-specific DNA binding transcription factoractivity; sequence-specific DNA binding; nucleus	Homeodomain	TranscriptionFactor_Homeo
2.20189e-13	0.381083	0.14	0.042	3.43032e-09	Pyloric sphincter (2)	WHL22.119210	SPU_006548	histone-lysine N-methyltransferase SETD1B (LOC755633), mRNA	SPU_006548	NA	NA	NA
2.66595e-13	0.427297	0.082	0.017	4.15329e-09	Pyloric sphincter (2)	WHL22.317751	Sp-MifL1	uncharacterized LOC577624 (LOC577624), mRNA	SPU_012071	NA	Macrophage migration inhibitory factor (MIF)	ImmuneSystem_Signal
3.90651e-13	0.588064	0.198	0.073	6.08595e-09	Pyloric sphincter (2)	WHL22.289871	SPU_015344	glycoprotein hormone alpha-2 (gpa2), transcript variant X1, mRNA	SPU_015344	NA	DAN domain; Cystine-knot domain	NA
5.04989e-13	0.439968	0.564	0.326	7.86722e-09	Pyloric sphincter (2)	WHL22.65734	WHL22.65734	uncharacterized LOC105438660 (LOC105438660), ncRNA	NA	NA	NA	NA
5.20224e-13	0.541864	0.125	0.036	8.10456e-09	Pyloric sphincter (2)	WHL22.112585	SPU_020276	troponin I (LOC100889660), mRNA	SPU_020276	NA	NA	NA
6.41641e-13	0.475771	0.14	0.043	9.99613e-09	Pyloric sphincter (2)	WHL22.196812	SPU_026986	uncharacterized LOC578009 (LOC578009), mRNA	SPU_026986	NA	NA	NA
8.17054e-13	0.551329	0.728	0.549	1.27289e-08	Pyloric sphincter (2)	WHL22.381478	Sp-Chd3	chromodomain-helicase-DNA-binding protein Mi-2 homolog (LOC753159), mRNA	SPU_023296	regulation of transcription; DNA-templated; nucleic acid binding; DNA binding; helicase activity; protein binding; ATP binding; zinc ion binding; hydrolase activity; acting on acid anhydrides; inphosphorus-containing anhydrides; nucleus	CHDCT2 (NUC038) domain; SNF2 family N-terminal domain; Domain of Unknown Function (DUF1086)	NucleicAcid_Helicase
1.00665e-12	0.501292	0.187	0.068	1.56826e-08	Pyloric sphincter (2)	WHL22.435151	Sp-Ube2q1	ubiquitin-conjugating enzyme E2 Q1 (LOC581772), mRNA	SPU_008216	acid-amino acid ligase activity	Ubiquitin-conjugating enzyme	Ubiquitin_Modifier
1.01153e-12	0.57823	0.144	0.046	1.57587e-08	Pyloric sphincter (2)	WHL22.571011	Sp-Hypp_1446; Sp-Pde9a	high affinity cGMP-specific 3',5'-cyclic phosphodiesterase 9A (LOC590245), mRNA	SPU_003354; SPU_011479	NA	NA	NA
1.27629e-12	0.425573	0.097	0.024	1.98833e-08	Pyloric sphincter (2)	WHL22.330749	WHL22.330749	uncharacterized LOC100890606 (LOC100890606), mRNA	NA	NA	NA	NA
1.42723e-12	0.396438	0.206	0.078	2.22349e-08	Pyloric sphincter (2)	WHL22.190274	SPU_012412; Sp-Wap/Ty/Egf; Sp-Tcp1; SPU_023712	SCO-spondin (LOC757285), mRNA	SPU_012412; SPU_019601; SPU_022988; SPU_023712	protein binding	EGF-like domain; Human growth factor-like EGF; EGF-like domain	Unclassified
2.11085e-12	0.479479	0.498	0.274	3.28849e-08	Pyloric sphincter (2)	WHL22.608716	WHL22.608716	NA	NA	NA	NA	NA
2.33036e-12	0.568999	0.16	0.055	3.63046e-08	Pyloric sphincter (2)	WHL22.756119	Sp-Tada2b	transcriptional adapter 2-beta-like (LOC105437259), mRNA	SPU_024722	DNA binding; chromatin binding	Myb-like DNA-binding domain	NA
3.30442e-12	0.693168	0.498	0.296	5.14795e-08	Pyloric sphincter (2)	WHL22.323955	SPU_004585	myb-like protein X (LOC578897), mRNA	SPU_004585	NA	NA	NA
4.08044e-12	0.276792	0.074	0.016	6.35691e-08	Pyloric sphincter (2)	WHL22.60681	Sp-Frizz9/10	frizzled-9-like (LOC585651), mRNA	SPU_023014	cell surface receptor signaling pathway; Wnt signaling pathway; transmembrane signaling receptor activity; protein binding; Wnt-activated receptor activity; membrane	Frizzled/Smoothened family membrane region; Fz domain	Signaling_WntFzd
6.6267e-12	0.455047	0.195	0.073	1.03237e-07	Pyloric sphincter (2)	WHL22.460019	Sp-Drd1	D(1) dopamine receptor-like (LOC581753), mRNA	SPU_011320	G-protein coupled receptor signaling pathway; G-protein coupled receptor activity; dopamine neurotransmitter receptor activity; integral component of plasma membrane; integral component of membrane	7 transmembrane receptor (rhodopsin family); Serpentine type 7TM GPCR chemoreceptor Srsx; Serpentine type 7TM GPCR chemoreceptor Srx	Nervous_NeurotransmitterRelated
8.35814e-12	0.70404	0.467	0.278	1.30211e-07	Pyloric sphincter (2)	WHL22.127400	SPU_015191	uncharacterized LOC100889603 (LOC100889603), mRNA	SPU_015191	NA	NA	NA
8.62001e-12	0.56609	0.117	0.034	1.34291e-07	Pyloric sphincter (2)	WHL22.622787	Sp-SoxC	transcription factor SOX-4-like (LOC593520), mRNA	SPU_002603	NA	HMG (high mobility group) box; HMG-box domain	Nervous_TF
8.85575e-12	0.503302	0.817	0.638	1.37964e-07	Pyloric sphincter (2)	WHL22.762062	Sp-Gi; Sp-Gi[cterm]	guanine nucleotide-binding protein G(i) alpha subunit (LOC414054), mRNA	SPU_013414; SPU_014515	GTP catabolic process; signal transduction; G-protein coupled receptor signaling pathway; adenylate cyclase-modulating G-protein coupled receptorsignaling pathway; GTPase activity; signal transducer activity; GTP binding; guanyl nucleotide binding; G-protein beta/gamma-subunit complex binding	G-protein alpha subunit; ADP-ribosylation factor family; Gtr1/RagA G protein conserved region	GTPase_Galpha
9.77001e-12	0.4988	0.109	0.031	1.52207e-07	Pyloric sphincter (2)	WHL22.393807	SPU_019823; Sp-Hypp_2828	uncharacterized LOC105442981 (LOC105442981), mRNA	SPU_019823; SPU_026218	NA	NA	NA
1.03919e-11	0.359735	0.272	0.12	1.61895e-07	Pyloric sphincter (2)	WHL22.48918	SPU_011235; Sp-Pomgnt1_1	protein O-linked-mannose beta-1,2-N-acetylglucosaminyltransferase 1 (LOC763491), mRNA	SPU_011235; SPU_019074	protein glycosylation; acetylglucosaminyltransferase activity; Golgi membrane	GNT-I family	Transferase
1.05837e-11	0.514817	0.241	0.102	1.64884e-07	Pyloric sphincter (2)	WHL22.567705	Sp-Eap1L; SPU_002058; SPU_021378	enolase-phosphatase E1 (LOC581219), transcript variant X2, mRNA	SPU_002057; SPU_002058; SPU_021378	NA	NA	NA
1.31785e-11	0.291012	0.054	0.009	2.05309e-07	Pyloric sphincter (2)	WHL22.403552	Sp-Tlr034; Sp-Hypp_2953	uncharacterized LOC105443366 (LOC105443366), mRNA	SPU_006939; SPU_028378	signal transduction; protein binding	Leucine rich repeat; Leucine Rich repeats (2 copies); BspA type Leucine rich repeat region (6 copies)	ImmuneSystem_Receptor_TLR
1.55164e-11	0.303911	0.039	0.005	2.4173e-07	Pyloric sphincter (2)	WHL22.448252	Sp-Lmx1	LIM homeobox transcription factor 1-beta (LOC585635), transcript variant X3, mRNA	SPU_014157	regulation of transcription; DNA-templated; DNA binding; sequence-specific DNA binding transcription factoractivity; zinc ion binding; sequence-specific DNA binding; nucleus	LIM domain; Homeodomain	Nervous_TF
1.58552e-11	0.528663	0.284	0.131	2.47007e-07	Pyloric sphincter (2)	WHL22.580537	Sp-Msr	methionine-R-sulfoxide reductase B3 (LOC752925), mRNA	SPU_008677	response to oxidative stress; protein repair; oxidation-reduction process; oxidoreductase activity; acting on a sulfur group of donors;disulfide as acceptor; peptide-methionine (R)-S-oxide reductase activity	SelR domain	Oxidoreductase
1.8448e-11	0.457257	0.113	0.033	2.87402e-07	Pyloric sphincter (2)	WHL22.267768	SPU_004537; SPU_015620	sushi domain-containing protein 2 (LOC754762), partial mRNA	SPU_004537; SPU_015620	NA	NA	NA
1.87946e-11	0.39577	0.152	0.052	2.92802e-07	Pyloric sphincter (2)	WHL22.502202	Sp-Mtss1L; Sp-Mtss1L_2	MTSS1-like protein (LOC576126), mRNA	SPU_002941; SPU_009721	signal transduction; filopodium assembly; cytoskeletal adaptor activity; SH3 domain binding	IRSp53/MIM homology domain	Unclassified
1.97664e-11	0.539558	0.175	0.065	3.07941e-07	Pyloric sphincter (2)	WHL22.120892	WHL22.120892	uncharacterized LOC100890471 (LOC100890471), mRNA	NA	NA	NA	NA
2.20061e-11	0.497281	0.093	0.025	3.42833e-07	Pyloric sphincter (2)	WHL22.623598	Sp-Pde1C	phosphodiesterase 1 (PDE1), mRNA	SPU_025557	signal transduction; catalytic activity; 3';5'-cyclic-nucleotide phosphodiesterase activity; phosphoric diester hydrolase activity	3'5'-cyclic nucleotide phosphodiesterase; 3'5'-cyclic nucleotide phosphodiesterase N-terminal	Hydrolase
2.3671e-11	0.525369	0.21	0.086	3.6877e-07	Pyloric sphincter (2)	WHL22.316666	WHL22.316666	protein sprouty homolog 3-like (LOC752296), transcript variant X2, mRNA	NA	NA	NA	NA
4.27625e-11	0.430179	0.086	0.021	6.66197e-07	Pyloric sphincter (2)	WHL22.317237	Sp-Tdg	integrator complex subunit 3 homolog (LOC586471), transcript variant X2, mRNA	SPU_025139	DNA repair; hydrolase activity; hydrolyzing N-glycosyl compounds	Uracil DNA glycosylase superfamily	Hydrolase
4.34173e-11	0.554748	0.802	0.707	6.76399e-07	Pyloric sphincter (2)	WHL22.51575	Sp-14-3-3_1	14-3-3-like protein 2 (LOC575018), mRNA	SPU_014594	protein domain specific binding	14-3-3 protein	NA
4.74243e-11	0.49285	0.323	0.158	7.38822e-07	Pyloric sphincter (2)	WHL22.264545	SPU_001679	uncharacterized LOC577878 (LOC577878), transcript variant X1, mRNA	SPU_001679	NA	NA	NA
6.12211e-11	0.311804	0.078	0.019	9.53764e-07	Pyloric sphincter (2)	WHL22.105576	WHL22.105576	uncharacterized LOC100889544 (LOC100889544), mRNA	NA	NA	NA	NA
6.7791e-11	0.270052	0.093	0.025	1.05612e-06	Pyloric sphincter (2)	WHL22.126611	Sp-Surreal/Gpcr139	5-hydroxytryptamine receptor 1F-like (LOC582418), transcript variant X3, mRNA	SPU_024811	G-protein coupled receptor signaling pathway; G-protein coupled receptor activity; integral component of membrane	7 transmembrane receptor (rhodopsin family); Serpentine type 7TM GPCR chemoreceptor Srx; Serpentine type 7TM GPCR chemoreceptor Srv	Nervous_Chemosensory
7.35991e-11	0.543228	0.735	0.539	1.1466e-06	Pyloric sphincter (2)	WHL22.555900	Sp-Hnrpa; Sp-Unk_9	heterogeneous nuclear ribonucleoprotein A3 homolog 2 (LOC575125), transcript variant X6, mRNA	SPU_015676; SPU_017609	nucleotide binding; nucleic acid binding	RNA recognition motif. (a.k.a. RRM, RBD, or RNP domain); RNA recognition motif; Nup53/35/40-type RNA recognition motif	Unclassified
7.37357e-11	0.477233	0.654	0.425	1.14873e-06	Pyloric sphincter (2)	WHL22.686696	Sp-Rad23	UV excision repair protein RAD23 homolog A (LOC578143), mRNA	SPU_008905	nucleotide-excision repair; proteasome-mediated ubiquitin-dependent proteincatabolic process; damaged DNA binding; protein binding; nucleus	UBA/TS-N domain; Ubiquitin family; XPC-binding domain	NA
7.60649e-11	0.257168	0.027	0.003	1.18501e-06	Pyloric sphincter (2)	WHL22.474236	Sp-Smurf	E3 ubiquitin-protein ligase SMURF2 (LOC574887), partial mRNA	SPU_025856	ubiquitin-protein ligase activity; protein binding	HECT-domain (ubiquitin-transferase); WW domain	Signaling_TGFB_SmadInteract
9.97679e-11	0.477067	0.502	0.296	1.55428e-06	Pyloric sphincter (2)	WHL22.603782	Sp-Calpain	calpain-9 (LOC575876), transcript variant X1, mRNA	SPU_023461	proteolysis; calcium-dependent cysteine-type endopeptidase activity; calcium ion binding; intracellular	Calpain family cysteine protease; Calpain large subunit, domain III; EF-hand domain	CalciumToolkit
1.03272e-10	0.270802	0.051	0.009	1.60888e-06	Pyloric sphincter (2)	WHL22.447009	Sp-Myt1-2; Sp-Myt1	myelin transcription factor 1-like protein (LOC576799), transcript variant X5, mRNA	SPU_002689; SPU_023941	regulation of transcription; DNA-templated; sequence-specific DNA binding transcription factor activity; zinc ion binding; nucleus	Zinc finger, C2HC type	NA
1.05571e-10	0.453459	0.311	0.153	1.64469e-06	Pyloric sphincter (2)	WHL22.455917	Sp-Wasf2_1	wiskott-Aldrich syndrome protein family member 3 (LOC584545), mRNA	SPU_026256	actin cytoskeleton organization; actin binding; cytoskeleton	WH2 motif	NA
1.16703e-10	0.346033	0.082	0.02	1.81812e-06	Pyloric sphincter (2)	WHL22.719655	Sp-Aof2; SPU_025550	lysine-specific histone demethylase 1A (LOC575875), mRNA	SPU_010520; SPU_025550	regulation of transcription; DNA-templated; histone H3-K4 demethylation; oxidation-reduction process; DNA binding; protein binding; oxidoreductase activity; flavin adenine dinucleotide binding; nucleus	Flavin containing amine oxidoreductase; SWIRM domain; NAD(P)-binding Rossmann-like domain	Metabolism_Coenzyme
1.51319e-10	0.607275	0.65	0.499	2.3574e-06	Pyloric sphincter (2)	WHL22.547328	Sp-Gelsolinh2; SPU_024250	gelsolin-like protein 2 (LOC588119), mRNA	SPU_014715; SPU_024250	NA	Gelsolin repeat	NA
2.07741e-10	0.251054	0.027	0.003	3.2364e-06	Pyloric sphincter (2)	WHL22.100654	SPU_025944	golgi-associated plant pathogenesis-related protein 1 (LOC582195), mRNA	SPU_025944	extracellular region	Cysteine-rich secretory protein family	NA
2.16489e-10	0.468795	0.105	0.032	3.37268e-06	Pyloric sphincter (2)	WHL22.423696	Sp-Delta	delta protein (delta), mRNA	SPU_016128	cell communication; Notch signaling pathway; multicellular organismal development; calcium ion binding; protein binding; membrane; integral component of membrane	EGF-like domain; N terminus of Notch ligand; Delta serrate ligand	Signaling_Notch
2.85198e-10	0.392819	0.864	0.726	4.44309e-06	Pyloric sphincter (2)	WHL22.173175	Sp-CTI	uncharacterized LOC579768 (LOC579768), transcript variant X1, misc_RNA	SPU_017714	response to wounding; serine-type endopeptidase inhibitor activity	Potato inhibitor I family; Peptidase inhibitor I78 family	Unclassified
2.87395e-10	0.390618	0.078	0.02	4.47733e-06	Pyloric sphincter (2)	WHL22.718063	Sp-Sh3pxd2a	SH3 and PX domain-containing protein 2A (LOC577780), transcript variant X4, mRNA	SPU_019963	protein binding; phosphatidylinositol binding	SH3 domain; Variant SH3 domain; Variant SH3 domain	Unclassified
4.57954e-10	0.534379	0.479	0.285	7.13446e-06	Pyloric sphincter (2)	WHL22.610149	Sp-Strn	striatin (LOC577476), mRNA	SPU_004519	protein binding	Striatin family; WD domain, G-beta repeat; Anaphase-promoting complex subunit 4 WD40 domain	Unclassified
4.81186e-10	0.628364	0.471	0.293	7.4964e-06	Pyloric sphincter (2)	WHL22.228191	Sp-Arp2/3cs4	actin-related protein 2/3 complex subunit 4 (LOC588038), mRNA	SPU_012228	actin filament polymerization; Arp2/3 complex-mediated actin nucleation; cytoskeleton; Arp2/3 protein complex	ARP2/3 complex 20 kDa subunit (ARPC4)	NA
5.04223e-10	0.465583	0.132	0.046	7.85529e-06	Pyloric sphincter (2)	WHL22.647087	Sp-Hypp_366	death domain-containing protein 1 (LOC584665), mRNA	SPU_002700	signal transduction; protein binding	Death domain	Unclassified
8.06797e-10	0.508449	0.311	0.16	1.25691e-05	Pyloric sphincter (2)	WHL22.128681	Sp-Bstrnph; Sp-Spnb2; Sp-Sptbn	spectrin beta chain, non-erythrocytic 1 (LOC584503), transcript variant X3, mRNA	SPU_007720; SPU_014441; SPU_023554	actin binding; structural constituent of cytoskeleton; protein binding; phospholipid binding; spectrin	Spectrin repeat; Calponin homology (CH) domain; Pleckstrin homology domain	Cytoskeleton_ActinBinding
9.81082e-10	0.275098	1	0.98	1.52843e-05	Pyloric sphincter (2)	WHL22.184359	Sp-CskaI; Sp-CskaIIa; Sp-CplcaIIb	cytoplasmic actin I (CyI), transcript variant X1, mRNA	SPU_009481; SPU_009482; SPU_009483	NA	Actin	Cytoskeleton_Actin
1.15165e-09	0.515449	0.549	0.37	1.79415e-05	Pyloric sphincter (2)	WHL22.744314	SPU_006804	ubiquitin-conjugating enzyme E2 R2 (LOC585461), mRNA	SPU_006804	acid-amino acid ligase activity	Ubiquitin-conjugating enzyme	Ubiquitin_Modifier
1.42116e-09	0.458957	0.109	0.035	2.21403e-05	Pyloric sphincter (2)	WHL22.289118	WHL22.289118	carbohydrate sulfotransferase 1-like (LOC579726), transcript variant X1, mRNA	NA	NA	NA	NA
1.55157e-09	0.634618	0.626	0.454	2.41719e-05	Pyloric sphincter (2)	WHL22.497183	Sp-Cfln	cofilin (LOC574611), mRNA	SPU_006172	actin filament depolymerization; actin binding; intracellular; actin cytoskeleton	Cofilin/tropomyosin-type actin-binding protein	Cytoskeleton_ActinBinding
1.56493e-09	0.509593	0.654	0.476	2.438e-05	Pyloric sphincter (2)	WHL22.145103	SPU_002137; SPU_016349	CD151 antigen (LOC592232), mRNA	SPU_002137; SPU_016349	integral component of membrane	Tetraspanin family	Transmembrane
1.84694e-09	0.455839	0.541	0.336	2.87734e-05	Pyloric sphincter (2)	WHL22.438629	Sp-Ckb	arginine kinase (LOC762696), mRNA	SPU_015323	catalytic activity; kinase activity; transferase activity; transferring phosphorus-containing groups	ATP:guanido phosphotransferase, C-terminal catalytic domain	Metabolism_Energy
1.89805e-09	0.258735	0.039	0.006	2.95698e-05	Pyloric sphincter (2)	WHL22.110532	Sp-Ese	uncharacterized LOC582205 (LOC582205), transcript variant X1, mRNA	SPU_024903	regulation of transcription; DNA-templated; sequence-specific DNA binding transcription factor activity; sequence-specific DNA binding	Ets-domain	TranscriptionFactor_Ets
2.05461e-09	0.465384	0.486	0.301	3.20088e-05	Pyloric sphincter (2)	WHL22.166045	Sp-Hypp_90	myb-like protein X (LOC584296), transcript variant X5, mRNA	SPU_013333	NA	PH domain	Hydrolase
2.78199e-09	0.485942	0.471	0.286	4.33406e-05	Pyloric sphincter (2)	WHL22.364829	SPU_005437	protein SPATA45 homolog (LOC574952), mRNA	SPU_005437	NA	NA	NA
2.94169e-09	0.365393	0.191	0.081	4.58286e-05	Pyloric sphincter (2)	WHL22.150131	Sp-Spalt	sal-like protein 3 (LOC575920), transcript variant X1, mRNA	SPU_014793	nucleic acid binding; metal ion binding	Zinc finger, C2H2 type; C2H2-type zinc finger; Zinc-finger double domain	ZincFinger
3.02905e-09	0.371574	0.358	0.194	4.71895e-05	Pyloric sphincter (2)	WHL22.368425	Sp-Z62	NA	SPU_012914	GTP catabolic process; signal transduction; small GTPase mediated signal transduction; protein transport; nucleic acid binding; GTP binding; metal ion binding; intracellular; membrane	Ras family; C2H2-type zinc-finger domain; Ras of Complex, Roc, domain of DAPkinase	ZincFinger
3.48911e-09	0.282768	0.047	0.009	5.43569e-05	Pyloric sphincter (2)	WHL22.570940	Sp-Hypp_1980	uncharacterized LOC590219 (LOC590219), mRNA	SPU_011480	NA	NA	NA
3.79545e-09	0.354205	0.105	0.034	5.91293e-05	Pyloric sphincter (2)	WHL22.438892	Sp-Plekhg1	pleckstrin homology domain-containing family G member 3-like (LOC105443572), mRNA	SPU_014884	regulation of Rho protein signal transduction; Rho guanyl-nucleotide exchange factor activity	RhoGEF domain; PH domain	GTPase_RhoRegulator_RhoGEFDH
3.88825e-09	0.374468	0.121	0.042	6.05751e-05	Pyloric sphincter (2)	WHL22.228762	Sp-Lrrc69	leucine-rich repeat-containing protein 69 (LOC579382), transcript variant X1, mRNA	SPU_003074	protein binding	Leucine rich repeat; Leucine Rich repeats (2 copies); Leucine-rich repeat	Unclassified
4.02653e-09	0.566833	0.339	0.188	6.27293e-05	Pyloric sphincter (2)	WHL22.621747	Sp-Dcamkl2	serine/threonine-protein kinase DCLK1 (LOC578013), transcript variant X1, mRNA	SPU_009878	protein phosphorylation; intracellular signal transduction; protein kinase activity; protein serine/threonine kinase activity; ATP binding; transferase activity; transferring phosphorus-containing groups	Protein kinase domain; Protein tyrosine kinase; Doublecortin	CalciumToolkit
4.52234e-09	0.427178	0.261	0.128	7.04535e-05	Pyloric sphincter (2)	WHL22.22226	Sp-Timp1b	metalloproteinase inhibitor 1 (LOC575337), mRNA	SPU_008862	protein binding; metalloendopeptidase inhibitor activity	Tissue inhibitor of metalloproteinase; UNC-6/NTR/C345C module	Metalloprotease
5.31113e-09	0.413146	0.093	0.029	8.2742e-05	Pyloric sphincter (2)	WHL22.367688	Sp-Ubtd2	ubiquitin domain-containing protein 2 (LOC586395), mRNA	SPU_015249	protein binding	Ubiquitin-binding domain; Ubiquitin family; Ubiquitin-2 like Rad60 SUMO-like	Hydrolase
5.39534e-09	0.442508	0.121	0.043	8.40539e-05	Pyloric sphincter (2)	WHL22.538533	Sp-Adrb2L_13	probable G-protein coupled receptor No18 (LOC579893), mRNA	SPU_021176	G-protein coupled receptor signaling pathway; G-protein coupled receptor activity; integral component of membrane	7 transmembrane receptor (rhodopsin family)	Nervous_Chemosensory
5.62616e-09	0.439032	0.588	0.393	8.76499e-05	Pyloric sphincter (2)	WHL22.483284	Sp-Tropmy1; SPU_010198	tropomyosin (LOC576168), transcript variant X3, mRNA	SPU_000128; SPU_010198	NA	Tropomyosin; Tropomyosin like; Mechanosensitive ion channel porin domain	Cytoskeleton_ActinBinding
9.23592e-09	0.397753	0.097	0.031	0.000143886	Pyloric sphincter (2)	WHL22.296613	Sp-Z131	uncharacterized LOC580133 (LOC580133), mRNA	SPU_003490	nucleic acid binding; DNA binding; metal ion binding	Zinc finger, C2H2 type; C2H2-type zinc finger; Zinc-finger double-stranded RNA-binding	ZincFinger
9.37584e-09	0.518345	0.323	0.176	0.000146066	Pyloric sphincter (2)	WHL22.64724	SPU_026757	uncharacterized LOC100891350 (LOC100891350), mRNA	SPU_026757	calcium ion binding	EF-hand domain pair; EF-hand domain	NA
9.69213e-09	0.306533	0.171	0.071	0.000150994	Pyloric sphincter (2)	WHL22.296833	SPU_002797	troponin T, skeletal muscle (LOC591848), mRNA	SPU_002797	regulation of muscle contraction; troponin complex	Caldesmon	NA
1.00795e-08	0.542444	0.156	0.064	0.000157029	Pyloric sphincter (2)	WHL22.57773	SPU_012744	methyltransferase-like protein 7A (LOC100890870), mRNA	SPU_012744	metabolic process; methyltransferase activity	Methyltransferase domain; Methyltransferase domain; Methyltransferase domain	Transferase
1.0476e-08	0.446213	0.634	0.455	0.000163205	Pyloric sphincter (2)	WHL22.310193	SPU_000600	selenoprotein S (LOC753380), transcript variant X1, mRNA	SPU_000600	intracellular protein transport; selenium binding; integral component of endoplasmic reticulum membrane	Selenoprotein S (SelS)	NA
1.21776e-08	0.460554	0.323	0.174	0.000189714	Pyloric sphincter (2)	WHL22.760650	Sp-Hfbp17L; Sp-Fnbp1l; Sp-Fnbp1l_1	formin-binding protein 1 (LOC756684), transcript variant X11, mRNA	SPU_000119; SPU_004023; SPU_011694	NA	NA	NA
1.25656e-08	0.394256	0.128	0.048	0.00019576	Pyloric sphincter (2)	WHL22.84608	SPU_002170; Sp-Hypp_868; Sp-Nbn1; Sp-Hypp_869	neurabin-1 (LOC577610), transcript variant X6, mRNA	SPU_002170; SPU_017260; SPU_017261; SPU_017262	NA	PDZ domain	NA
1.36137e-08	0.485105	0.167	0.071	0.000212088	Pyloric sphincter (2)	WHL22.615207	Sp-Pro_ser_thr_ppip1_1	proline-serine-threonine phosphatase-interacting protein 1 (LOC589769), transcript variant X2, mRNA	SPU_016326	NA	Fes/CIP4, and EFC/F-BAR homology domain	Unclassified
1.37089e-08	0.436591	0.28	0.147	0.000213572	Pyloric sphincter (2)	WHL22.143520	Sp-Btg4	maternal B9.15 protein-like (LOC587987), mRNA	SPU_019385	NA	BTG family	Transcription_Regulation
1.54064e-08	0.411805	0.113	0.04	0.000240016	Pyloric sphincter (2)	WHL22.340702	Sp-Top1_1; Sp-Top1	DNA topoisomerase 1 (LOC576420), mRNA	SPU_013244; SPU_026427	DNA topological change; DNA binding; DNA topoisomerase type I activity; DNA topoisomerase type II (ATP-hydrolyzing) activity; chromosome	Eukaryotic DNA topoisomerase I, catalytic core; Eukaryotic DNA topoisomerase I, DNA binding fragment; C-terminal topoisomerase domain	Isomerase
1.55308e-08	0.442457	0.763	0.582	0.000241954	Pyloric sphincter (2)	WHL22.713325	Sp-MyIIelc	myosin-2 essential light chain (LOC580655), mRNA	SPU_001613	calcium ion binding	EF-hand domain pair; EF hand; EF-hand domain	Cytoskeleton_Myosin
1.64143e-08	0.448714	0.576	0.401	0.000255718	Pyloric sphincter (2)	WHL22.688668	Sp-rsp3h	radial spoke head protein 3 homolog (LOC578469), transcript variant X1, mRNA	SPU_012045	NA	Radial spoke protein 3	Cytoskeleton_RadialSpoke
1.73906e-08	0.35856	0.117	0.042	0.000270928	Pyloric sphincter (2)	WHL22.384461	Sp-Tec	src-family protein tyrosine kinase (SFK1), mRNA	SPU_012277	NA	NA	Kinase_TK
1.77614e-08	0.334279	0.051	0.011	0.000276705	Pyloric sphincter (2)	WHL22.357502	SPU_024185	protein capicua homolog (LOC100889266), mRNA	SPU_024185	NA	NA	NA
1.98786e-08	0.447075	0.712	0.558	0.000309688	Pyloric sphincter (2)	WHL22.223883	Sp-Arf6	ADP-ribosylation factor 6 (LOC591755), mRNA	SPU_025555	intracellular protein transport; small GTPase mediated signal transduction; GTP binding; intracellular	ADP-ribosylation factor family; Ras of Complex, Roc, domain of DAPkinase; Ras family	GTPase_Ras_Arf
2.05802e-08	0.367185	0.054	0.013	0.000320619	Pyloric sphincter (2)	WHL22.307024	Sp-C2gnt3_1	WAP four-disulfide core domain protein 1 (LOC590292), mRNA	SPU_003134	acetylglucosaminyltransferase activity; peptidase inhibitor activity; extracellular region; membrane	Core-2/I-Branching enzyme; WAP-type (Whey Acidic Protein) 'four-disulfide core'	Metabolism_Carbohydrate
2.47236e-08	0.410284	0.346	0.195	0.000385169	Pyloric sphincter (2)	WHL22.598162	WHL22.598162	endochitinase A-like (LOC100893108), mRNA	NA	NA	NA	NA
2.47331e-08	0.465565	0.171	0.075	0.000385317	Pyloric sphincter (2)	WHL22.492875	Sp-Csk2	tyrosine-protein kinase CSK (LOC574936), mRNA	SPU_004037	protein phosphorylation; protein kinase activity; protein tyrosine kinase activity; ATP binding; transferase activity; transferring phosphorus-containing groups	Protein tyrosine kinase; Protein kinase domain	Kinase_TK
2.75621e-08	0.341042	0.171	0.074	0.00042939	Pyloric sphincter (2)	WHL22.555990	Sp-Fank1; SPU_017465	fibronectin type 3 and ankyrin repeat domains 1 protein (LOC581834), mRNA	SPU_013919; SPU_017465	protein binding	Ankyrin repeats (3 copies); Ankyrin repeat; Ankyrin repeats (many copies)	Unclassified
2.75936e-08	0.349037	0.062	0.016	0.000429881	Pyloric sphincter (2)	WHL22.334676	Sp-Osta	organic solute transporter subunit alpha (LOC100888334), transcript variant X1, mRNA	SPU_019774	NA	Organic solute transporter Ostalpha	Defensome_IonTransporter
2.91714e-08	0.430701	0.14	0.056	0.000454461	Pyloric sphincter (2)	WHL22.642075	Sp-Cdxl; Sp-Cdx	caudal type homeobox 1 (LOC584191), mRNA	SPU_019656; SPU_024715	regulation of transcription; DNA-templated; DNA binding; sequence-specific DNA binding transcription factoractivity; sequence-specific DNA binding	Homeodomain	TranscriptionFactor_Homeo
3.82986e-08	0.336242	0.128	0.049	0.000596654	Pyloric sphincter (2)	WHL22.372217	Sp-Dag1	dystroglycan (LOC581503), transcript variant X1, mRNA	SPU_028775	cytoskeletal anchoring at plasma membrane; calcium ion binding; dystrophin-associated glycoprotein complex; membrane	Dystroglycan (Dystrophin-associated glycoprotein 1); Alpha-Dystroglycan N-terminal domain 2	Adhesion_Proteoglycan
3.83538e-08	0.359514	0.183	0.082	0.000597514	Pyloric sphincter (2)	WHL22.628622	SPU_006366; Sp-Add1L; Sp-Addph	alpha-adducin (LOC575014), transcript variant X2, mRNA	SPU_006366; SPU_011723; SPU_026521	NA	NA	NA
4.09672e-08	0.265461	0.086	0.027	0.000638227	Pyloric sphincter (2)	WHL22.240996	Sp-Slc5a9_2	sodium/glucose cotransporter 4 (LOC587164), mRNA	SPU_012279	transport; transmembrane transport; transporter activity; membrane	Sodium:solute symporter family	Metabolism_InorganicIon
4.14841e-08	0.269224	0.132	0.051	0.000646281	Pyloric sphincter (2)	WHL22.22971	Sp-Bche-3	acetylcholinesterase (LOC574908), mRNA	SPU_004181	cholinesterase activity	Carboxylesterase family; alpha/beta hydrolase fold	Hydrolase
4.49569e-08	0.465175	0.253	0.128	0.000700383	Pyloric sphincter (2)	WHL22.699379	WHL22.699379	uncharacterized LOC100893181 (LOC100893181), mRNA	NA	NA	NA	NA
5.41126e-08	0.478704	0.693	0.525	0.00084302	Pyloric sphincter (2)	WHL22.378640	Sp-Hnrpul1; Sp-Hnrpul1_1	heterogeneous nuclear ribonucleoprotein U-like protein 1 (LOC578672), transcript variant X1, mRNA	SPU_022264; SPU_022265	nucleic acid binding; protein binding	SPRY domain; SAP domain	NA
5.76572e-08	0.295871	0.07	0.02	0.000898242	Pyloric sphincter (2)	WHL22.66143	Sp-Dachs; Sp-DachL	protein dachsous (LOC580282), mRNA	SPU_001452; SPU_008299	cell adhesion; homophilic cell adhesion; calcium ion binding; plasma membrane; membrane	Cadherin domain; Cadherin-like; Cadherin-like	Adhesion_Cadherin
6.42809e-08	0.31804	0.187	0.085	0.00100143	Pyloric sphincter (2)	WHL22.438604	Sp-Fha	aprataxin and PNK-like factor (LOC583036), transcript variant X1, mRNA	SPU_004008	protein binding	PBZ domain; FHA domain	NA
9.57834e-08	0.367195	0.195	0.091	0.00149221	Pyloric sphincter (2)	WHL22.593896	Sp-Ptp4a	protein tyrosine phosphatase type IVA 1 (LOC763053), transcript variant X1, mRNA	SPU_008895	protein dephosphorylation; dephosphorylation; protein tyrosine/serine/threonine phosphatase activity; phosphatase activity	Dual specificity phosphatase, catalytic domain	Phosphatase_Tyrosine
9.92353e-08	0.332334	0.074	0.022	0.00154599	Pyloric sphincter (2)	WHL22.578721	Sp-Hypp_46; Sp-Hypp_47	restin homolog (LOC578090), mRNA	SPU_009463; SPU_009464	regulation of autophagy; extracellular space	Protein SOGA	NA
1.0108e-07	0.355881	0.082	0.026	0.00157472	Pyloric sphincter (2)	WHL22.641835	Sp-Hnrnpk	heterogeneous nuclear ribonucleoprotein K-like (LOC576516), mRNA	SPU_008011	RNA binding	KH domain; KH domain	Unclassified
1.0379e-07	0.37133	0.187	0.087	0.00161694	Pyloric sphincter (2)	WHL22.235132	Sp-Kctd10	BTB/POZ domain-containing adapter for CUL3-mediated RhoA degradation protein 3 (LOC593241), transcript variant X1, mRNA	SPU_004220	protein homooligomerization; protein binding	BTB/POZ domain	Metabolism_InorganicIon
1.09598e-07	0.523659	0.16	0.071	0.00170742	Pyloric sphincter (2)	WHL22.160026	Sp-Spsb3	SPRY domain-containing SOCS box protein 3-like (LOC575151), mRNA	SPU_023964	intracellular signal transduction; protein binding	SPRY domain	NA
1.11919e-07	0.291978	0.214	0.103	0.00174358	Pyloric sphincter (2)	WHL22.557017	Sp-Gg3	guanine nucleotide-binding protein G(I)/G(S)/G(O) subunit gamma-7 (LOC756235), mRNA	SPU_030085	G-protein coupled receptor signaling pathway; signal transducer activity; heterotrimeric G-protein complex	GGL domain	CalciumToolkit
1.14883e-07	0.561992	0.358	0.208	0.00178976	Pyloric sphincter (2)	WHL22.170210	Sp-Nova1	RNA-binding protein Nova-1 (LOC585801), mRNA	SPU_003114	RNA binding	KH domain; KH domain; KH domain	Unclassified
1.31189e-07	0.44377	0.128	0.052	0.00204379	Pyloric sphincter (2)	WHL22.629001	SPU_007622; Sp-Ctbp	C-terminal-binding protein 1 (LOC575207), transcript variant X6, mRNA	SPU_007622; SPU_018530	nucleic acid binding	THAP domain	NA
1.54551e-07	0.324732	0.093	0.032	0.00240775	Pyloric sphincter (2)	WHL22.66601	Sp-St8sia3_1	ST8 alpha-N-acetyl-neuraminide alpha-2,8-sialyltransferase 8 (sia8), mRNA	SPU_012157	protein glycosylation; sialyltransferase activity; integral component of Golgi membrane	Glycosyltransferase family 29 (sialyltransferase)	Metabolism_Carbohydrate
1.57656e-07	0.409102	0.16	0.071	0.00245612	Pyloric sphincter (2)	WHL22.222014	SPU_023354; SPU_023355	spermatogenesis-associated protein 1 (LOC100893276), transcript variant X2, mRNA	SPU_023354; SPU_023355	NA	NA	NA
1.58308e-07	0.311688	0.241	0.122	0.00246628	Pyloric sphincter (2)	WHL22.245050	SPU_010970	uncharacterized LOC576204 (LOC576204), transcript variant X3, mRNA	SPU_010970	NA	NA	NA
1.69484e-07	0.380826	0.086	0.028	0.00264039	Pyloric sphincter (2)	WHL22.535257	Sp-Hmgb3	uncharacterized LOC578784 (LOC578784), mRNA	SPU_007096	NA	HMG (high mobility group) box; HMG-box domain	Unclassified
1.78306e-07	0.269725	0.078	0.024	0.00277784	Pyloric sphincter (2)	WHL22.219917	Sp-Hypp_1707; SPU_008373	putative IQ motif and ankyrin repeat domain-containing protein (LOC753918), mRNA	SPU_007220; SPU_008373	protein binding	NA	NA
1.94245e-07	0.446971	0.342	0.202	0.00302615	Pyloric sphincter (2)	WHL22.519136	Sp-Kras	GTPase KRas (LOC578859), mRNA	SPU_010221	GTP catabolic process; signal transduction; small GTPase mediated signal transduction; protein transport; GTP binding; intracellular; membrane	Ras family	GTPase_Ras_Ras
1.95629e-07	0.418767	0.451	0.29	0.00304771	Pyloric sphincter (2)	WHL22.381929	Sp-Sh2d4b	SH2 domain-containing protein 4B (LOC576200), mRNA	SPU_003702	protein binding	SH2 domain	Unclassified
2.03818e-07	0.458165	0.21	0.106	0.00317528	Pyloric sphincter (2)	WHL22.745455	Sp-Rcc2	protein RCC2 homolog (LOC587000), mRNA	SPU_014459	mitotic cell cycle; endosome organization; cell division	Regulator of chromosome condensation (RCC1) repeat; Regulator of chromosome condensation (RCC1) repeat	NA
2.0677e-07	0.30344	0.047	0.011	0.00322126	Pyloric sphincter (2)	WHL22.119462	Sp-Tnrc4; SPU_018011; SPU_018558	CUGBP Elav-like family member 3-B (LOC575560), transcript variant X6, mRNA	SPU_004969; SPU_018011; SPU_018558	nucleotide binding; nucleic acid binding	RNA recognition motif. (a.k.a. RRM, RBD, or RNP domain)	Unclassified
2.15878e-07	0.305033	0.043	0.009	0.00336317	Pyloric sphincter (2)	WHL22.615966	WHL22.615966	uncharacterized LOC100891151 (LOC100891151), transcript variant X1, mRNA	NA	NA	NA	NA
2.15927e-07	0.376189	0.63	0.455	0.00336392	Pyloric sphincter (2)	WHL22.479562	Sp-Arp2/3cs3	actin-related protein 2/3 complex subunit 3 (LOC582320), mRNA	SPU_018369	regulation of actin filament polymerization; Arp2/3 complex-mediated actin nucleation; cytoskeleton; Arp2/3 protein complex	ARP2/3 complex ARPC3 (21 kDa) subunit	Cytoskeleton_Cytokinesis
2.25901e-07	0.27522	0.113	0.043	0.00351931	Pyloric sphincter (2)	WHL22.535569	Sp-FoxI	forkhead transcription factor I (LOC581992), mRNA	SPU_023894	regulation of transcription; DNA-templated; sequence-specific DNA binding transcription factor activity; sequence-specific DNA binding	Forkhead domain	Nervous_Placode
2.26612e-07	0.41546	0.393	0.245	0.00353038	Pyloric sphincter (2)	WHL22.74605	SPU_011045	acanthoscurrin-2 (LOC592907), transcript variant X3, mRNA	SPU_011045	NA	NA	NA
2.30167e-07	0.331096	0.101	0.037	0.00358577	Pyloric sphincter (2)	WHL22.557504	Sp-Plekha1	pleckstrin homology domain-containing family A member 2 (LOC100888170), transcript variant X5, mRNA	SPU_003181	NA	PH domain; Pleckstrin homology domain; Pleckstrin homology domain	Hydrolase
2.39746e-07	0.362637	0.163	0.074	0.003735	Pyloric sphincter (2)	WHL22.490191	Sp-Kpna3	importin subunit alpha-3 (LOC586554), mRNA	SPU_019339	NA	Armadillo/beta-catenin-like repeat; HEAT-like repeat; Atypical Arm repeat	NA
2.56606e-07	0.3037	0.265	0.141	0.00399767	Pyloric sphincter (2)	WHL22.580606	Sp-Clect_112	uncharacterized LOC591701 (LOC591701), mRNA	SPU_019088	lipid metabolic process; phosphoric diester hydrolase activity	NA	NA
2.59325e-07	0.460758	0.167	0.078	0.00404003	Pyloric sphincter (2)	WHL22.99813	Sp-Srpk1L; Sp-Srpk2	SRSF protein kinase 3 (LOC581333), mRNA	SPU_002645; SPU_021552	protein phosphorylation; protein kinase activity; ATP binding; transferase activity; transferring phosphorus-containing groups	Protein kinase domain	Kinase_CMGC
2.77683e-07	0.416087	0.447	0.288	0.00432602	Pyloric sphincter (2)	WHL22.181380	Sp-Uxs1_1; SPU_019702	UDP-glucuronic acid decarboxylase 1 (LOC753648), mRNA	SPU_013637; SPU_019702	cellular metabolic process; catalytic activity; coenzyme binding	GDP-mannose 4,6 dehydratase; NAD dependent epimerase/dehydratase family	Isomerase
3.23453e-07	0.427543	0.183	0.088	0.00503908	Pyloric sphincter (2)	WHL22.713308	Sp-Smarce1	SWI/SNF-related matrix-associated actin-dependent regulator of chromatin subfamily E member 1 (LOC588193), mRNA	SPU_009282	NA	HMG (high mobility group) box; HMG-box domain	Unclassified
3.52106e-07	0.314483	0.852	0.697	0.00548546	Pyloric sphincter (2)	WHL22.735798	Sp-Gs	guanine nucleotide-binding protein G(s) alpha subunit (LOC414053), mRNA	SPU_007485	GTP catabolic process; signal transduction; G-protein coupled receptor signaling pathway; GTPase activity; signal transducer activity; GTP binding; guanyl nucleotide binding; G-protein beta/gamma-subunit complex binding	G-protein alpha subunit; ADP-ribosylation factor family; Gtr1/RagA G protein conserved region	Fertilization
3.68069e-07	0.447616	0.109	0.043	0.00573415	Pyloric sphincter (2)	WHL22.361346	Sp-Tbc1d10b	cylicin-1 (LOC592776), mRNA	SPU_020180	regulation of Rab GTPase activity; Rab GTPase activator activity	Rab-GTPase-TBC domain	NA
4.09927e-07	0.28852	0.035	0.007	0.00638625	Pyloric sphincter (2)	WHL22.420190	SPU_015861; Sp-Ubl7	ubiquitin-like protein 7 (LOC577207), transcript variant X1, mRNA	SPU_015861; SPU_028606	protein binding	NA	NA
4.54674e-07	0.251724	0.082	0.027	0.00708337	Pyloric sphincter (2)	WHL22.243589	Sp-Kif9L2; Sp-Kif9-2; Sp-Kif9; Sp-Kif9L1	kinesin-like protein KIF9 (LOC579747), mRNA	SPU_000875; SPU_001744; SPU_010081; SPU_014075	microtubule-based movement; microtubule motor activity; ATP binding; microtubule binding; kinesin complex	Kinesin motor domain; Microtubule binding	Cytoskeleton_Kinesin
4.55596e-07	0.361356	0.331	0.192	0.00709773	Pyloric sphincter (2)	WHL22.337645	WHL22.337645	FK506-binding protein 5 (LOC754986), mRNA	NA	NA	NA	NA
4.71806e-07	0.330332	0.296	0.163	0.00735027	Pyloric sphincter (2)	WHL22.623086	SPU_008114	uncharacterized LOC577313 (LOC577313), mRNA	SPU_008114	NA	NA	NA
4.81585e-07	0.257657	0.097	0.035	0.00750261	Pyloric sphincter (2)	WHL22.734537	SPU_004958	sorting nexin-33 (LOC585447), partial mRNA	SPU_004958	intracellular protein transport; phagosome-lysosome fusion involved in apoptotic cellclearance; phosphatidylinositol-3;4;5-trisphosphate binding; phosphatidylinositol binding; phagocytic vesicle	WASP-binding domain of Sorting nexin protein; PX domain	NA
4.88031e-07	0.520782	0.257	0.141	0.00760304	Pyloric sphincter (2)	WHL22.41526	Sp-Ubtf; SPU_007326	nucleolar transcription factor 1-A (LOC593781), transcript variant X4, mRNA	SPU_006093; SPU_007326	NA	HMG (high mobility group) box; HMG-box domain	Unclassified
4.94215e-07	0.367642	0.125	0.052	0.00769937	Pyloric sphincter (2)	WHL22.533639	SPU_011895	MAP kinase-activated protein kinase 2 (LOC582861), mRNA	SPU_011895	protein phosphorylation; protein kinase activity; ATP binding; transferase activity; transferring phosphorus-containing groups	Protein kinase domain	NA
5.07449e-07	0.515741	0.21	0.109	0.00790555	Pyloric sphincter (2)	WHL22.637546	Sp-Prkar2a	cyclic AMP-dependent protein kinase type II regulatory subunit (LOC373288), mRNA	SPU_018419	regulation of protein phosphorylation; cAMP-dependent protein kinase regulator activity; cAMP-dependent protein kinase complex	Cyclic nucleotide-binding domain; Regulatory subunit of type II PKA R-subunit	NA
5.26363e-07	0.422471	0.331	0.193	0.00820021	Pyloric sphincter (2)	WHL22.767290	SPU_007262	forkhead box protein J2 (LOC100889858), mRNA	SPU_007262	regulation of transcription; DNA-templated; sequence-specific DNA binding transcription factor activity; sequence-specific DNA binding	Forkhead domain	TranscriptionFactor_Forkhead
5.70115e-07	0.277913	0.105	0.04	0.00888182	Pyloric sphincter (2)	WHL22.464504	Sp-Hypp_1268	lamin-A (LOC592357), mRNA	SPU_000640	NA	NA	NA
6.70627e-07	0.419018	0.152	0.068	0.0104477	Pyloric sphincter (2)	WHL22.36444	Sp-Spata17	spermatogenesis-associated protein 17 (LOC576665), transcript variant X1, mRNA	SPU_023743	protein binding	IQ calmodulin-binding motif; Protein phosphatase inhibitor 2 (IPP-2)	NA
6.95195e-07	0.284446	0.058	0.016	0.0108304	Pyloric sphincter (2)	WHL22.63053	Sp-Riz	PR domain zinc finger protein 2 (LOC100893443), transcript variant X1, mRNA	SPU_027147	nucleic acid binding; protein binding; metal ion binding	Zinc finger, C2H2 type; C2H2-type zinc finger	ZincFinger
7.09248e-07	0.378438	0.335	0.202	0.0110494	Pyloric sphincter (2)	WHL22.733457	Sp-Oda/LC7L1	NA	SPU_008699	NA	Roadblock/LC7 domain	Cytoskeleton_Dynein
7.96793e-07	0.476823	0.21	0.109	0.0124132	Pyloric sphincter (2)	WHL22.700776	SPU_002914; SPU_023338	protein Red (LOC586140), transcript variant X2, mRNA	SPU_002914; SPU_023338	nucleus	RED-like protein N-terminal region; RED-like protein C-terminal region	Unclassified
7.97439e-07	0.348479	0.611	0.448	0.0124233	Pyloric sphincter (2)	WHL22.111073	Sp-Arp2/3cs2	actin-related protein 2/3 complex subunit 2 (LOC585943), mRNA	SPU_017502	regulation of actin filament polymerization; cytoskeleton	Arp2/3 complex, 34 kD subunit p34-Arc	Cytoskeleton_Cytokinesis
9.57371e-07	0.441965	0.401	0.26	0.0149149	Pyloric sphincter (2)	WHL22.357949	Sp-Rnpc2; SPU_020482	RNA-binding protein 39 (LOC762470), mRNA	SPU_011301; SPU_020482	nucleotide binding; nucleic acid binding	RNA recognition motif. (a.k.a. RRM, RBD, or RNP domain); linker between RRM2 and RRM3 domains in RBM39 protein	Unclassified
1.0037e-06	0.332258	0.728	0.572	0.0156366	Pyloric sphincter (2)	WHL22.514146	Sp-Dlc4	dynein light chain 4, axonemal (LOC589737), mRNA	SPU_004377	microtubule-based process; microtubule associated complex	Dynein light chain type 1	Cytoskeleton_Dynein
1.01172e-06	0.280156	0.821	0.67	0.0157615	Pyloric sphincter (2)	WHL22.568244	Sp-HH3.3	histone H3.3 (LOC586375), mRNA	SPU_014711	nucleosome assembly; DNA binding; protein heterodimerization activity; nucleosome	Core histone H2A/H2B/H3/H4	Histone_Variant
1.03433e-06	0.43434	0.549	0.39	0.0161139	Pyloric sphincter (2)	WHL22.195956	Sp-Sumo	small ubiquitin-related modifier 3 (LOC594186), mRNA	SPU_018833	protein binding	Ubiquitin-2 like Rad60 SUMO-like; Ubiquitin family	Hydrolase
1.06946e-06	0.346372	0.206	0.105	0.0166611	Pyloric sphincter (2)	WHL22.584506	Sp-Shc1_2	SHC-transforming protein 1 (LOC578929), transcript variant X1, mRNA	SPU_007163	intracellular signal transduction; protein binding	Phosphotyrosine interaction domain (PTB/PID)	Unclassified
1.18697e-06	0.276385	0.078	0.026	0.0184918	Pyloric sphincter (2)	WHL22.528432	Sp-Lancl3	lanC-like protein 3 (LOC588571), mRNA	SPU_001909	NA	Lanthionine synthetase C-like protein	Unclassified
1.21636e-06	0.32474	0.101	0.039	0.0189497	Pyloric sphincter (2)	WHL22.509886	Sp-Hypp_332	leucine-rich repeat-containing protein 16A (LOC578892), mRNA	SPU_001358	NA	NA	NA
1.27212e-06	0.347566	0.272	0.153	0.0198184	Pyloric sphincter (2)	WHL22.16190	Sp-Akap14	A-kinase anchor protein 14 (LOC100892143), mRNA	SPU_011092	NA	28 kDa A-kinase anchor	NA
1.28523e-06	0.326335	0.377	0.231	0.0200225	Pyloric sphincter (2)	WHL22.581242	Sp-Nek1	serine/threonine-protein kinase Nek1 (LOC577477), transcript variant X2, mRNA	SPU_019021	protein phosphorylation; protein kinase activity; protein serine/threonine kinase activity; ATP binding; transferase activity; transferring phosphorus-containing groups	Protein kinase domain; Protein tyrosine kinase; Kinase-like	CellCycle
1.46341e-06	0.479995	0.233	0.127	0.0227984	Pyloric sphincter (2)	WHL22.589082	Sp-Ctnnb	beta-catenin (LOC576711), transcript variant X1, mRNA	SPU_009155	binding; protein binding	Armadillo/beta-catenin-like repeat; Adaptin N terminal region; non-SMC mitotic condensation complex subunit 1	Signaling_TGFB_SmadInteract
1.46498e-06	0.340414	0.109	0.044	0.0228229	Pyloric sphincter (2)	WHL22.389152	SPU_007445; Sp-Jmjd1b; SPU_025665	probable JmjC domain-containing histone demethylation protein 2C (LOC589728), transcript variant X3, mRNA	SPU_007445; SPU_022372; SPU_025665	NA	NA	NA
1.84743e-06	0.476377	0.261	0.151	0.0287811	Pyloric sphincter (2)	WHL22.666194	Sp-Smarcd1L	SWI/SNF-related matrix-associated actin-dependent regulator of chromatin subfamily D member 1-like (LOC105446621), mRNA	SPU_003233	protein binding	SWIB/MDM2 domain; SH3 domain; Variant SH3 domain	Unclassified
1.84987e-06	0.262113	0.136	0.06	0.0288191	Pyloric sphincter (2)	WHL22.149403	Sp-Racl1	ras-related C3 botulinum toxin substrate 1 (LOC593690), mRNA	SPU_010545	GTP catabolic process; intracellular protein transport; nucleocytoplasmic transport; signal transduction; small GTPase mediated signal transduction; protein transport; GTPase activity; GTP binding; intracellular; membrane	Ras family; Ras of Complex, Roc, domain of DAPkinase; ADP-ribosylation factor family	GTPase_Ras_Rho
1.88561e-06	0.364745	0.082	0.029	0.0293759	Pyloric sphincter (2)	WHL22.197965	Sp-Upf2_1; SPU_019072; SPU_026185	regulator of nonsense transcripts 2 (LOC100887858), mRNA	SPU_018449; SPU_019072; SPU_026185	RNA binding; binding; protein binding	MIF4G domain	Unclassified
1.8922e-06	0.378669	0.482	0.339	0.0294785	Pyloric sphincter (2)	WHL22.675865	SPU_008693	arginine and glutamate-rich protein 1 (LOC588600), mRNA	SPU_008693	NA	Arginine and glutamate-rich 1	NA
1.93768e-06	0.288901	0.3	0.172	0.0301872	Pyloric sphincter (2)	WHL22.636510	Sp-Tppp3	tubulin polymerization-promoting protein family member 2 (LOC577151), transcript variant X1, mRNA	SPU_010238	NA	p25-alpha	Unclassified
2.26206e-06	0.313558	0.249	0.138	0.0352407	Pyloric sphincter (2)	WHL22.155370	Sp-C14orf45	basal body-orientation factor 1 (LOC578125), mRNA	SPU_010492	NA	Domain of unknown function (DUF4515)	NA
2.41478e-06	0.37155	0.284	0.163	0.0376199	Pyloric sphincter (2)	WHL22.95075	Sp-RalBP1	ralA-binding protein 1 (LOC580072), transcript variant X2, mRNA	SPU_002118	signal transduction; intracellular	RhoGAP domain	GTPase_RhoRegulator_RhoGAP
2.42397e-06	0.33643	0.093	0.036	0.037763	Pyloric sphincter (2)	WHL22.101043	WHL22.101043	uncharacterized LOC100888868 (LOC100888868), mRNA	NA	NA	NA	NA
2.61869e-06	0.473059	0.128	0.058	0.0407966	Pyloric sphincter (2)	WHL22.172894	Sp-Mdc2	LDLR chaperone boca-like (LOC582460), transcript variant X1, mRNA	SPU_015424	NA	Chaperone for wingless signalling and trafficking of LDL receptor	Unclassified
2.67825e-06	0.295383	0.689	0.527	0.0417244	Pyloric sphincter (2)	WHL22.510117	Sp-Tropmy2	tropomyosin (LOC594471), mRNA	SPU_011034	NA	Tropomyosin; Autophagy protein 16 (ATG16); Tropomyosin like	Dehydrogenase
3.07045e-06	0.406936	0.634	0.49	0.0478345	Pyloric sphincter (2)	WHL22.499503	WHL22.499503	FK506-binding protein 1 (LOC763313), partial mRNA	NA	NA	NA	NA
3.16762e-06	0.256735	0.089	0.034	0.0493483	Pyloric sphincter (2)	WHL22.697485	Sp-Z90; Sp-Z90_1	uncharacterized LOC579112 (LOC579112), mRNA	SPU_011720; SPU_014696	nucleic acid binding; metal ion binding	Zinc-finger double domain; C2H2-type zinc finger; Zinc finger, C2H2 type	ZincFinger
3.42731e-06	0.395167	0.144	0.068	0.0533941	Pyloric sphincter (2)	WHL22.438804	Sp-Cyp3L4	cytochrome P450 3A56 (LOC581116), mRNA	SPU_026225	oxidation-reduction process; iron ion binding; oxidoreductase activity; acting on paired donors; withincorporation or reduction of molecular oxygen; heme binding	Cytochrome P450	Defensome_OxidativeBiotransformation
3.59891e-06	0.290043	0.074	0.026	0.0560674	Pyloric sphincter (2)	WHL22.171325	Sp-TincL	protein tincar (LOC582381), transcript variant X1, mRNA	SPU_015363	NA	NA	NA
3.76009e-06	0.426996	0.191	0.1	0.0585784	Pyloric sphincter (2)	WHL22.33678	SPU_005499; Sp-TbL1xr1	F-box-like/WD repeat-containing protein TBL1XR1 (LOC590208), mRNA	SPU_005499; SPU_008625	protein binding	WD domain, G-beta repeat; Anaphase-promoting complex subunit 4 WD40 domain; Eukaryotic translation initiation factor eIF2A	Unclassified
4.13156e-06	0.267438	0.525	0.363	0.0643656	Pyloric sphincter (2)	WHL22.439762	Sp-FoxA	forkhead transcription factor A (FoxA), mRNA	SPU_006676	regulation of transcription; DNA-templated; sequence-specific DNA binding transcription factor activity; transcription factor binding; protein domain specific binding; sequence-specific DNA binding	Forkhead domain; Forkhead N-terminal region; HNF3 C-terminal domain	TranscriptionFactor_Forkhead
4.41911e-06	0.421542	0.708	0.566	0.0688454	Pyloric sphincter (2)	WHL22.675296	Sp-Actinin	alpha-actinin, sarcomeric (LOC592971), transcript variant X3, mRNA	SPU_020920	actin filament bundle assembly; actin crosslink formation; actin binding; calcium ion binding; protein binding; actin filament binding	Spectrin repeat; Calponin homology (CH) domain; Ca2+ insensitive EF hand	Cytoskeleton_ActinBinding
4.5948e-06	0.287834	0.222	0.122	0.0715824	Pyloric sphincter (2)	WHL22.273673	Sp-Neto2L	uncharacterized LOC100892120 (LOC100892120), mRNA	SPU_011363	protein binding	CUB domain; Low-density lipoprotein receptor domain class A	Unclassified
4.76898e-06	0.410034	0.265	0.154	0.0742959	Pyloric sphincter (2)	WHL22.308500	SPU_002991; Sp-Cbara1	putative BMP-2-inducible kinase-like protein (LOC105441921), mRNA	SPU_002991; SPU_024034	NA	NA	NA
5.28669e-06	0.381677	0.3	0.185	0.0823613	Pyloric sphincter (2)	WHL22.291448	SPU_019170	sushi, von Willebrand factor type A, EGF and pentraxin domain-containing protein 1 (LOC100889375), mRNA	SPU_019170	NA	Sushi repeat (SCR repeat)	Unclassified
5.30218e-06	0.30932	0.175	0.089	0.0826026	Pyloric sphincter (2)	WHL22.538597	Sp-Fra2	Fos-related antigen 2-like (LOC579838), transcript variant X2, mRNA	SPU_021172	regulation of transcription; DNA-templated; DNA binding; sequence-specific DNA binding transcription factoractivity; sequence-specific DNA binding; nucleus	bZIP transcription factor; bZIP Maf transcription factor; Basic region leucine zipper	Signaling_TGFB_SmadInteract
5.63263e-06	0.279763	0.28	0.162	0.0877507	Pyloric sphincter (2)	WHL22.499079	WHL22.499079	WASH complex subunit FAM21 homolog (LOC100890385), transcript variant X2, mRNA	NA	NA	NA	NA
5.72099e-06	0.27851	0.054	0.016	0.0891273	Pyloric sphincter (2)	WHL22.161858	Sp-Eif3L; Sp-Mov34L	COP9 signalosome complex subunit 6 (LOC592528), transcript variant X1, mRNA	SPU_015187; SPU_028721	protein binding	Maintenance of mitochondrial structure and function; JAB1/Mov34/MPN/PAD-1 ubiquitin protease	Metalloprotease
5.85508e-06	0.328785	0.257	0.147	0.0912162	Pyloric sphincter (2)	WHL22.531855	Sp-Odadc3L2; Sp-Odadc3L1	calmodulin (LOC591003), transcript variant X2, mRNA	SPU_008000; SPU_010425	calcium ion binding	EF hand; EF-hand domain pair; EF-hand domain pair	Unclassified
5.88171e-06	0.331494	0.101	0.042	0.0916312	Pyloric sphincter (2)	WHL22.52254	Sp-Snf2; SPU_015994	helicase ARIP4 (LOC578074), mRNA	SPU_007773; SPU_015994	nucleic acid binding; DNA binding; helicase activity; ATP binding	SNF2 family N-terminal domain; Helicase conserved C-terminal domain; Type III restriction enzyme, res subunit	NucleicAcid_Helicase
6.12382e-06	0.288155	0.093	0.037	0.0954029	Pyloric sphincter (2)	WHL22.90016	Sp-Dhx38	pre-mRNA-splicing factor ATP-dependent RNA helicase PRP16 (LOC581380), transcript variant X1, mRNA	SPU_024623	nucleic acid binding; helicase activity; ATP binding; ATP-dependent helicase activity	Helicase associated domain (HA2); Oligonucleotide/oligosaccharide-binding (OB)-fold; Helicase conserved C-terminal domain	NucleicAcid_Helicase
6.76899e-06	0.328027	0.187	0.097	0.105454	Pyloric sphincter (2)	WHL22.203148	WHL22.203148	tropomodulin-1 (LOC764366), partial mRNA	NA	NA	NA	NA
6.94288e-06	0.348591	0.113	0.049	0.108163	Pyloric sphincter (2)	WHL22.89114	WHL22.89114	uncharacterized LOC100888046 (LOC100888046), mRNA	NA	NA	NA	NA
7.60039e-06	0.297717	0.066	0.022	0.118406	Pyloric sphincter (2)	WHL22.69907	Sp-RabO5	ras-related protein RIC1 (LOC585558), mRNA	SPU_014896	GTP catabolic process; intracellular protein transport; nucleocytoplasmic transport; signal transduction; small GTPase mediated signal transduction; protein transport; GTPase activity; GTP binding; intracellular; membrane	Ras family; Ras of Complex, Roc, domain of DAPkinase; Signal recognition particle receptor beta subunit	GTPase_Ras_Rab
7.63018e-06	0.486607	0.409	0.278	0.118871	Pyloric sphincter (2)	WHL22.595492	Sp-Rhogdi	Rho GDP dissociation inhibitor (GDI) (LOC576198), transcript variant X1, mRNA	SPU_025771	Rho GDP-dissociation inhibitor activity; cytoplasm	RHO protein GDP dissociation inhibitor	GTPase_RhoRegulator_RhoGDI
7.70545e-06	0.347619	0.553	0.393	0.120043	Pyloric sphincter (2)	WHL22.422176	Sp-Rnmt7	mRNA cap guanine-N7 methyltransferase (LOC580278), transcript variant X1, mRNA	SPU_013725	7-methylguanosine mRNA capping; mRNA (guanine-N7-)-methyltransferase activity; nucleus	mRNA capping enzyme; Methyltransferase domain; Methyltransferase domain	mRNA_Modifier
8.00475e-06	0.382006	0.167	0.085	0.124706	Pyloric sphincter (2)	WHL22.332253	Sp-Rsf1; Sp-Ucm	remodeling and spacing factor 1 (LOC578189), transcript variant X1, mRNA	SPU_003856; SPU_005818	protein binding; zinc ion binding	PHD-finger	NA
9.58517e-06	0.282114	0.346	0.219	0.149327	Pyloric sphincter (2)	WHL22.603767	SPU_023245	drebrin-like protein B (LOC587603), mRNA	SPU_023245	actin binding; protein binding; intracellular	Variant SH3 domain; SH3 domain; Cofilin/tropomyosin-type actin-binding protein	NA
9.73619e-06	0.277608	0.237	0.134	0.15168	Pyloric sphincter (2)	WHL22.659393	Sp-Prxdxn	peroxiredoxin (LOC581408), mRNA	SPU_014869	oxidation-reduction process; antioxidant activity; oxidoreductase activity; peroxiredoxin activity	AhpC/TSA family; C-terminal domain of 1-Cys peroxiredoxin; Redoxin	Defensome_Antioxidant
9.73649e-06	0.290507	0.109	0.047	0.151685	Pyloric sphincter (2)	WHL22.221922	SPU_009169; SPU_009170; SPU_014431	ciliogenesis-associated TTC17-interacting protein (LOC588685), mRNA	SPU_009169; SPU_009170; SPU_014431	NA	NA	NA
9.77977e-06	0.34484	0.093	0.038	0.152359	Pyloric sphincter (2)	WHL22.712372	Sp-C3orf25L	EF-hand calcium-binding domain-containing protein 12 (LOC763537), transcript variant X1, mRNA	SPU_017975	calcium ion binding	EF-hand domain pair	Unclassified
9.85334e-06	0.292463	0.268	0.156	0.153505	Pyloric sphincter (2)	WHL22.512030	Sp-Ia/Ic28	axonemal dynein light chain p33 (LOC373273), mRNA	SPU_015320	NA	Axonemal dynein light chain	Cytoskeleton_Dynein
1.03786e-05	0.299168	0.148	0.072	0.161688	Pyloric sphincter (2)	WHL22.603242	Sp-Sim_wsk_ald_syn_ph; Sp-Wasl	neural Wiskott-Aldrich syndrome protein (LOC592391), transcript variant X2, mRNA	SPU_003194; SPU_025635	actin filament organization; actin binding	WH2 motif; P21-Rho-binding domain	Cytoskeleton_ActinBinding
1.05555e-05	0.275488	0.136	0.064	0.164444	Pyloric sphincter (2)	WHL22.159299	Sp-Cnot3; Sp-Cnot3_1	CCR4-NOT transcription complex subunit 3 (LOC577531), transcript variant X2, mRNA	SPU_007613; SPU_011129	regulation of transcription; DNA-templated; nucleus	Not1 N-terminal domain, CCR4-Not complex component; NOT2 / NOT3 / NOT5 family	Transcription_Regulation
1.05851e-05	0.321031	0.113	0.05	0.164905	Pyloric sphincter (2)	WHL22.74432	Sp-Psma3	proteasome subunit alpha type-3 (LOC591599), mRNA	SPU_026711	ubiquitin-dependent protein catabolic process; proteolysis involved in cellular protein catabolicprocess; endopeptidase activity; threonine-type endopeptidase activity; proteasome core complex; proteasome core complex; alpha-subunit complex	Proteasome subunit; Proteasome subunit A N-terminal signature	Metabolism_ProteinDegradation
1.06897e-05	0.296803	0.109	0.047	0.166535	Pyloric sphincter (2)	WHL22.44118	SPU_004638; SPU_010349	UPF0193 protein EVG1 (LOC589223), mRNA	SPU_004638; SPU_010349	NA	Uncharacterised protein family (UPF0193)	Unclassified
1.07815e-05	0.291865	0.035	0.008	0.167965	Pyloric sphincter (2)	WHL22.300164	Sp-Trim2	tripartite motif-containing protein 2 (LOC592222), transcript variant X1, mRNA	SPU_009708	protein binding; zinc ion binding; intracellular	NHL repeat; Filamin/ABP280 repeat; SMP-30/Gluconolactonase/LRE-like region	Nervous_Retinal
1.18784e-05	0.320829	0.093	0.038	0.185054	Pyloric sphincter (2)	WHL22.467499	Sp-Mks1L	Meckel syndrome type 1 protein (LOC582600), transcript variant X2, mRNA	SPU_017436	NA	Ciliary basal body-associated, B9 protein	Unclassified
1.30849e-05	0.307119	0.136	0.065	0.20385	Pyloric sphincter (2)	WHL22.243261	SPU_001520; Sp-Unc45h; SPU_008927; SPU_023930	protein unc-45 homolog B (LOC593168), mRNA	SPU_001520; SPU_004079; SPU_008927; SPU_023930	binding	NA	NA
1.30981e-05	0.442223	0.086	0.034	0.204055	Pyloric sphincter (2)	WHL22.748688	SPU_006299	uncharacterized LOC105437503 (LOC105437503), ncRNA	SPU_006299	NA	NA	NA
1.40904e-05	0.326492	0.082	0.032	0.219514	Pyloric sphincter (2)	WHL22.420186	Sp-Bpr	uncharacterized LOC100888576 (LOC100888576), transcript variant X1, mRNA	SPU_028607	regulation of apoptotic process	Apoptosis regulator proteins, Bcl-2 family	Apoptosis_Bcl2
1.44449e-05	0.483158	0.148	0.075	0.225037	Pyloric sphincter (2)	WHL22.97131	Sp-Mgam_3	sucrase-isomaltase, intestinal (LOC584897), mRNA	SPU_023772	carbohydrate metabolic process; catalytic activity; carbohydrate binding	N-terminal barrel of NtMGAM and CtMGAM, maltase-glucoamylase; Trefoil (P-type) domain	NA
1.51594e-05	0.358176	0.249	0.149	0.236168	Pyloric sphincter (2)	WHL22.139068	SPU_014186	outer dense fiber protein 3 (LOC577413), transcript variant X1, mRNA	SPU_014186	NA	Sperm-tail PG-rich repeat	Homolog-of-gene-with-unknown-function
1.51924e-05	0.388524	0.086	0.034	0.236682	Pyloric sphincter (2)	WHL22.548599	SPU_016342; Sp-E12	transcription factor 12 (LOC581618), transcript variant X5, mRNA	SPU_016342; SPU_016343	NA	NA	NA
1.61595e-05	0.373357	0.132	0.063	0.251748	Pyloric sphincter (2)	WHL22.57726	Sp-Nsun7l	putative methyltransferase NSUN7 (LOC583012), transcript variant X3, mRNA	SPU_000066	NA	NA	NA
1.63786e-05	0.259838	0.128	0.06	0.255162	Pyloric sphincter (2)	WHL22.581603	Sp-Samd1L	histone acetyltransferase KAT6B (LOC100893490), mRNA	SPU_004942	protein binding	SAM domain (Sterile alpha motif); PHD-finger	NA
1.70892e-05	0.284586	0.156	0.078	0.266233	Pyloric sphincter (2)	WHL22.476970	SPU_002611; Sp-Eph2; Sp-Eph_1; SPU_020895; Sp-Hypp_1003	protein enabled homolog (LOC576114), transcript variant X4, mRNA	SPU_002611; SPU_007845; SPU_010763; SPU_020895; SPU_020896	NA	WH1 domain	Unclassified
1.76758e-05	0.403926	0.537	0.402	0.275371	Pyloric sphincter (2)	WHL22.260666	WHL22.260666	profilin (Coel1), mRNA	NA	NA	NA	NA
1.77659e-05	0.285757	0.195	0.105	0.276776	Pyloric sphincter (2)	WHL22.260424	Sp-Ube2a	ubiquitin-conjugating enzyme E2 A (LOC591316), mRNA	SPU_000014	acid-amino acid ligase activity	Ubiquitin-conjugating enzyme	Ubiquitin_Modifier
1.84552e-05	0.261846	0.284	0.169	0.287513	Pyloric sphincter (2)	WHL22.733460	Sp-Oda/LC7L1	dynein light chain roadblock-type 2-like (LOC100890740), mRNA	SPU_008699	NA	Roadblock/LC7 domain	Cytoskeleton_Dynein
1.85517e-05	0.287068	0.537	0.385	0.289017	Pyloric sphincter (2)	WHL22.513910	SPU_017724	uncharacterized LOC753221 (LOC753221), ncRNA	SPU_017724	NA	NA	NA
1.86138e-05	0.339097	0.37	0.242	0.289985	Pyloric sphincter (2)	WHL22.748188	Sp-Wdr1	WD repeat-containing protein 1 (LOC587013), mRNA	SPU_028357	protein binding	WD domain, G-beta repeat; Anaphase-promoting complex subunit 4 WD40 domain	Cytoskeleton_ActinBinding
1.94732e-05	0.331557	0.156	0.079	0.303373	Pyloric sphincter (2)	WHL22.641171	Sp-C6orf103; Sp-Hypp_2050; SPU_013386; Sp-C6orf103L	androglobin (LOC754582), transcript variant X18, mRNA	SPU_007700; SPU_012795; SPU_013386; SPU_013387	oxygen transport; iron ion binding; oxygen binding; heme binding	Globin	NA
2.07075e-05	0.281624	0.183	0.098	0.322603	Pyloric sphincter (2)	WHL22.479718	Sp-Spag6	sperm-associated antigen 6 (LOC589479), mRNA	SPU_025787	binding; protein binding	Armadillo/beta-catenin-like repeat; HEAT repeats; non-SMC mitotic condensation complex subunit 1	Unclassified
2.0796e-05	0.293265	0.595	0.454	0.323981	Pyloric sphincter (2)	WHL22.437266	Sp-RshL3	radial spokehead (LOC373423), mRNA	SPU_014801	NA	Radial spokehead-like protein	Cytoskeleton_RadialSpoke
2.08436e-05	0.315892	0.128	0.061	0.324723	Pyloric sphincter (2)	WHL22.644522	SPU_018965	uncharacterized LOC580808 (LOC580808), mRNA	SPU_018965	NA	NA	NA
2.08729e-05	0.265319	0.132	0.063	0.325178	Pyloric sphincter (2)	WHL22.38697	Sp-Hypp_546	liprin-beta-1-like (LOC105439569), mRNA	SPU_008381	NA	NA	NA
2.09493e-05	0.268629	0.689	0.557	0.32637	Pyloric sphincter (2)	WHL22.101602	Sp-GbA; Sp-GbA2; Sp-GbA3	guanine nucleotide-binding protein subunit beta (LOC590203), transcript variant X3, mRNA	SPU_000508; SPU_008526; SPU_018505	protein binding	WD domain, G-beta repeat; Anaphase-promoting complex subunit 4 WD40 domain	CalciumToolkit
2.14779e-05	0.338282	0.276	0.168	0.334604	Pyloric sphincter (2)	WHL22.330079	Sp-G3bp2L	ras GTPase-activating protein-binding protein 2 (LOC589713), transcript variant X3, mRNA	SPU_017827	transport; nucleotide binding; nucleic acid binding; intracellular	Nuclear transport factor 2 (NTF2) domain; RNA recognition motif. (a.k.a. RRM, RBD, or RNP domain); RNA recognition motif	GTPase_Ras
2.16071e-05	0.27483	0.097	0.041	0.336618	Pyloric sphincter (2)	WHL22.517738	SPU_026561; Sp-Inf2L	inverted formin-2 (LOC579910), mRNA	SPU_026561; SPU_026562	actin cytoskeleton organization; actin binding; binding; Rho GTPase binding	Diaphanous GTPase-binding Domain	NA
2.28125e-05	0.32796	0.374	0.25	0.355396	Pyloric sphincter (2)	WHL22.327789	SPU_008447	actin-related protein 2/3 complex subunit 1A (LOC585909), mRNA	SPU_008447	regulation of actin filament polymerization; actin binding; protein binding; cytoskeleton	WD domain, G-beta repeat; Anaphase-promoting complex subunit 4 WD40 domain	Unclassified
2.3692e-05	0.250453	0.401	0.265	0.369098	Pyloric sphincter (2)	WHL22.146261	WHL22.146261	heat shock factor-binding protein 1 (LOC100889068), transcript variant X1, mRNA	NA	NA	NA	NA
2.83481e-05	0.281401	0.245	0.144	0.441634	Pyloric sphincter (2)	WHL22.128160	Sp-Cttn	SRC8 protein (SRC8), mRNA	SPU_024620	protein binding	Repeat in HS1/Cortactin; SH3 domain; Variant SH3 domain	Unclassified
2.96836e-05	0.474004	0.498	0.362	0.46244	Pyloric sphincter (2)	WHL22.129947	SPU_012151	protein Flattop homolog (LOC574962), mRNA	SPU_012151	NA	NA	NA
2.97477e-05	0.319667	0.121	0.057	0.46344	Pyloric sphincter (2)	WHL22.662846	SPU_007994; Sp-Syne1	nesprin-1-like (LOC105437706), mRNA	SPU_007994; SPU_013237	actin binding; protein binding	Calponin homology (CH) domain	NA
3.07088e-05	0.428479	0.167	0.09	0.478413	Pyloric sphincter (2)	WHL22.723294	Sp-Dyi2	dynein intermediate chain 2, ciliary (LOC100893413), mRNA	SPU_019506	protein binding	NA	Cytoskeleton_Dynein
3.47348e-05	0.358707	0.187	0.104	0.541133	Pyloric sphincter (2)	WHL22.351039	Sp-Isot	ubiquitin carboxyl-terminal hydrolase 5 (LOC592342), mRNA	SPU_002360	ubiquitin-dependent protein catabolic process; protein binding; omega peptidase activity; zinc ion binding; ubiquitinyl hydrolase activity	Ubiquitin carboxyl-terminal hydrolase; Variant UBP zinc finger; UBA/TS-N domain	NA
3.53293e-05	0.269567	0.097	0.043	0.550395	Pyloric sphincter (2)	WHL22.720309	SPU_000431; Sp-Actl16b	actin-like protein 6B (LOC586963), mRNA	SPU_000431; SPU_000432	NA	Actin	NA
3.58919e-05	0.25111	0.128	0.062	0.559159	Pyloric sphincter (2)	WHL22.535639	SPU_024222; Sp-Hypp_212	myelin expression factor 2 (LOC581135), transcript variant X1, mRNA	SPU_024222; SPU_024223	NA	NA	NA
3.79737e-05	0.273648	0.206	0.117	0.591593	Pyloric sphincter (2)	WHL22.565073	Sp-Baz1a	bromodomain adjacent to zinc finger domain protein 1A (LOC577837), transcript variant X3, mRNA	SPU_006840	protein binding; zinc ion binding	ATP-utilising chromatin assembly and remodelling N-terminal; PHD-finger; Bromodomain	NA
3.98773e-05	0.387498	0.257	0.156	0.621248	Pyloric sphincter (2)	WHL22.377473	Sp-Gal/lec3	galectin-8-like (LOC576472), mRNA	SPU_006306	carbohydrate binding	Galactoside-binding lectin	Lectin
4.08576e-05	0.297756	0.257	0.154	0.636521	Pyloric sphincter (2)	WHL22.190096	SPU_003046; SPU_015224	leucine-rich repeat-containing protein 51 (LOC581940), mRNA	SPU_003046; SPU_015224	protein binding	Leucine-rich repeat; Leucine Rich repeats (2 copies); Leucine rich repeat	NA
4.14499e-05	0.280329	0.44	0.306	0.645748	Pyloric sphincter (2)	WHL22.198142	SPU_026768	EF-hand calcium-binding domain-containing protein 10 (LOC588143), mRNA	SPU_026768	calcium ion binding	Family of unknown function (DUF5582)	Unclassified
4.32991e-05	0.374284	0.315	0.204	0.674556	Pyloric sphincter (2)	WHL22.494583	SPU_012881; Sp-Yap1	transcriptional coactivator YAP1 (LOC584590), transcript variant X2, mRNA	SPU_012881; SPU_027559	protein binding	FAM181	NA
4.45443e-05	0.254248	0.117	0.055	0.693956	Pyloric sphincter (2)	WHL22.769929	Sp-Fn3_10	lymphocyte-specific helicase-like (LOC578693), mRNA	SPU_024777	protein binding	Fibronectin type III domain; Interferon-alpha/beta receptor, fibronectin type III; Purple acid Phosphatase, N-terminal domain	Adhesion_Atypical
4.65409e-05	0.33585	0.315	0.203	0.725061	Pyloric sphincter (2)	WHL22.621859	Sp-Hypp_1877	uncharacterized LOC105444492 (LOC105444492), mRNA	SPU_009880	G-protein coupled receptor signaling pathway; G-protein coupled receptor activity; integral component of membrane	7 transmembrane receptor (rhodopsin family); Costars; Serpentine type 7TM GPCR chemoreceptor Srsx	Nervous_Chemosensory
4.92901e-05	0.275864	0.128	0.063	0.767891	Pyloric sphincter (2)	WHL22.669484	Sp-Dtd1h	uncharacterized LOC592111 (LOC592111), mRNA	SPU_018012	regulation of transcription; DNA-templated; D-amino acid catabolic process; hydrolase activity; acting on ester bonds; nucleus; cytoplasm	D-Tyr-tRNA(Tyr) deacylase	Hydrolase
5.24839e-05	0.270301	0.315	0.199	0.817647	Pyloric sphincter (2)	WHL22.70457	Sp-glysynk3b; Sp-Gsk; Sp-Gsk3	glycogen synthase kinase-3 beta (LOC764638), mRNA	SPU_009263; SPU_012832; SPU_027914	protein phosphorylation; protein kinase activity; protein serine/threonine kinase activity; ATP binding; transferase activity; transferring phosphorus-containing groups	Protein kinase domain; Protein tyrosine kinase	Fertilization
5.29399e-05	0.40266	0.144	0.075	0.824751	Pyloric sphincter (2)	WHL22.5073	Sp-Blimp1	Blimp1/Krox1b (blimp1/krox), mRNA	SPU_027235	nucleic acid binding; protein binding; metal ion binding	Zinc-finger double domain; Zinc finger, C2H2 type; C2H2-type zinc finger	Nervous_Retinal
5.30469e-05	0.277577	0.062	0.023	0.826417	Pyloric sphincter (2)	WHL22.259741	Sp-Smarcc2; Sp-Smarcc2_1	SWI/SNF complex subunit SMARCC2 (LOC576136), transcript variant X1, mRNA	SPU_000801; SPU_023248	DNA binding; chromatin binding; protein binding	SWIRM-associated region 1; SWIRM-associated domain at the C-terminal; SWIRM domain	NA
5.6378e-05	0.298116	0.148	0.077	0.878312	Pyloric sphincter (2)	WHL22.518184	SPU_019414	leptin receptor gene-related protein (LOC579583), transcript variant X1, mRNA	SPU_019414	NA	Vacuolar protein sorting 55	Transport_VacuolarProteinSorting
5.86955e-05	0.30177	0.292	0.186	0.914418	Pyloric sphincter (2)	WHL22.720056	Sp-Vps4b	vacuolar protein sorting-associated protein 4B (LOC579763), transcript variant X1, mRNA	SPU_019426	nucleotide binding; ATP binding; nucleoside-triphosphatase activity	ATPase family associated with various cellular activities (AAA); Vps4 C terminal oligomerisation domain; MIT (microtubule interacting and transport) domain	Transport_VacuolarProteinSorting
6.0293e-05	0.318114	0.564	0.424	0.939304	Pyloric sphincter (2)	WHL22.456851	Sp-Unk_89; Sp-Axndhc10h	dynein heavy chain 10, axonemal (LOC585218), partial mRNA	SPU_011876; SPU_030231	microtubule-based movement; microtubule motor activity; ATP binding; ATPase activity	Dynein heavy chain, N-terminal region 1; Hydrolytic ATP binding site of dynein motor region; Dynein heavy chain, N-terminal region 2	NA
6.21613e-05	0.329734	0.156	0.083	0.968411	Pyloric sphincter (2)	WHL22.660224	Sp-Acel_7	angiotensin-converting enzyme (LOC577312), mRNA	SPU_028021	proteolysis; metallopeptidase activity; peptidyl-dipeptidase activity; membrane	Angiotensin-converting enzyme	Metabolism_AminoAcid
6.34287e-05	0.38027	0.086	0.037	0.988155	Pyloric sphincter (2)	WHL22.510177	Sp-Ia1/Ic140-2; SPU_013538	WD repeat-containing protein 63 (LOC575315), mRNA	SPU_012809; SPU_013538	protein binding	NA	Cytoskeleton_Dynein
6.35237e-05	0.268853	0.125	0.061	0.989635	Pyloric sphincter (2)	WHL22.319117	Sp-Rgs7	regulator of G-protein signaling 7 (LOC576914), transcript variant X2, mRNA	SPU_002521	G-protein coupled receptor signaling pathway; intracellular signal transduction; termination of G-protein coupled receptor signalingpathway; signal transducer activity; heterotrimeric G-protein complex	Regulator of G-protein signalling DHEX domain; Regulator of G protein signaling domain; Domain found in Dishevelled, Egl-10, and Pleckstrin (DEP)	NA
6.79233e-05	0.292983	0.066	0.025	1	Pyloric sphincter (2)	WHL22.731230	Sp-Sfrs7	serine/arginine-rich splicing factor 3 (LOC583598), transcript variant X1, mRNA	SPU_025909	nucleotide binding; nucleic acid binding	RNA recognition motif. (a.k.a. RRM, RBD, or RNP domain)	Unclassified
7.1307e-05	0.267963	0.249	0.15	1	Pyloric sphincter (2)	WHL22.131608	Sp-Hypp_1772	myb-like protein X (LOC577952), mRNA	SPU_008203	regulation of microtubule polymerization or depolymerization	Stathmin family	NA
7.2583e-05	0.31172	0.167	0.091	1	Pyloric sphincter (2)	WHL22.126542	Sp-Mkk3/6	dual specificity mitogen-activated protein kinase kinase 6 (LOC585817), mRNA	SPU_007587	protein phosphorylation; protein kinase activity; ATP binding; transferase activity; transferring phosphorus-containing groups	Protein kinase domain; Protein tyrosine kinase	Fertilization
8.53356e-05	0.399217	0.599	0.475	1	Pyloric sphincter (2)	WHL22.307027	Sp-Cdc42	cell division cycle 42 (GTP binding protein, 25kDa)-like (LOC584477), transcript variant X1, mRNA	SPU_019494	GTP catabolic process; signal transduction; small GTPase mediated signal transduction; protein transport; GTP binding; intracellular; membrane	Ras family; Ras of Complex, Roc, domain of DAPkinase; ADP-ribosylation factor family	Cytoskeleton_Regulator
8.86214e-05	0.300367	0.28	0.177	1	Pyloric sphincter (2)	WHL22.400410	SPU_008667; SPU_011099; Sp-Ap2a2	AP-2 complex subunit alpha (LOC591422), mRNA	SPU_008667; SPU_011099; SPU_024893	binding	NA	NA
9.39765e-05	0.252029	0.058	0.021	1	Pyloric sphincter (2)	WHL22.59697	Sp-Cyfip2_2	cytoplasmic FMR1-interacting protein 2 (LOC574767), mRNA	SPU_011333	NA	Cytoplasmic Fragile-X interacting family	Unclassified
9.40366e-05	0.34356	0.37	0.254	1	Pyloric sphincter (2)	WHL22.199040	Sp-Hsp901	heat shock protein gp96 (Gp96), mRNA	SPU_027527	protein folding; response to stress; ATP binding; unfolded protein binding	Hsp90 protein; Histidine kinase-, DNA gyrase B-, and HSP90-like ATPase; Histidine kinase-, DNA gyrase B-, and HSP90-like ATPase	NA
9.93574e-05	0.286967	0.167	0.092	1	Pyloric sphincter (2)	WHL22.436291	SPU_024580; SPU_024581	uncharacterized protein C1orf198 homolog (LOC593185), transcript variant X2, mRNA	SPU_024580; SPU_024581	NA	Domain of unknown function (DUF4706)	NA
0.000100657	0.317526	0.105	0.05	1	Pyloric sphincter (2)	WHL22.126954	Sp-Ttyh2	protein tweety homolog 1-B (LOC585805), transcript variant X3, mRNA	SPU_007588	NA	Tweety	Unclassified
0.000104885	0.301792	0.393	0.273	1	Pyloric sphincter (2)	WHL22.732595	SPU_022167; Sp-Lis1	lissencephaly-1 homolog (LOC582170), transcript variant X1, mRNA	SPU_022167; SPU_026860	protein binding	WD domain, G-beta repeat	Unclassified
0.000117156	0.262149	0.113	0.055	1	Pyloric sphincter (2)	WHL22.586232	Sp-Hh_1; Sp-Hh	hedgehog (hh), mRNA	SPU_002950; SPU_012238	cell communication; cell-cell signaling; multicellular organismal development	Hedgehog amino-terminal signalling domain	Signaling_Hedgehog
0.000117563	0.348479	0.245	0.153	1	Pyloric sphincter (2)	WHL22.366019	Sp-Psmc3L; Sp-Psmc3_1	26S protease regulatory subunit 6A-B (LOC576830), transcript variant X1, mRNA	SPU_000024; SPU_003847	NA	NA	NA
0.000118967	0.308421	0.105	0.05	1	Pyloric sphincter (2)	WHL22.6147	Sp-Hypp_1544	uncharacterized LOC585539 (LOC585539), transcript variant X1, mRNA	SPU_004775	NA	NA	NA
0.000124586	0.257501	0.167	0.092	1	Pyloric sphincter (2)	WHL22.560769	SPU_021594	IQ and AAA domain-containing protein 1-like (LOC592080), partial mRNA	SPU_021594	NA	NA	NA
0.000126438	0.338338	0.518	0.401	1	Pyloric sphincter (2)	WHL22.587326	Sp-Set	protein SET (LOC583082), mRNA	SPU_001780	nucleosome assembly; nucleus	Nucleosome assembly protein (NAP)	Dehydrogenase
0.000127809	0.27583	0.362	0.243	1	Pyloric sphincter (2)	WHL22.744627	WHL22.744627	heterogeneous nuclear ribonucleoprotein D-like (LOC592285), mRNA	NA	NA	NA	NA
0.000129066	0.268432	0.07	0.029	1	Pyloric sphincter (2)	WHL22.298341	Sp-Ubfd1	ubiquitin domain-containing protein UBFD1 (LOC578208), mRNA	SPU_025884	protein binding	Ubiquitin family	Hydrolase
0.000130493	0.323886	0.218	0.131	1	Pyloric sphincter (2)	WHL22.478806	Sp-Nefl	nuclear intermediate filament protein (LOC373247), mRNA	SPU_002219	structural molecule activity; nuclear inner membrane; lamin filament; intermediate filament	Intermediate filament protein; Lamin Tail Domain	NA
0.000133878	0.35458	0.245	0.153	1	Pyloric sphincter (2)	WHL22.230119	Sp-Pitpna_2	phosphatidylinositol transfer protein alpha isoform (LOC591727), mRNA	SPU_018489	transport; intracellular	Phosphatidylinositol transfer protein	Transport_Transfer
0.000145611	0.282861	0.132	0.069	1	Pyloric sphincter (2)	WHL22.149409	Sp-Med7	mediator of RNA polymerase II transcription subunit 7-like (LOC100892019), mRNA	SPU_010546	regulation of transcription from RNA polymerase II promoter; RNA polymerase II transcription cofactor activity; mediator complex	MED7 protein	Transcription_Mediator
0.000148864	0.292368	0.167	0.093	1	Pyloric sphincter (2)	WHL22.547520	Sp-Cg15216pa	uncharacterized LOC578501 (LOC578501), mRNA	SPU_009389	NA	NA	NA
0.00015072	0.258253	0.027	0.007	1	Pyloric sphincter (2)	WHL22.656375	SPU_024381	epsin-1-like (LOC100889131), mRNA	SPU_024381	NA	Domain of unknown function (DUF1720)	NA
0.000162364	0.259264	0.409	0.291	1	Pyloric sphincter (2)	WHL22.544157	Sp-Hypp_1502; Sp-Hypp_2360	trichohyalin (LOC100893093), transcript variant X1, mRNA	SPU_004168; SPU_017898	calcium ion binding	EF hand	NA
0.00016489	0.287857	0.066	0.027	1	Pyloric sphincter (2)	WHL22.5040	Sp-Klp6L2	kinesin-like protein KIF1B (LOC586759), mRNA	SPU_018764	microtubule-based movement; microtubule motor activity; protein binding; ATP binding; microtubule binding; kinesin complex	Kinesin motor domain; Microtubule binding; Kinesin-associated	Cytoskeleton_Kinesin
0.00016614	0.386374	0.222	0.135	1	Pyloric sphincter (2)	WHL22.448005	SPU_005905	uncharacterized LOC105444344 (LOC105444344), transcript variant X3, mRNA	SPU_005905	NA	NA	NA
0.000167848	0.318917	0.195	0.115	1	Pyloric sphincter (2)	WHL22.194961	SPU_023916; Sp-Hypp_1126	trichohyalin (LOC591791), transcript variant X4, mRNA	SPU_023916; SPU_024776	protein binding; zinc ion binding	LIM domain	NA
0.000169476	0.286093	0.093	0.043	1	Pyloric sphincter (2)	WHL22.366432	Sp-Wrnip1L	ATPase WRNIP1-like (LOC591120), mRNA	SPU_003630	DNA replication; DNA repair; nucleotide binding; DNA binding; ATP binding; nucleoside-triphosphatase activity	MgsA AAA+ ATPase C terminal; AAA C-terminal domain; ATPase family associated with various cellular activities (AAA)	ATPase
0.00017247	0.257658	0.062	0.024	1	Pyloric sphincter (2)	WHL22.351040	SPU_002361	cell division cycle-associated protein 3 (LOC754059), mRNA	SPU_002361	NA	NA	NA
0.000182469	0.268917	0.237	0.147	1	Pyloric sphincter (2)	WHL22.5521	Sp-Lrrfip2	leucine-rich repeat flightless-interacting protein 2 (LOC577253), transcript variant X6, mRNA	SPU_014742	NA	LRRFIP family	Homolog-of-gene-with-unknown-function
0.000187764	0.304811	0.167	0.094	1	Pyloric sphincter (2)	WHL22.474443	SPU_004658; Sp-Mcm7	DNA replication licensing factor mcm7-A (LOC574771), transcript variant X2, mRNA	SPU_004658; SPU_026450	DNA replication; DNA replication initiation; DNA binding; DNA helicase activity; ATP binding; nucleus; MCM complex	MCM AAA-lid domain	ATPase
0.000198347	0.306085	0.206	0.125	1	Pyloric sphincter (2)	WHL22.422365	SPU_004486	UPF0691 protein C9orf116 homolog (LOC100891474), mRNA	SPU_004486	NA	Domain of unknown function (DUF4490)	NA
0.000204997	0.289879	0.066	0.027	1	Pyloric sphincter (2)	WHL22.16001	Sp-Z437	gastrula zinc finger protein XlCGF57.1 (LOC100891013), mRNA	SPU_011502	nucleic acid binding; metal ion binding	Zinc-finger double domain; Zinc finger, C2H2 type; C2H2-type zinc finger	ZincFinger
0.00020812	0.251695	0.132	0.07	1	Pyloric sphincter (2)	WHL22.602498	SPU_012968; Sp-Sestd1; Sp-Ttn2; Sp-Ccdc141; Sp-TtnL_1	muscle M-line assembly protein unc-89 (LOC587668), mRNA	SPU_012968; SPU_023141; SPU_023142; SPU_024856; SPU_025656	protein binding	Immunoglobulin I-set domain; Immunoglobulin domain; Immunoglobulin domain	ImmuneSystem_Misc
0.000209073	0.26627	0.109	0.054	1	Pyloric sphincter (2)	WHL22.387632	Sp-Psat1_1; Sp-Psat1	phosphoserine aminotransferase (LOC580016), mRNA	SPU_008652; SPU_020138	metabolic process; catalytic activity; pyridoxal phosphate binding	Aminotransferase class-V	Transferase
0.000209194	0.278101	0.093	0.044	1	Pyloric sphincter (2)	WHL22.269498	SPU_003124	autophagy protein 12-like (LOC582719), mRNA	SPU_003124	autophagic vacuole assembly; cytoplasm	Ubiquitin-like autophagy protein Apg12; Autophagy protein Atg8 ubiquitin like	Metabolism_Autophagy
0.000212869	0.352005	0.109	0.054	1	Pyloric sphincter (2)	WHL22.161803	Sp-Pgls; Sp-Pgls_1	6-phosphogluconolactonase (LOC587057), mRNA	SPU_002490; SPU_002491	carbohydrate metabolic process; pentose-phosphate shunt; 6-phosphogluconolactonase activity	Glucosamine-6-phosphate isomerases/6-phosphogluconolactonase	Metabolism_Carbohydrate
0.000231741	0.302283	0.346	0.239	1	Pyloric sphincter (2)	WHL22.167437	Sp-Tektin2	tektin B1 (LOC373482), mRNA	SPU_020728	microtubule cytoskeleton organization; microtubule	Tektin family	Cytoskeleton_MicrotubuleAssociated
0.000242006	0.29105	0.078	0.034	1	Pyloric sphincter (2)	WHL22.284061	Sp-PkdccL	extracellular tyrosine-protein kinase PKDCC (LOC578081), mRNA	SPU_024076	protein phosphorylation; protein kinase activity; ATP binding; transferase activity; transferring phosphorus-containing groups	Protein-kinase domain of FAM69	NA
0.000253731	0.31028	0.089	0.042	1	Pyloric sphincter (2)	WHL22.502790	SPU_005936; SPU_023278; Sp-Wdr49	WD repeat-containing protein on Y chromosome (LOC579391), mRNA	SPU_005936; SPU_023278; SPU_026011	protein binding	NA	Unclassified
0.000260927	0.262829	0.171	0.099	1	Pyloric sphincter (2)	WHL22.34230	WHL22.34230	FAS-associated factor 2 (LOC574675), mRNA	NA	NA	NA	NA
0.00026773	0.27312	0.28	0.187	1	Pyloric sphincter (2)	WHL22.734435	Sp-Glyt_2; Sp-Glyt_4	sodium- and chloride-dependent glycine transporter 1 (LOC575259), mRNA	SPU_007205; SPU_008246	neurotransmitter transport; neurotransmitter:sodium symporter activity; integral component of membrane	Sodium:neurotransmitter symporter family	NA
0.000268556	0.269947	0.233	0.146	1	Pyloric sphincter (2)	WHL22.639765	Sp-Tanc2; Sp-Pkci	protein kinase C iota type (LOC581257), transcript variant X4, mRNA	SPU_008179; SPU_008180	protein binding	PB1 domain	NA
0.00026943	0.257018	0.14	0.077	1	Pyloric sphincter (2)	WHL22.436683	Sp-Ddx48	eukaryotic initiation factor 4A-III (LOC580266), mRNA	SPU_014808	nucleic acid binding; helicase activity; ATP binding; ATP-dependent helicase activity	DEAD/DEAH box helicase; Helicase conserved C-terminal domain; AAA domain	NucleicAcid_Helicase
0.000271703	0.308777	0.187	0.111	1	Pyloric sphincter (2)	WHL22.217164	Sp-Klp6L3	kinesin-like protein KIF28P (LOC590618), mRNA	SPU_020634	microtubule binding; microtubule-based movement; microtubule motor activity; protein binding; ATP binding; kinesin complex	Kinesin motor domain; Microtubule binding; Kinesin protein 1B	Cytoskeleton_Kinesin
0.000275599	0.254517	0.144	0.079	1	Pyloric sphincter (2)	WHL22.722825	Sp-Stxbp1	syntaxin binding protein 1 (sec1), mRNA	SPU_002552	vesicle docking involved in exocytosis; vesicle-mediated transport	Sec1 family	Nervous_SynapticVesicleRelease
0.000306586	0.314693	0.401	0.285	1	Pyloric sphincter (2)	WHL22.700700	SPU_005646; SPU_011989; Sp-Ccdc19; SPU_020236	cilia- and flagella-associated protein 45 (LOC591735), mRNA	SPU_005646; SPU_011989; SPU_014083; SPU_020236	NA	Trichohyalin-plectin-homology domain	NA
0.000320879	0.385868	0.202	0.123	1	Pyloric sphincter (2)	WHL22.226225	SPU_017010; Sp-Dnamth	DNA (cytosine-5)-methyltransferase PliMCI (LOC574665), transcript variant X1, mRNA	SPU_017010; SPU_023599	DNA methylation; DNA binding; methyltransferase activity	C-5 cytosine-specific DNA methylase	NucleicAcid_Modification
0.000324387	0.376646	0.327	0.225	1	Pyloric sphincter (2)	WHL22.561690	Sp-Rab8	GTPase homolog (rab8), transcript variant X1, mRNA	SPU_017072	membrane; GTP catabolic process; intracellular protein transport; nucleocytoplasmic transport; signal transduction; small GTPase mediated signal transduction; protein transport; GTPase activity; GTP binding; intracellular	Ras family; Ras of Complex, Roc, domain of DAPkinase; ADP-ribosylation factor family	GTPase_Ras_Rab
0.000340976	0.29429	0.093	0.045	1	Pyloric sphincter (2)	WHL22.235671	SPU_002529	uncharacterized LOC577789 (LOC577789), transcript variant X1, mRNA	SPU_002529	NA	SERTA motif	Unclassified
0.000360393	0.325223	0.183	0.109	1	Pyloric sphincter (2)	WHL22.224817	Sp-Lztf1; Sp-Lztf1_1	leucine zipper transcription factor-like protein 1 (LOC753088), transcript variant X2, mRNA	SPU_000424; SPU_004844	NA	Leucine zipper	TranscriptionFactor_bzip
0.000374257	0.28305	0.284	0.187	1	Pyloric sphincter (2)	WHL22.665661	WHL22.665661	protein FAM50A-A (LOC753921), transcript variant X1, mRNA	NA	NA	NA	NA
0.000380821	0.298546	0.218	0.136	1	Pyloric sphincter (2)	WHL22.361002	SPU_010735	UPF0472 protein C16orf72 homolog (LOC574996), mRNA	SPU_010735	NA	Domain of unknown function (DUF4588)	NA
[truncated: 3,816 more rows]
